# Supplementary material for: WD repeat-containing protein 1 maintains β-Catenin activity to promote pancreatic cancer aggressiveness
Source: Br J Cancer. 2020 Jun 30;123(6):1012–23. doi: 10.1038/s41416-020-0929-0 (PMC7492282; doi:10.1038/s41416-020-0929-0)
Supplement: Supplementary file 2 — Supplementary table 3-6 [file 41416_2020_929_MOESM2_ESM.xlsx]

## Sheet: Table S3
Supplementary Tables S3：Proteins identified by the iTRAQ-based experiment
Accession Number	N	N-1	N-2	1N	1N-1	1N-2	3N	3N-1	3N-2	4N	4N-1	4N-2	1A2AT	1A2AT-1	1A2AT-2	2BT	2BT-1	2BT-2	3T	3T-1	3T-2	4T	4T-1	4T-2
P02768|ALBU_HUMAN	1.0783	0.9856	0.9234	1.7168	1.8725	1.577	2.0007	2.0205	1.8485	2.0114	2.0415	1.8901	3.4585	3.3077	3.1115	2.5431	2.4367	2.3067	3.3363	3.4719	3.102	3.4193	3.4661	3.1875
P35579|MYH9_HUMAN	1.1204	1.15	1.1462	1.2154	1.2586	1.1839	1.3855	1.4344	1.3798	1.5656	1.4896	1.4661	1.9029	1.8126	1.6689	1.9362	1.8708	1.835	1.9476	1.735	1.7437	2.1951	2.1115	1.9763
P12111|CO6A3_HUMAN	0.927	0.9334	0.8699	1.4135	1.3436	1.2927	1.0752	1.0287	1.0645	1.1336	1.12	1.1177	1.6515	1.6042	1.5977	1.2565	1.1821	1.2697	1.3817	1.2364	1.3213	1.3909	1.2504	1.3566
Q09666|AHNK_HUMAN	0.8775	0.9504	0.9428	1.0038	1.1661	1.1546	1.1674	1.2563	1.2655	1.1797	1.3095	1.2438	1.4213	1.6262	1.5886	1.7365	1.9803	1.8616	1.4513	1.6478	1.5656	1.5008	1.6206	1.5831
P05787|K2C8_HUMAN	1.2338	1.1457	1.1116	1.1322	1.004	0.9982	1.2645	1.1318	1.1777	1.2987	1.176	1.2195	0.9286	0.8109	0.8166	1.0545	0.9287	0.9229	1.0834	0.9113	0.942	1.1035	0.9684	0.9733
P08670|VIME_HUMAN	0.867	0.9415	0.9566	1.0987	1.1269	1.1367	1.2823	1.3991	1.3185	1.3281	1.4179	1.4349	1.603	1.644	1.629	1.3974	1.449	1.4035	1.9233	2.0118	2.0542	1.7089	1.8249	1.7451
Q15149|PLEC_HUMAN	1.1194	1.0011	0.9918	1.2161	1.1669	1.1336	1.413	1.2673	1.236	1.441	1.2977	1.2919	1.8499	1.6769	1.6563	2.2009	2.0696	2.0055	2.0976	1.7996	1.8755	2.1733	2.0151	1.9201
P15085|CBPA1_HUMAN	1.015	1.0668	0.9389	1.0235	0.9854	0.8814	0.9846	0.9285	0.9119	0.9057	0.8683	0.8458	0.4981	0.4747	0.4257	0.4001	0.3672	0.3565	0.4624	0.4143	0.3814	0.4012	0.3684	0.3488
P68032|ACTC_HUMAN	0.9942	1.1056	0.9774	1.4318	1.5057	1.273	1.3008	1.345	1.1595	1.4489	1.3553	1.2386	1.9241	1.9534	1.7447	1.6612	1.7725	1.521	1.7859	1.7197	1.622	2.1522	2.1913	1.8719
P21333|FLNA_HUMAN	0.859	0.8712	0.8522	1.241	1.235	1.1778	1.0304	1.1429	1.0441	1.1837	1.2872	1.147	1.8502	1.9205	1.7141	1.4371	1.5691	1.3665	1.7659	1.7706	1.5678	2.0528	2.1588	1.9679
P01009|A1AT_HUMAN	1.3813	1.2008	1.2816	1.8549	1.7402	1.8273	1.724	1.7884	1.7497	1.7242	1.623	1.7387	2.3937	2.3754	2.469	2.3012	2.2661	2.349	2.7041	2.7592	2.8536	2.8189	2.6649	2.8787
P07237|PDIA1_HUMAN	1.0435	1.0852	0.9218	0.9297	1.0417	0.9298	1.033	1.0892	0.9548	0.8801	0.9411	0.9112	0.4595	0.5235	0.459	0.4327	0.4671	0.4234	0.5057	0.5345	0.4844	0.4352	0.4676	0.4225
P11021|GRP78_HUMAN	0.958	1.1191	0.9651	1.0829	1.1833	1.0101	1.0211	1.1168	1.0129	0.9966	1.08	0.9421	0.7201	0.7922	0.6802	0.6728	0.7033	0.6298	0.7169	0.7955	0.6984	0.5968	0.6789	0.5837
P68871|HBB_HUMAN	0.8617	0.9472	0.9301	1.805	1.807	1.7993	1.4843	1.5053	1.4527	1.7225	1.8408	1.7123	1.3198	1.3973	1.3408	1.1124	1.1154	1.0913	1.7863	1.8671	1.7787	1.8458	1.9006	1.8133
P14625|ENPL_HUMAN	1.0314	0.9818	1.0364	1.228	1.1087	1.1548	1.191	1.1408	1.2001	1.1225	1.0974	1.0671	0.8577	0.844	0.8757	0.8402	0.7973	0.8182	0.9032	0.8563	0.8916	0.8645	0.838	0.8251
P15086|CBPB1_HUMAN	1.0829	1.0576	1.1129	1.0362	0.978	1.0237	1.0742	1.051	1.0817	1.0371	0.9708	1.0072	0.4913	0.4862	0.4728	0.3584	0.3643	0.3744	0.4881	0.4963	0.464	0.3809	0.3746	0.3718
P06733|ENOA_HUMAN	1.1587	1.3326	1.3195	1.228	1.317	1.2836	1.3272	1.374	1.3423	1.3899	1.515	1.4297	1.393	1.4416	1.4068	1.8537	1.93	1.977	1.6728	1.7697	1.6393	1.5762	1.5879	1.5926
P08727|K1C19_HUMAN	1.2941	1.2282	1.2897	1.4217	1.419	1.2861	1.4635	1.4519	1.3609	1.5695	1.4928	1.4535	1.8133	1.6742	1.7064	2.9639	2.8045	2.6659	2.1943	2.0254	2.0035	2.4846	2.315	2.2804
Q13813|SPTN1_HUMAN	0.9181	0.8909	0.9072	0.9123	0.9167	0.9462	1.0108	0.939	1.0184	0.9293	0.9664	0.9855	1.0252	0.983	1.0483	0.9904	0.9792	0.9602	0.9606	0.9367	0.9863	0.94	0.9339	0.951
P60709|ACTB_HUMAN (+1)	0.9662	0.9083	0.9489	1.0795	1.0698	1.1	1.1124	1.1146	1.1539	1.1112	1.1219	1.1907	1.2901	1.2408	1.3769	1.3279	1.306	1.4167	1.4771	1.4097	1.4496	1.4532	1.4656	1.5392
P05783|K1C18_HUMAN	1.1915	1.3187	1.2917	1.102	1.1167	1.2094	1.2442	1.3612	1.3874	1.3115	1.3343	1.3223	0.821	0.8155	0.8317	0.9144	0.9659	0.9507	0.7998	0.8755	0.8623	0.8577	0.936	0.9189
P01024|CO3_HUMAN	1.1733	1.2906	1.2279	1.7105	1.8043	1.7112	1.6598	1.8561	1.7176	1.6135	1.7737	1.643	2.747	3.1796	2.8567	2.0111	2.3199	2.0865	2.551	2.7585	2.4991	2.7592	2.9377	2.6906
P07355|ANXA2_HUMAN	0.8657	0.8673	0.8441	0.9227	0.9535	0.9172	1.0899	1.0826	1.0453	1.1373	1.1073	1.0859	1.4827	1.345	1.3337	1.4613	1.4469	1.3599	1.5186	1.4654	1.4817	1.7422	1.6131	1.6326
Q99715|COCA1_HUMAN	1.1234	1.1405	1.1682	1.2557	1.2779	1.3074	1.121	1.1891	1.2497	1.2654	1.3304	1.4031	2.499	2.5241	2.5706	1.9617	1.9653	2.057	2.5704	2.4916	2.6836	3.3553	3.2482	3.4539
Q9P2E9|RRBP1_HUMAN	0.8799	0.9262	0.8799	0.9688	0.9548	0.8741	0.9719	0.9646	0.8763	0.9301	0.9166	0.8776	0.5894	0.6084	0.5455	0.5414	0.5134	0.4771	0.5965	0.5874	0.556	0.4838	0.4787	0.4543
Q01082|SPTB2_HUMAN	0.9915	1.0814	0.9634	0.9799	1.0614	0.9805	1.0277	1.1269	1.0178	1.0885	1.1118	1.0498	1.1606	1.2034	1.1059	1.0897	1.1974	1.0824	1.0598	1.1327	1.0782	1.099	1.2049	1.1183
P19835|CEL_HUMAN	1.0119	0.944	0.9557	1.0318	1.0863	1.1118	0.9254	0.9452	0.9646	0.9834	0.9542	1.0388	0.4657	0.4452	0.4731	0.371	0.3478	0.3707	0.4551	0.4399	0.4528	0.3546	0.3299	0.3351
P02751|FINC_HUMAN	1.1931	1.1243	1.0906	1.3981	1.4224	1.3236	1.2361	1.3278	1.2072	1.3291	1.4834	1.3074	1.8688	2.2439	2.0078	1.8377	2.1843	1.9164	2.3982	2.7671	2.5034	3.0584	3.6305	3.1732
P62805|H4_HUMAN	0.8776	0.9986	0.9142	0.7976	0.8534	0.785	0.882	0.965	0.9158	0.8864	0.9768	0.8876	0.8305	0.8676	0.8418	0.7956	0.8863	0.8559	0.7046	0.7951	0.7191	0.7615	0.759	0.7204
P16233|LIPP_HUMAN	0.9601	0.9973	1.0973	1.4118	1.6016	1.5471	1.4432	1.4567	1.4937	1.3584	1.4147	1.4836	0.6312	0.6272	0.6277	0.4689	0.5115	0.4838	0.6188	0.6153	0.6537	0.5331	0.5188	0.5431
Q14204|DYHC1_HUMAN	1.0323	1.0099	1.0238	0.8695	0.8878	0.905	0.9523	1.0384	0.9814	0.9056	0.954	0.924	0.9453	0.9709	0.9287	0.8007	0.821	0.8496	0.6681	0.7042	0.7262	0.7802	0.8049	0.7911
P50440|GATM_HUMAN	1.2783	1.3346	1.234	1.4648	1.466	1.3926	1.4356	1.472	1.3967	1.6848	1.7321	1.5738	0.7009	0.6974	0.6328	0.6017	0.5769	0.5339	0.6954	0.7052	0.6442	0.5732	0.552	0.5093
P09525|ANXA4_HUMAN	1.0451	1.0424	1.1091	0.9719	1.0193	0.9805	1.1428	1.1424	1.0995	1.1714	1.0881	1.1464	0.9271	0.9369	0.907	0.9154	0.9303	0.8774	0.8992	0.9124	0.913	0.8834	0.8773	0.9145
Q9BQE3|TBA1C_HUMAN	0.9067	0.9067	0.9067	0.9753	0.9324	0.9084	0.8606	0.8049	0.7913	0.8983	0.8453	0.831	1.3599	1.3332	1.1915	1.3314	1.4132	1.3812	1.1751	1.181	1.1546	1.4201	1.4606	1.3464
P13639|EF2_HUMAN	0.8947	0.9094	0.8977	0.9244	0.9266	0.8977	0.9356	0.9552	0.99	0.8622	0.8461	0.9016	0.7269	0.682	0.7334	0.8269	0.7716	0.7773	0.7872	0.7289	0.7468	0.6779	0.6572	0.6458
P19961|AMY2B_HUMAN	1.2495	1.312	1.1876	1.3578	1.3613	1.2701	1.7855	1.7008	1.5752	1.8197	1.7606	1.5667	0.4917	0.4952	0.4324	0.426	0.4063	0.3714	0.5291	0.4698	0.4404	0.4321	0.4109	0.3591
P14618|KPYM_HUMAN	0.9436	0.8526	0.9095	1.058	1.0308	1.0538	1.0762	1.0005	1.1377	1.164	1.0502	1.1193	1.3713	1.362	1.3743	1.8181	1.6409	1.7178	1.5852	1.5646	1.6226	1.8692	1.728	1.7536
P01857|IGHG1_HUMAN	0.9342	0.9599	0.9364	1.5789	1.505	1.5884	1.7297	1.7241	1.7096	1.4813	1.423	1.5331	2.5402	2.4393	2.5592	2.6315	2.4791	2.6173	3.3853	3.1779	3.4611	3.0905	2.8255	3.1313
O43707|ACTN4_HUMAN	1.0041	0.9391	0.9909	0.9813	0.9642	0.9454	1.073	1.0757	1.0534	1.0113	1.0213	1.0465	1.139	1.0544	1.0784	1.118	1.097	1.1333	1.0553	1.0578	1.0214	1.2359	1.2406	1.1919
Q9Y490|TLN1_HUMAN	0.92	0.9991	1.0676	1.1	1.1404	1.1561	1.1988	1.1879	1.2464	1.1766	1.2526	1.2798	1.4005	1.4592	1.4635	1.3231	1.341	1.3763	1.4475	1.4552	1.4154	1.4698	1.4678	1.4351
O75369|FLNB_HUMAN	0.8721	0.8654	0.8015	0.8226	0.8984	0.7976	0.8439	0.9481	0.8403	0.9012	0.9765	0.8933	1.145	1.1966	1.086	1.1401	1.1671	1.1308	1.0761	1.1361	1.0728	1.0887	1.157	1.0689
P25705|ATPA_HUMAN	1.0899	1.1416	1.1273	1.1379	1.1742	1.1406	1.2025	1.2584	1.1251	1.1959	1.2212	1.1402	0.9912	1.0309	1.0039	1.0869	1.0267	1.0105	1.0325	1.0399	1.0908	0.9247	0.9943	0.9281
P13667|PDIA4_HUMAN	1.1365	1.1811	1.1985	1.2509	1.3563	1.2707	1.1895	1.326	1.2647	1.1599	1.2121	1.1765	0.8795	0.9132	0.9213	0.7664	0.8367	0.8127	0.8223	0.9229	0.8906	0.7724	0.8202	0.7724
P69905|HBA_HUMAN	0.944	0.9204	0.9405	1.9301	1.8837	1.9387	1.6333	1.4541	1.5908	1.8748	1.7618	2.023	1.6254	1.6238	1.6357	1.2729	1.3042	1.3697	2.1622	2.1438	2.3563	2.4305	2.2751	2.3422
P68104|EF1A1_HUMAN	1.1316	1.1426	1.1661	1.0118	1.0686	1.0304	1.1583	1.1877	1.234	1.1859	1.1512	1.1992	0.9407	0.9595	0.9323	0.9565	1.0097	1.0001	1.0072	1.0173	1.0736	1.0801	1.1174	1.1353
P46940|IQGA1_HUMAN	1.1192	1.146	1.2245	1.0934	1.1363	1.1399	1.1747	1.2446	1.3955	1.1554	1.1995	1.2608	1.1931	1.3284	1.3807	1.3781	1.4359	1.4866	1.2941	1.3478	1.4616	1.3886	1.387	1.4709
P01834|IGKC_HUMAN	0.7898	0.8279	0.9238	1.2398	1.2726	1.4545	1.3847	1.3244	1.4834	1.2563	1.2393	1.4535	2.4611	2.5411	2.8967	1.9432	1.9323	2.1422	2.3351	2.3433	2.5557	2.9052	3.1709	3.5109
P09210|GSTA2_HUMAN	1.1887	1.0129	1.0215	0.9186	0.8599	0.9172	1.0379	0.9114	0.9776	1.276	1.1198	1.1851	0.4146	0.3697	0.3773	0.3754	0.3368	0.3483	0.4693	0.3959	0.4166	0.2976	0.2379	0.247
P18206|VINC_HUMAN	0.8796	0.9227	0.8656	0.9688	0.9776	0.9718	0.9683	1.0895	1.0061	0.9829	1.0508	1.0664	1.204	1.2806	1.2076	1.0995	1.1236	1.0665	1.1294	1.277	1.2099	1.3103	1.4258	1.4144
P35749|MYH11_HUMAN	1.0209	0.9922	0.9811	1.8951	1.9011	1.7947	0.9731	0.9898	0.9107	1.0375	1.0769	0.9958	1.5358	1.5789	1.5169	1.0385	1.1243	1.0522	1.0577	1.1066	1.0283	1.4969	1.5669	1.4562
P02545|LMNA_HUMAN	1.0592	1.1751	1.0912	1.1842	1.3085	1.152	1.3057	1.4026	1.3155	1.2852	1.4641	1.3111	1.4769	1.5763	1.565	1.4971	1.7422	1.6149	1.5255	1.7047	1.6045	1.5863	1.7209	1.6207
Q05707|COEA1_HUMAN	0.9201	0.9165	0.9931	1.6991	1.552	1.7354	1.3846	1.299	1.4486	1.4709	1.36	1.5351	3.5602	3.097	3.7455	1.9079	1.6713	1.9703	2.3792	2.1756	2.4645	2.3012	2.0895	2.3504
P07900|HS90A_HUMAN	1.072	1.0596	1.0935	1.043	1.1069	1.1515	1.1709	1.2219	1.2955	1.0973	1.1249	1.2892	1.1233	1.1469	1.2194	1.5049	1.5395	1.7719	1.2483	1.2567	1.3841	1.192	1.2195	1.3647
P10809|CH60_HUMAN	0.8731	0.9815	0.9001	0.8573	0.9121	0.9737	0.9132	0.9446	0.9799	0.8634	0.91	0.9666	0.6976	0.7143	0.7489	0.8969	0.9185	0.9896	0.7262	0.7774	0.8411	0.7191	0.7875	0.8516
P30101|PDIA3_HUMAN	1.0021	0.881	0.9668	1.0077	1.0222	0.9839	1.042	1.0999	1.0456	1.0106	1.06	1.0642	0.8236	0.8563	0.8233	0.8611	0.8593	0.8402	0.9147	0.9766	0.9067	0.7768	0.8676	0.8374
P06576|ATPB_HUMAN	0.8713	0.8673	0.7688	0.9072	0.8881	0.8572	0.9315	0.9759	0.8743	0.9383	0.9746	0.8791	0.7659	0.784	0.7048	0.8312	0.7829	0.7587	0.7999	0.8103	0.7527	0.8393	0.8277	0.718
Q6GPI1|CTRB2_HUMAN	0.8721	0.8915	0.8381	0.8168	0.8168	0.7573	0.7465	0.7525	0.7149	0.8149	0.7929	0.7012	0.3782	0.3896	0.3517	0.3557	0.344	0.3129	0.4166	0.4036	0.3605	0.3049	0.2802	0.2607
P26038|MOES_HUMAN	1.0933	1.1443	1.1101	1.2101	1.2671	1.2503	1.4781	1.5308	1.4888	1.5192	1.7196	1.5852	1.8399	1.9196	1.8973	2.023	2.1997	2.0837	1.8905	2.117	1.9908	1.9389	2.1253	1.9483
P04406|G3P_HUMAN	1.0472	1.041	1.285	1.2381	1.2458	1.4104	1.2268	1.2735	1.4104	1.2316	1.2576	1.4797	1.4641	1.4969	1.6044	1.8424	1.7984	1.9408	1.6118	1.5653	1.7112	1.8947	2.0017	2.1213
P12814|ACTN1_HUMAN	1.0303	1.0931	1.0359	1.1447	1.1067	1.1309	1.2198	1.1219	1.1248	1.2331	1.1326	1.1319	1.7055	1.6675	1.7084	1.6306	1.5386	1.5655	1.6033	1.4908	1.6109	1.9708	1.755	1.8464
P07437|TBB5_HUMAN	0.9109	1.0161	0.9765	0.944	0.9938	0.9441	1.1478	1.2328	1.2642	1.1368	1.2238	1.1999	1.3399	1.4206	1.3546	1.4973	1.5062	1.4627	1.5833	1.5813	1.5692	1.5896	1.6422	1.57
P02787|TRFE_HUMAN	0.8836	0.8603	0.8408	1.2314	1.3887	1.3351	1.4169	1.5832	1.4267	1.3072	1.5074	1.3591	2.2699	2.6123	2.3144	1.6852	1.9202	1.8014	2.1106	2.4175	2.0781	2.5128	2.8705	2.4778
P62937|PPIA_HUMAN	1.1456	1.1094	0.9923	1.1174	1.0945	1.0181	1.1627	1.0837	1.0717	1.1937	1.1037	1.0995	1.0366	0.9772	0.9395	1.2806	1.2303	1.1715	1.129	1.0866	1.0443	0.7428	0.7172	0.6955
P04114|APOB_HUMAN	0.8335	0.8856	0.8785	1.1193	1.1684	1.1963	1.1244	1.1192	1.1223	1.101	1.105	1.1767	1.8168	1.8133	1.8416	1.2788	1.3274	1.2936	1.4603	1.4446	1.4772	1.8083	1.8122	1.8756
P08758|ANXA5_HUMAN	1.0511	1.0749	1.0855	1.2249	1.2134	1.069	1.3603	1.2893	1.2254	1.4535	1.4005	1.2728	1.3483	1.322	1.246	1.3954	1.3268	1.226	1.3517	1.2392	1.1871	1.46	1.4717	1.3816
Q99877|H2B1N_HUMAN	0.9621	0.9438	0.9802	0.8118	0.8261	0.8476	1.0701	1.1406	1.1137	1.1236	1.2048	1.1294	0.9814	1.088	1.0992	1.0334	1.101	1.0291	0.9112	1.0063	1.007	0.9745	1.1486	1.0441
P98160|PGBM_HUMAN	1.0193	1.1601	1.0424	1.1804	1.2427	1.2632	1.0831	1.1283	1.1547	1.1305	1.2537	1.275	1.4545	1.5506	1.5357	1.1508	1.238	1.3061	1.2092	1.3246	1.3409	1.2697	1.4269	1.3597
P05451|REG1A_HUMAN	1.3243	1.3243	1.3131	0.4998	0.508	0.4966	0.5649	0.5586	0.5603	0.5776	0.5686	0.5813	0.248	0.2479	0.2562	0.2508	0.2606	0.253	0.2892	0.287	0.2921	0.1754	0.176	0.1855
P11142|HSP7C_HUMAN	0.9994	0.9707	1.0902	1.0504	0.9985	1.091	1.2016	1.1207	1.2095	1.1775	1.1351	1.2476	1.109	1.1001	1.1969	1.3903	1.3033	1.404	1.2347	1.2346	1.3372	1.2251	1.1616	1.4164
P27797|CALR_HUMAN	1.2047	1.1313	1.2043	1.2357	1.1489	1.214	1.263	1.1129	1.2649	1.2697	1.1396	1.167	0.9809	0.8593	0.9851	1.071	0.9237	1.0059	1.116	0.9387	1.0021	1.021	0.8764	0.9339
Q00610|CLH1_HUMAN	1.1021	1.2341	1.2678	1.0148	1.0903	1.1078	1.1447	1.2136	1.2726	1.1251	1.172	1.2335	1.0852	1.1496	1.1493	1.0824	1.0713	1.184	0.9036	0.871	0.9371	0.9796	1.0459	1.087
P51884|LUM_HUMAN	1.1293	1.189	1.2322	1.6193	1.6641	1.6991	1.3575	1.4878	1.365	1.3975	1.5061	1.4571	2.6077	2.6528	2.7394	1.8603	1.9854	1.9641	2.2849	2.4132	2.3267	2.3241	2.4432	2.2447
P02671|FIBA_HUMAN	0.7506	0.7939	0.8117	1.536	1.5112	1.4501	1.4552	1.4087	1.3468	1.4441	1.4243	1.3715	3.3261	3.2596	3.0909	1.4986	1.6051	1.4953	2.2122	2.1285	1.9631	2.3388	2.3391	2.1951
Q00341|VIGLN_HUMAN	0.8439	0.851	0.9354	0.9499	0.9643	1.1152	1.0218	0.9422	1.0783	0.923	0.888	1.0214	0.7544	0.735	0.8014	0.6963	0.6631	0.7429	0.731	0.7225	0.8245	0.7214	0.6821	0.82
P12109|CO6A1_HUMAN	0.9259	0.8436	0.8789	1.3706	1.3766	1.3605	1.0056	0.9672	1.0751	1.0612	1.0204	1.145	1.8516	1.8891	1.8796	1.2472	1.1795	1.3068	1.2426	1.2	1.2239	1.4593	1.4283	1.5959
P48052|CBPA2_HUMAN	1.194	1.2426	1.2284	0.8461	0.9622	0.9265	0.884	0.9307	0.9351	0.9604	1.0601	1.0003	0.3317	0.3603	0.3603	0.2956	0.2877	0.2906	0.3573	0.3661	0.3876	0.2173	0.2376	0.2275
Q13087|PDIA2_HUMAN	0.8102	0.8483	0.8681	0.8334	0.7761	0.7604	0.9197	0.8487	0.854	0.9538	0.8679	0.8451	0.372	0.3934	0.3816	0.3062	0.3209	0.322	0.4157	0.4219	0.422	0.312	0.3036	0.3185
P35580|MYH10_HUMAN	1.0513	1.0551	0.9903	1.3405	1.3171	1.2188	1.1547	1.1975	1.122	1.1676	1.2053	1.1591	1.6194	1.6619	1.5527	1.2735	1.3303	1.2511	1.4485	1.4799	1.3995	1.6604	1.656	1.5891
P04083|ANXA1_HUMAN	0.9704	0.9457	1.0046	1.1631	1.1042	1.1366	1.3282	1.252	1.2783	1.2548	1.1852	1.2465	1.5139	1.3412	1.4451	3.9393	3.7639	3.9828	1.6959	1.6573	1.6325	1.7752	1.7425	1.8047
P63104|1433Z_HUMAN	0.9966	0.8742	1.0393	1.1401	1.0374	1.0866	1.3908	1.1854	1.2724	1.2848	1.1742	1.2494	1.5244	1.283	1.3893	1.9869	1.7557	1.8598	1.6741	1.4423	1.5102	1.811	1.5467	1.6916
P02647|APOA1_HUMAN	0.8827	0.8235	0.8951	1.4523	1.5819	1.5865	1.3461	1.4495	1.4544	1.5662	1.56	1.5656	2.9236	3.2776	2.9998	1.8339	1.9036	1.9113	2.3267	2.433	2.3833	2.9231	3.1877	3.0264
P55072|TERA_HUMAN	1.0919	1.0312	0.9684	1.0346	1.071	0.9608	1.1603	1.1442	1.0063	1.0564	1.0769	0.9412	0.9985	0.9488	0.8906	0.9799	0.9439	0.8608	1.0045	0.9781	0.9282	0.9247	0.8672	0.7819
P40939|ECHA_HUMAN	0.8385	0.8667	1.017	0.9113	0.9397	0.9912	0.9642	0.9925	1.0658	0.9504	0.9991	1.0069	0.7897	0.8017	0.8907	0.9121	0.8913	0.9317	0.8397	0.8268	0.8992	0.7718	0.806	0.8579
P08133|ANXA6_HUMAN	0.9529	1.0645	1.0021	1.1085	1.1018	1.0818	1.1757	1.2094	1.2561	1.2221	1.234	1.2419	1.4461	1.4782	1.4334	1.0665	1.0601	1.1249	1.2794	1.2479	1.3058	1.4623	1.5059	1.4905
P15924|DESP_HUMAN	0.9204	0.9231	0.8924	0.879	0.8484	0.7965	0.9292	0.9192	0.8495	0.9202	0.8703	0.8724	0.7413	0.6785	0.6848	1.204	1.1582	1.0766	0.6689	0.6625	0.6416	0.7861	0.7356	0.7234
P62258|1433E_HUMAN	0.9857	1.0617	0.9807	0.9492	1.0262	0.9327	1.0536	1.0286	0.9743	0.948	0.95	0.9818	0.8733	0.9091	0.8113	0.8717	0.9132	0.8434	0.923	0.8674	0.875	0.8802	0.863	0.8179
P06396|GELS_HUMAN	1.1773	0.9958	1.1025	1.4011	1.3482	1.3291	1.4281	1.4306	1.3946	1.5865	1.4985	1.4803	2.2079	2.1386	2.1827	1.999	1.7887	1.8394	2.1879	2.0829	2.1829	2.1379	2.007	1.9848
P08107|HSP71_HUMAN	1.034	1.0759	0.9569	1.0123	0.9608	0.9667	1.1944	1.0793	1.1315	1.1285	1.0899	1.0727	1.1245	1.1059	1.0936	1.3997	1.3338	1.3363	1.1805	1.1442	1.1371	1.3971	1.2228	1.2412
P00558|PGK1_HUMAN	0.8644	0.8872	0.8588	0.8582	0.9032	0.9071	0.9558	1.0167	1.0134	0.9735	1.043	0.9868	0.98	1.0914	1.043	1.107	1.2149	1.2032	1.149	1.1893	1.1834	1.2295	1.2975	1.2985
P05388|RLA0_HUMAN	1.1017	1.2391	1.2409	1.0363	1.1213	1.0915	1.0693	1.1158	1.1173	0.9385	1.0204	0.9965	0.7083	0.7599	0.7624	0.7066	0.7533	0.7486	0.6882	0.732	0.754	0.6013	0.6463	0.6423
P02538|K2C6A_HUMAN	1.2542	1.1867	1.2214	1.9384	1.8783	1.7111	1.996	1.3431	2.0985	1.8337	1.4439	1.9066	1.4926	1.2631	1.344	14.5294	8.123	17.1052	3.184	2.1027	3.335	3.5975	2.1343	3.7638
P46939|UTRO_HUMAN	1.175	1.1378	0.9961	1.1514	1.0967	1.0799	1.0983	1.0603	0.9945	1.0678	1.0824	0.9327	0.9972	0.9884	0.888	0.8829	0.9179	0.7861	0.9826	0.9936	0.8885	0.9407	0.9812	0.8551
P07477|TRY1_HUMAN	0.9321	0.997	0.8355	0.9412	1.0617	0.9407	1.0724	1.0464	0.9245	1.0777	1.0729	0.9727	0.4223	0.4653	0.4	0.2974	0.3416	0.2781	0.4095	0.456	0.399	0.3121	0.3749	0.3048
Q15063|POSTN_HUMAN	1.0865	0.9584	1.0354	1.3802	1.2846	1.2739	1.5668	1.5159	1.415	1.9876	1.6849	1.6421	4.5097	4.0747	3.5475	3.5224	3.308	2.9185	2.7256	2.64	2.4346	3.9812	3.8199	3.5004
P01023|A2MG_HUMAN	1.1642	1.1548	1.1446	1.7896	1.8022	1.7509	1.9222	1.8182	1.8529	1.7738	1.6791	1.6492	2.98	3.0479	2.9409	1.9345	1.9737	1.9517	2.7604	2.6514	2.6175	2.5327	2.5461	2.5296
P62979|RS27A_HUMAN	0.9443	1.0519	1.041	0.9805	1.0424	1.104	1.067	1.127	1.081	1.1249	1.2153	1.1768	0.9547	0.968	0.9721	1.0333	1.0655	1.1053	0.935	1.0538	1.0071	1.0047	1.065	1.0455
P00352|AL1A1_HUMAN	1.1535	1.0046	1.0291	1.0107	0.9785	0.9989	0.9876	0.9345	0.992	1.0226	0.9641	0.9785	0.6844	0.6719	0.6442	0.5606	0.491	0.5178	0.6177	0.591	0.6262	0.5528	0.5127	0.5325
P19338|NUCL_HUMAN	0.996	0.9809	0.9198	0.994	1.0014	0.9272	0.945	1.0706	0.9539	1.0465	1.1191	1.0407	0.9485	1.0377	0.909	1.3798	1.4867	1.359	1.0479	1.1177	0.9785	0.8202	0.952	0.8441
P78527|PRKDC_HUMAN	1.1814	1.1755	1.1736	0.9859	1.0263	0.9588	1.1241	1.1851	1.1373	1.0868	1.1504	1.0345	1.0207	1.128	0.982	1.0562	1.1511	1.011	0.8102	0.9437	0.7983	0.9225	1.0055	0.881
Q6UX06|OLFM4_HUMAN	1.2218	1.275	1.1047	0.85	0.856	0.7887	0.8048	0.8291	0.7254	1.2096	1.207	1.0506	0.8591	0.8854	0.8296	1.2352	1.235	1.0757	1.1071	1.087	0.9795	2.2392	2.2617	2.0596
P24821|TENA_HUMAN	0.9765	0.9772	1.0545	1.0855	1.1028	1.2362	0.9476	1.0109	1.1086	0.9551	1.0253	1.0817	1.3555	1.4126	1.4365	2.3856	2.2867	2.5978	1.4032	1.3699	1.4778	2.0931	2.0244	2.2867
Q04695|K1C17_HUMAN	1.1752	0.9888	1.0332	1.2057	1.0818	1.2242	1.197	1.0788	1.1339	1.1936	1.0693	1.1906	1.1607	1.0894	1.1989	4.117	3.1738	3.4484	2.132	1.8186	1.8931	2.8333	2.2587	2.3706
P30041|PRDX6_HUMAN	1.2103	1.1957	1.252	1.1266	1.2103	1.1809	1.2556	1.2697	1.3048	1.1419	1.1981	1.2235	0.9737	0.9311	0.9943	1.0079	1.0037	1.0107	0.9345	0.9788	0.9493	0.955	0.9528	0.9509
P04746|AMYP_HUMAN	1.2148	1.124	1.0433	1.0596	0.9716	0.9028	1.2946	1.2172	1.1753	1.4088	1.3654	1.3116	0.3482	0.3005	0.2657	0.3163	0.2763	0.2483	0.369	0.3498	0.3249	0.294	0.2714	0.2289
P04075|ALDOA_HUMAN	1.0302	1.0451	1.0188	1.1316	1.1254	1.1535	1.0857	1.0986	1.1362	1.1012	1.1666	1.1759	1.1719	1.2839	1.1888	1.4665	1.4763	1.4368	1.307	1.3579	1.369	1.4172	1.5168	1.5319
P23528|COF1_HUMAN	1.0047	0.9832	0.9389	1.1337	1.0345	0.9928	1.2152	1.1833	1.1153	1.2727	1.2883	1.2262	1.7656	1.6571	1.5355	1.7871	1.8357	1.6261	1.8232	1.6883	1.5313	1.9529	1.9288	1.7313
Q99895|CTRC_HUMAN	0.9251	0.8584	0.9103	1.0261	1.0852	1.0512	0.8187	0.8855	0.8219	1.0618	1.1281	1.0975	0.4149	0.4281	0.4464	0.3443	0.3802	0.3959	0.4392	0.4964	0.4796	0.3591	0.3692	0.4016
Q9Y4L1|HYOU1_HUMAN	1.1975	1.1192	1.1515	1.2763	1.2464	1.2359	1.3118	1.2025	1.231	1.241	1.0542	1.0856	0.8471	0.7722	0.8489	0.7287	0.7115	0.7335	0.8173	0.7813	0.8112	0.7886	0.7004	0.7236
P22626|ROA2_HUMAN	0.9419	1.0223	1.0765	0.9461	0.9421	0.9904	0.858	0.8816	0.9887	0.9598	0.9515	1.0081	0.8801	0.8842	0.962	0.9711	1.0128	1.0815	0.9062	0.9208	0.9665	0.6669	0.7059	0.7755
Q15084|PDIA6_HUMAN	1.1884	1.1361	1.1925	1.1802	1.1205	1.2958	1.1499	1.0163	1.2349	1.1677	0.962	1.278	0.7159	0.6527	0.8175	0.7865	0.7511	0.8797	0.8397	0.776	0.8718	0.7277	0.6833	0.7777
Q7KZF4|SND1_HUMAN	0.8846	0.8745	0.9681	0.8238	0.85	0.9232	0.8207	0.8735	0.9321	0.7802	0.7613	0.8877	0.5449	0.597	0.6212	0.5203	0.5505	0.6001	0.5729	0.6055	0.6531	0.5192	0.5253	0.557
P00338|LDHA_HUMAN	1.0304	1.0954	1.2117	1.2432	1.1527	1.2243	1.4507	1.3696	1.4849	1.4139	1.371	1.4382	1.6121	1.5107	1.6616	1.8045	1.764	1.8095	1.8559	1.7845	1.8955	2.7097	2.6854	2.7836
P08729|K2C7_HUMAN	0.9807	0.8975	0.9109	1.0041	1.0236	0.9759	1.2715	1.2623	1.2209	1.4904	1.4541	1.3482	1.3846	1.3862	1.3694	2.2225	2.4071	2.2443	2.0434	2.0221	1.9307	2.1402	2.2695	2.1384
P27824|CALX_HUMAN	0.9413	0.885	0.9493	0.9671	0.8936	0.8948	1.0051	0.9771	0.9684	0.9895	0.9288	0.903	0.8121	0.7436	0.7365	0.847	0.7473	0.7596	0.8278	0.7986	0.7543	0.7673	0.7283	0.7047
P0C0L4|CO4A_HUMAN	1	1	1	1.0717	1.1769	1.0077	0.8805	0.9072	0.8678	0.861	1.0238	0.9475	1.2747	1.3136	1.2503	0.9697	1.0161	0.988	0.9845	1.0413	1.0087	1.0985	1.1896	1.2793
P09493|TPM1_HUMAN	0.9017	0.8632	0.8754	1.4855	1.4409	1.5631	1.1775	1.168	1.2948	1.3643	1.254	1.4327	1.9235	1.8275	2.2947	1.5498	1.4862	1.7262	1.7623	1.7718	1.9663	2.1283	2.0621	2.3305
Q9NZM1|MYOF_HUMAN	1.1262	1.2431	1.1433	1.2489	1.4576	1.3266	1.218	1.4012	1.3725	1.2625	1.4675	1.3974	1.8046	2.1311	2.031	1.8059	2.1002	1.9755	1.7296	1.9915	1.9159	2.0308	2.3733	2.1883
Q13576|IQGA2_HUMAN	1.0541	1.0365	1.0173	0.9094	0.8482	0.8814	0.955	0.903	0.8861	0.9439	0.9236	0.9082	0.6747	0.6381	0.6558	0.6338	0.6218	0.6371	0.6586	0.6273	0.642	0.6293	0.643	0.6101
P29401|TKT_HUMAN	1.1158	1.2927	1.1581	1.1317	1.2047	1.1005	1.2173	1.3039	1.1582	1.2299	1.3493	1.1681	0.9795	1.0621	0.9117	0.9963	1.054	0.911	0.9812	1.1045	0.9072	0.927	0.9925	0.8728
P09093|CEL3A_HUMAN	0.9596	1.0968	1.0706	0.7889	0.8921	0.8724	0.7122	0.8079	0.7339	0.8296	0.9699	0.8883	0.3405	0.4155	0.3583	0.2916	0.3502	0.3124	0.3563	0.4189	0.3786	0.3021	0.3756	0.3427
Q14764|MVP_HUMAN	0.8367	0.924	0.9189	0.805	0.9286	0.8372	0.8792	1.0121	0.8914	0.8551	1.0099	0.9409	1.0497	1.1888	1.1073	1.0404	1.2293	1.148	1.1272	1.2899	1.1785	1.0508	1.196	1.0714
Q86UP2|KTN1_HUMAN	0.9496	1.0524	1.0321	0.9344	1.0146	1.0218	0.9032	1.0466	1.0749	0.9111	1.0684	1.0971	0.8856	1.0585	1.0496	1.1435	1.3424	1.3059	0.9262	1.0333	1.0629	0.9098	1.0797	1.0968
P07814|SYEP_HUMAN	1.0609	1.1113	1.1662	1.0839	1.0693	1.082	1.0597	1.111	1.1194	0.9742	1.0784	1.0684	0.8803	0.9243	0.9411	0.9326	0.9224	0.9791	0.8508	0.9049	0.9431	0.8065	0.8554	0.8978
P23284|PPIB_HUMAN	1.1642	1.2099	1.3259	1.1407	1.1574	1.2297	1.2025	1.2116	1.2718	1.2753	1.2471	1.2619	0.9126	0.8352	0.9727	0.8553	0.8003	0.9098	1.069	0.9868	1.113	0.6885	0.6363	0.7403
P12110|CO6A2_HUMAN	0.9981	1.1077	1.0955	1.4863	1.5833	1.7778	1.0321	1.2242	1.2913	1.2	1.3389	1.4136	1.8476	2.0709	2.1631	1.2613	1.3728	1.4684	1.2023	1.3702	1.4917	1.4894	1.7439	1.8528
P08217|CEL2A_HUMAN	1.1113	1.2287	1.2273	1.1113	1.2146	1.2163	0.8182	0.9467	0.9092	0.7537	0.8811	0.8539	0.5751	0.6971	0.6808	0.4498	0.5133	0.503	0.5092	0.5368	0.5424	0.4535	0.5322	0.5025
Q14980|NUMA1_HUMAN	0.8572	0.8008	0.8359	0.8816	0.7842	0.8113	0.907	0.836	0.8826	0.9163	0.8305	0.8678	0.8794	0.8334	0.8608	0.9697	0.8984	0.9325	0.8615	0.8105	0.8327	0.8376	0.8029	0.8397
Q71DI3|H32_HUMAN	0.8267	0.8619	0.8913	1.0705	1.2742	0.8847	1.202	1.4648	1.0341	1.3494	1.651	1.0897	1.7452	2.3303	1.5698	2.4014	3.1841	1.8743	2.0464	2.6436	1.5944	1.8052	2.4004	1.3869
P02675|FIBB_HUMAN	0.9874	1.1269	1.0643	1.854	1.9577	1.8569	1.7692	1.7902	1.6417	1.6682	1.8263	1.6055	3.6723	4.0199	3.7692	1.9987	2.0534	1.8513	2.3851	2.4136	2.2945	2.9773	3.0117	2.7179
P16403|H12_HUMAN	0.8473	0.7664	0.8398	0.8301	0.8935	0.87	1.5462	1.3773	1.4917	1.5956	1.4457	1.5944	1.269	1.1564	1.157	1.456	1.4417	1.3812	1.3606	1.1812	1.2311	1.2468	1.0936	1.168
P13010|XRCC5_HUMAN	0.9192	0.8975	1.0183	0.8749	0.914	0.9695	0.9226	1.0467	1.0592	0.9141	0.932	1.0358	0.813	0.8652	0.9532	0.9932	1.0989	1.1471	0.8231	0.9356	0.9708	0.7974	0.8962	0.858
P61247|RS3A_HUMAN	0.9496	0.8853	0.8997	0.939	0.9808	0.9128	0.8811	0.89	0.8528	0.9243	0.9056	0.914	0.7757	0.791	0.8025	0.793	0.7514	0.7689	0.7675	0.7769	0.755	0.7119	0.6924	0.7064
P04843|RPN1_HUMAN	1.0895	0.9835	1.0812	1.0951	1.0921	1.093	1.1351	1.134	1.2275	1.0538	1.0722	1.1215	0.7339	0.7302	0.7621	0.6932	0.6819	0.746	0.7704	0.7402	0.8458	0.7449	0.7484	0.7802
P09382|LEG1_HUMAN	0.9369	0.9528	0.9455	1.1394	1.2046	1.171	1.0525	1.2127	1.2383	1.145	1.271	1.2899	1.7332	1.9978	2.0409	1.7806	2.0086	2.0561	2.0315	2.4176	2.2658	2.2701	2.5975	2.5831
P19827|ITIH1_HUMAN	0.898	0.935	1.0132	1.1655	1.203	1.3214	1.0798	1.1606	1.2097	1.1052	1.1896	1.3102	2.2721	2.2505	2.6343	1.3544	1.4917	1.6988	1.8214	1.9311	2.1491	1.8698	2.1187	2.3585
P12956|XRCC6_HUMAN	1.122	1.0567	0.9916	1.1679	1.1268	1.0327	1.3149	1.2796	1.2737	1.253	1.216	1.2103	1.1656	1.0902	1.1066	1.3929	1.3677	1.2462	1.1174	1.1086	1.1009	1.0978	1.0233	0.9742
P50395|GDIB_HUMAN	1.0076	0.9801	0.9335	0.9458	0.9626	0.9773	1.0592	1.0617	1.0869	1.0074	0.9788	1.0272	1.0019	0.9721	1.0568	0.9609	0.9644	1.0047	0.9587	0.9507	1.0154	0.9515	0.9635	0.9771
Q01995|TAGL_HUMAN	1.064	0.9266	1.0017	1.6628	1.4561	1.558	1.1993	1.0233	1.1358	1.4139	1.2563	1.338	2.1264	1.8593	1.9926	1.7107	1.4748	1.5491	1.8022	1.5446	1.7333	2.5862	2.0734	2.4151
P09211|GSTP1_HUMAN	1.0292	1.0338	1.0547	0.9836	1.0429	1.059	0.937	1.0349	1.0892	0.9316	1.0271	1.0524	0.8973	0.9708	0.9659	1.1429	1.284	1.3628	0.9832	1.0107	1.0658	1.0333	1.1078	1.1849
P36578|RL4_HUMAN	1.3148	1.2435	1.2256	1.3088	1.2179	1.2716	1.4806	1.3782	1.4095	1.3991	1.2316	1.3811	0.9827	0.8762	0.9579	0.9895	0.8897	0.961	0.9919	0.8917	0.9274	0.9289	0.825	0.8569
Q05682|CALD1_HUMAN	0.8667	0.9264	0.8975	1.1989	1.2995	1.1902	1.0923	1.1755	1.0317	1.2358	1.2826	1.1809	1.9949	2.0976	1.9338	1.6302	1.7174	1.6497	1.7696	1.883	1.73	2.0383	2.1757	2.0657
P22314|UBA1_HUMAN	0.9716	0.989	1.0535	1.0234	0.9792	1.0507	1.0994	1.0769	1.1311	1.0761	1.0895	1.1283	1.0345	0.9774	1.0813	1.1416	1.074	1.1586	1.0547	1.0795	1.0602	1.0323	1.0286	1.0753
P20774|MIME_HUMAN	0.9567	0.9627	0.9473	1.9799	1.8711	1.7372	1.4805	1.2981	1.3066	1.231	1.1749	1.0892	3.0401	2.7096	2.5624	1.6083	1.4262	1.3994	2.0333	1.9607	1.7437	1.6124	1.4773	1.3271
Q14152|EIF3A_HUMAN	0.9885	1.0448	0.9683	1.0506	1.0344	0.9534	0.9779	0.9256	0.8884	0.9594	0.9347	0.8781	0.8632	0.8254	0.8038	0.8726	0.8971	0.8033	0.8693	0.8289	0.7717	0.8188	0.7965	0.7486
P07737|PROF1_HUMAN	1.0291	1.045	1.0062	1.063	1.0174	1.0177	1.1306	1.1093	0.9979	1.1978	1.1476	1.0938	1.3778	1.3495	1.2997	1.3933	1.4375	1.3123	1.4805	1.4085	1.2953	1.4178	1.3921	1.2792
P53621|COPA_HUMAN	1.0738	1.0905	1.108	1.0112	1.0605	1.1222	1.0576	1.1073	1.1387	1.012	1.0582	1.0893	0.9349	0.9467	0.971	0.8861	0.9075	0.9316	0.8697	0.8538	0.9406	0.8665	0.9214	0.9604
P48735|IDHP_HUMAN	1.0611	1.2264	1.2063	1.1356	1.2159	1.2036	1.2516	1.3447	1.4649	1.2223	1.3371	1.4904	0.8533	0.8887	0.8696	0.8592	0.9211	0.9847	0.905	0.9271	0.9488	0.7543	0.7861	0.8316
P27816|MAP4_HUMAN	0.9807	0.8739	0.9719	0.9327	0.8734	0.9522	1.0458	0.9952	1.0231	1.1387	1.0735	1.1292	1.2106	1.1075	1.1982	1.1806	1.0636	1.1586	1.2053	1.1209	1.1825	1.2022	1.1372	1.2533
P07942|LAMB1_HUMAN	0.9943	1.1013	1.0619	1.0309	1.0295	1.0407	1.1809	1.0849	1.0983	1.1216	1.0569	1.0646	1.2229	1.1767	1.1366	1.204	1.1766	1.1094	1.0915	1.0123	1.0193	1.2737	1.1558	1.1438
Q01518|CAP1_HUMAN	1.0147	0.9916	1	1.1685	1.0922	1.1019	1.2726	1.232	1.1633	1.2882	1.2721	1.1577	1.5989	1.4513	1.35	1.7077	1.5941	1.4958	1.6877	1.6397	1.4239	1.7593	1.7862	1.558
P04844|RPN2_HUMAN	1.1149	0.9899	1.1736	1.0011	0.8643	1.056	0.9711	0.8002	0.869	0.985	0.8241	0.9607	0.687	0.5818	0.6637	0.5887	0.5472	0.6205	0.6165	0.5675	0.6097	0.6055	0.553	0.5624
P02679|FIBG_HUMAN	1.292	1.4369	1.3051	2.4162	2.5387	2.3351	2.2063	2.2944	2.2373	2.1486	2.2867	2.2453	4.6657	4.5657	4.4247	2.514	2.5726	2.4135	3.3435	3.3631	3.1175	3.5794	3.5569	3.6019
Q07065|CKAP4_HUMAN	1.1018	1.1271	0.9888	1.225	1.2116	1.1346	1.4391	1.4107	1.273	1.3578	1.3873	1.2809	1.336	1.3348	1.2098	1.4126	1.3641	1.2443	1.6427	1.6175	1.4775	1.4917	1.5748	1.3923
Q99798|ACON_HUMAN	1.1394	1.1329	0.9619	1.3209	1.3221	1.1444	1.3101	1.2795	1.1352	1.2568	1.1966	1.009	0.98	1.013	0.8416	1.1665	1.1461	0.9916	1.0145	1.0067	0.8105	0.941	0.9581	0.7613
P05141|ADT2_HUMAN	1.0444	1.0516	1.0444	1.0776	1.2157	1.0977	0.9874	1.1917	1.0721	0.9527	1.2065	1.0026	0.7584	0.8298	0.7738	0.7658	0.9196	0.8409	0.6635	0.791	0.7336	0.5935	0.7804	0.6825
P13796|PLSL_HUMAN	0.9909	0.9157	0.939	1.1854	1.1483	1.2026	1.4363	1.3941	1.5207	1.4713	1.368	1.532	1.6664	1.597	1.716	1.6541	1.7321	1.7291	1.9852	1.8887	2.0571	1.6364	1.6073	1.7357
P38646|GRP75_HUMAN	1.1408	1.1447	1.1724	1.2454	1.2292	1.2419	1.3324	1.2434	1.2867	1.2617	1.2223	1.2266	1.0144	1.0123	0.9682	1.4015	1.2826	1.2995	1.1284	1.0492	1.097	1.0725	1.055	1.0092
Q6FI13|H2A2A_HUMAN	1.0489	0.9766	1.0361	0.9164	0.8977	0.9045	1.0093	0.9969	0.9927	0.9435	0.9938	0.9981	0.888	0.9424	0.9598	0.9226	0.9652	0.9735	0.9038	0.9076	0.9306	0.884	0.9109	0.9578
P23396|RS3_HUMAN	0.9524	0.8831	0.8733	0.8382	0.8222	0.8163	0.9389	0.8473	0.8428	0.8696	0.8047	0.8141	0.6219	0.6179	0.6187	0.6566	0.6124	0.6303	0.6271	0.587	0.6206	0.61	0.5937	0.6071
P01275|GLUC_HUMAN	0.8662	0.8084	0.8661	0.6506	0.7312	0.6957	0.6877	0.7205	0.6815	0.8172	0.8962	0.8401	0.9493	1.0811	1.0213	0.6857	0.7511	0.7127	0.6995	0.7694	0.7299	0.8098	0.91	0.8871
Q14697|GANAB_HUMAN	1.036	1.0227	0.9858	1.0217	0.9729	0.9993	1.0773	1.006	1.0818	1.0432	0.9697	1.1263	0.9279	0.8768	0.9493	0.934	0.8775	1.0215	0.9566	0.8659	0.9767	1.0391	0.936	1.0456
P26641|EF1G_HUMAN	1.1162	1.184	1.2257	1.0469	1.0802	1.1046	1.0987	1.1808	1.248	1.0065	1.091	1.0908	0.7773	0.8465	0.876	0.8681	0.8971	0.9361	0.7788	0.8215	0.8517	0.7079	0.7895	0.8158
P50454|SERPH_HUMAN	0.8068	0.8521	0.8737	1.0142	1.0437	1.0706	1.0267	1.149	1.1823	1.1781	1.2698	1.2964	1.5533	1.6692	1.7517	1.5322	1.643	1.6827	1.9053	1.9974	2.0067	2.1294	2.2089	2.299
P49411|EFTU_HUMAN	0.7893	0.8508	0.7852	0.873	0.8784	0.8566	0.8432	0.8605	0.8677	0.8616	0.9107	0.8159	0.7497	0.7667	0.7972	1.0219	1.0863	1.0839	0.8047	0.8425	0.8365	0.8024	0.8559	0.8375
P02452|CO1A1_HUMAN	0.9808	0.9946	1.1007	1.6297	1.6219	1.8158	1.0035	1.0885	1.1569	1.2569	1.312	1.5375	4.6331	4.8469	5.6742	1.6902	1.8289	1.9508	1.9355	2.0234	2.2877	1.8044	1.9717	2.146
P15880|RS2_HUMAN	1.0181	1.0895	0.968	0.9951	0.9679	0.9206	0.9817	1.0451	0.9865	0.9061	0.9025	0.9056	0.671	0.6871	0.6689	0.6713	0.6531	0.6689	0.6485	0.6069	0.6102	0.5193	0.5043	0.5087
Q14789|GOGB1_HUMAN	0.9548	0.9078	1.0347	0.9477	0.8729	0.9987	0.8538	0.7794	0.8841	0.8414	0.7489	0.8748	0.7791	0.6669	0.7896	0.799	0.6979	0.8331	0.7938	0.6949	0.8466	0.7843	0.682	0.8094
Q7Z406|MYH14_HUMAN	0.993	1.1466	1.171	0.9889	1.093	1.1263	1.0249	1.1404	1.1245	1.0842	1.1982	1.196	1.2162	1.3935	1.3465	1.1431	1.3085	1.3144	1.2072	1.4043	1.3592	1.2722	1.4421	1.4152
P07585|PGS2_HUMAN	0.8962	0.9013	0.8366	1.4872	1.4836	1.3475	1.3799	1.2997	1.2039	1.492	1.3346	1.3248	2.384	2.1824	2.0111	1.589	1.5235	1.4394	2.0517	1.9839	1.8546	2.1495	1.9153	1.9049
Q15582|BGH3_HUMAN	1.0183	1.0419	1.1237	1.2051	1.2359	1.3698	1.2267	1.1703	1.4074	1.1603	1.1707	1.3615	1.679	1.5709	1.7657	1.7189	1.5133	1.7962	1.4133	1.3252	1.6085	1.9726	1.856	2.2356
P04179|SODM_HUMAN	1.098	1.0817	0.9469	0.9787	0.977	0.8963	1.251	1.2563	1.0705	1.3266	1.3165	1.1627	1.0436	1.0521	0.9029	1.3345	1.4043	1.1823	1.2168	1.211	1.0784	1.2372	1.2619	1.1118
P05023|AT1A1_HUMAN	0.937	0.9421	0.9455	1.0321	0.971	1.0283	1.1632	1.0568	1.1122	1.0753	0.994	1.032	0.9309	0.8799	0.9499	0.979	0.9148	0.9833	0.8702	0.7848	0.8371	0.9275	0.8853	0.9054
P09651|ROA1_HUMAN	1.1012	1.0068	1.0898	1.1032	1.0702	1.0845	1.024	0.9299	0.9802	1.0645	0.975	0.9812	1.1324	0.9855	1.0787	1.2733	1.1801	1.2288	1.1032	1.0263	1.0342	0.9042	0.7534	0.8216
P19105|ML12A_HUMAN	1.1581	1.1561	1.1953	1.1729	1.2974	1.3776	1.064	1.1479	1.2592	1.0935	1.2028	1.3252	1.1655	1.2769	1.4108	1.3122	1.4651	1.5172	1.3282	1.5467	1.5359	1.1752	1.2905	1.3721
P15311|EZRI_HUMAN	1.4565	1.464	1.3237	1.4109	1.4099	1.3065	1.66	1.5785	1.4274	1.7371	1.6429	1.5372	1.5069	1.4754	1.3182	2.1047	1.9238	1.7317	1.7761	1.6717	1.4774	2.0218	1.892	1.6705
P35221|CTNA1_HUMAN	0.8398	0.8787	0.8382	0.7898	0.7422	0.7607	0.8475	0.7795	0.8517	0.7972	0.7617	0.7939	0.7352	0.6525	0.6766	0.805	0.7751	0.7864	0.7233	0.6674	0.6825	0.7024	0.6679	0.69
P60981|DEST_HUMAN	1.0264	0.9954	0.994	0.9893	1.1087	1.0283	0.8981	1.0432	0.9136	0.9142	0.9888	0.8917	0.975	1.0845	0.9847	0.8973	0.9848	0.9086	0.8615	0.9462	0.8233	0.8651	0.9488	0.9372
B9A064|IGLL5_HUMAN	1.3517	1.3163	1.3475	1.7335	1.5979	1.8789	1.9738	1.8504	2.0148	1.7555	1.6247	1.6999	2.7157	2.6574	3.0004	2.6409	2.4929	2.6588	3.336	3.0807	3.471	3.2554	3.1325	3.1971
P35030|TRY3_HUMAN	1.1014	1.1159	1.08	1.3738	1.4968	1.3981	1.2444	1.4659	1.3154	0.8444	1.0026	0.8575	0.4405	0.4692	0.4365	0.3329	0.4035	0.349	0.4429	0.5447	0.4688	0.3651	0.4431	0.3851
P46783|RS10_HUMAN	1.0948	1.0966	0.9312	1.0439	1.0128	0.8781	1.0243	0.9601	0.9074	0.99	0.9368	0.8224	0.7719	0.7457	0.674	0.7584	0.7351	0.6492	0.7841	0.7505	0.6734	0.6554	0.6345	0.5953
Q3SY69|AL1L2_HUMAN	0.8571	0.8738	0.9425	1.0211	0.9926	1.0529	1.0096	1.0542	1.0635	0.8828	0.927	0.8959	0.5493	0.584	0.5812	0.4578	0.4937	0.4644	0.5785	0.6136	0.5864	0.4625	0.5106	0.5043
P40926|MDHM_HUMAN	0.8537	0.7953	0.8286	0.9586	0.89	0.9981	0.9799	0.9593	0.9904	0.9043	0.8712	0.9359	0.7282	0.7003	0.731	0.7662	0.754	0.8293	0.7576	0.7231	0.7899	0.6948	0.6992	0.7721
P07951|TPM2_HUMAN	0.9909	0.9909	0.9909	1.5215	1.7414	1.7025	0.9882	1.1196	1.0915	1.1031	1.2186	1.0738	1.8824	2.0942	2.0633	1.4833	1.7824	1.5635	1.5005	1.6808	1.62	1.9495	2.1043	2.0804
P06748|NPM_HUMAN	0.9968	0.9258	0.9301	0.9605	0.8812	0.9198	1.0669	0.9833	1.0001	1.0672	0.9442	1.0657	1.0328	0.9508	0.979	1.5011	1.3074	1.311	1.1355	1.0384	1.0725	1.1126	1.058	1.0296
P42704|LPPRC_HUMAN	1.1343	1.1885	1.1844	1.0872	1.0645	1.1011	1.1393	1.1521	1.1737	1.0935	1.0691	1.1377	0.9366	0.9294	0.9786	1.4239	1.4124	1.4994	0.921	0.9444	0.943	0.9041	0.8872	0.935
P61978|HNRPK_HUMAN	0.9795	0.92	0.8475	0.9442	0.8768	0.8739	1.1773	1.0393	0.9753	1.1409	1.0663	0.9661	0.9737	0.8865	0.8435	1.1861	1.084	1.0156	1.0151	0.962	0.9135	1.121	0.9881	0.9017
P49588|SYAC_HUMAN	0.9562	1.0343	0.9879	0.9966	1.0926	0.9953	1.0092	1.0918	0.9856	0.8681	0.9059	0.839	0.6858	0.7606	0.6731	0.6653	0.7363	0.6676	0.7241	0.7834	0.7018	0.6345	0.7039	0.6425
P21796|VDAC1_HUMAN	0.9499	0.8682	0.9048	0.9058	0.8298	0.9028	0.8895	0.8673	0.8971	0.9029	0.8331	0.8523	0.8784	0.8735	0.8592	0.9872	1.0164	0.979	0.9459	0.9141	0.9393	0.9833	0.9144	0.9036
P21810|PGS1_HUMAN	1.3871	1.307	1.3727	1.9216	1.8981	2.0644	1.6227	1.6166	1.8088	1.7654	1.7145	1.9637	3.4825	3.9866	4.049	2.6825	2.7836	3.0311	2.8334	2.9785	3.2918	3.091	3.3589	3.7024
Q02952|AKA12_HUMAN	0.9749	0.8871	0.8881	1.1508	1.1009	1.0771	1.1598	1.1173	1.0432	1.1222	1.0372	0.9759	1.6337	1.4223	1.3846	1.1685	1.0954	1.0441	1.341	1.2167	1.2024	1.3536	1.3055	1.2149
P60174|TPIS_HUMAN	1.0548	1.1521	1.2608	1.1196	1.2818	1.3021	1.2974	1.508	1.4911	1.3308	1.5192	1.5999	1.2099	1.2827	1.3057	1.3922	1.4839	1.526	1.3749	1.447	1.5423	1.5651	1.6719	1.6822
Q9NYU2|UGGG1_HUMAN	1.1473	1.176	1.0801	1.1529	1.0779	1.0901	1.1785	1.0289	1.0398	1.1058	0.9813	1.0187	0.8371	0.7984	0.7761	0.8496	0.7857	0.7802	0.8806	0.8047	0.7767	0.8205	0.7124	0.766
P11047|LAMC1_HUMAN	1.1649	1.1911	1.1723	1.1791	1.1357	1.2217	1.1756	1.1191	1.2263	1.1641	1.1124	1.2519	1.3308	1.3254	1.3431	1.2646	1.1899	1.3608	1.0972	1.0466	1.1914	1.308	1.2013	1.2708
P30740|ILEU_HUMAN	1.2912	1.1049	1.1824	0.9077	0.9424	0.9617	0.9173	0.9317	0.9126	0.9986	0.9917	0.991	0.8106	0.7697	0.7981	0.7845	0.8165	0.7956	0.7321	0.733	0.7212	0.77	0.7396	0.7141
P62906|RL10A_HUMAN	1.3188	1.2832	1.321	1.0659	0.9815	1.0732	1.1405	1.0671	1.1852	1.072	0.9605	1.1027	0.7393	0.7271	0.7483	0.7658	0.7184	0.783	0.7426	0.692	0.7782	0.7058	0.6255	0.6665
Q16555|DPYL2_HUMAN	0.929	0.982	0.8716	1.0745	1.0474	1.0244	1.136	1.0942	1.0725	1.1365	1.1105	1.0041	1.2904	1.287	1.3231	1.1082	1.077	1.0535	1.2039	1.3014	1.2399	1.3644	1.3391	1.3434
P51888|PRELP_HUMAN	0.8518	0.8377	0.8552	1.3022	1.3708	1.3617	1.1816	1.2291	1.305	1.2543	1.3541	1.4416	3.0045	3.1134	3.2468	1.8706	1.9483	2.0727	2.1671	2.3226	2.5502	2.1658	2.4399	2.4096
P31948|STIP1_HUMAN	0.9251	0.9065	0.8727	0.9359	0.8189	0.8116	0.977	0.9227	0.8911	0.9403	0.8789	0.8359	0.9345	0.8007	0.8417	1.1973	1.1027	1.0679	1.0659	0.8729	0.9324	0.9822	0.8673	0.892
P00450|CERU_HUMAN	1.296	1.1425	1.2442	1.8776	1.5771	1.7519	1.8587	1.4713	1.6232	1.6771	1.4843	1.5164	2.8065	2.0523	2.3712	2.4586	1.95	2.0312	2.7141	2.3131	2.3457	2.8972	2.2253	2.5195
P13647|K2C5_HUMAN	1.2021	1.2053	1.2013	1.2775	1.3084	1.4655	1.3511	1.4757	1.4634	1.3649	1.4751	1.4053	1.1636	1.1879	1.2466	7.5757	8.5764	9.109	1.5908	1.7506	1.7344	2.3017	2.5151	2.6425
P34932|HSP74_HUMAN	1.2516	1.241	1.1679	1.2094	1.2092	1.2541	1.299	1.3061	1.3498	1.3191	1.2162	1.2465	1.1619	1.1653	1.2205	1.4306	1.4384	1.4598	1.2633	1.2706	1.3259	1.2082	1.2043	1.1946
O75874|IDHC_HUMAN	0.9968	0.9437	0.8926	1.0142	0.9558	0.9479	1.1179	1	0.9348	1.0588	0.9794	0.9141	0.9628	0.9607	0.8635	0.9512	0.8926	0.8184	1.0334	0.9638	0.921	0.8621	0.8281	0.7444
P09874|PARP1_HUMAN	0.8547	0.7791	0.8261	0.8548	0.8127	0.8218	0.7894	0.7934	0.8128	0.7944	0.7686	0.7779	0.6927	0.7079	0.6916	0.683	0.6885	0.7001	0.6613	0.6539	0.6531	0.5604	0.5972	0.5781
P62701|RS4X_HUMAN	0.9939	1.0761	1.0941	1.0167	1.0168	1.0324	1.0674	1.1446	1.1783	1.0244	1.1351	1.1313	0.6942	0.7383	0.7301	0.6958	0.7361	0.7462	0.7029	0.7488	0.7698	0.6631	0.7102	0.7218
P04792|HSPB1_HUMAN	1.2788	1.2585	1.1827	1.2576	1.3293	1.3064	1.4695	1.5268	1.399	1.3842	1.4719	1.3701	1.3521	1.4323	1.3219	2.4653	2.6572	2.3801	1.4998	1.524	1.4764	1.3665	1.4679	1.4039
Q96KP4|CNDP2_HUMAN	1.2048	1.1291	1.1542	1.1794	1.1647	1.1591	1.2859	1.2672	1.1729	1.2027	1.1675	1.1879	0.979	1.0006	0.977	1.0095	0.968	0.9377	1.0381	1.0568	1.044	0.9606	0.9643	0.9402
O60763|USO1_HUMAN	0.9863	0.9863	0.9944	0.8589	0.8884	0.8476	0.8517	0.8779	0.9039	0.8023	0.8389	0.8431	0.639	0.6795	0.6594	0.6522	0.6824	0.6727	0.6385	0.6641	0.6547	0.6678	0.6513	0.6847
P08238|HS90B_HUMAN	0.8678	0.8971	0.9258	0.8322	0.9061	0.882	1.0093	1.0787	1.056	0.976	1.0402	1.059	1.0394	1.1045	1.0742	1.3464	1.4246	1.4436	1.2163	1.2308	1.2259	1.2269	1.2406	1.2398
P11216|PYGB_HUMAN	1.1247	1.1476	1.1137	1.1181	1.2135	1.123	1.1718	1.2218	1.1136	1.1323	1.2678	1.0948	1.1524	1.2672	1.1985	1.7325	1.7061	1.621	1.0454	1.135	1.0884	1.3405	1.424	1.3281
P21980|TGM2_HUMAN	1.0726	1.0607	1.1525	1.4246	1.3611	1.4517	1.4779	1.4291	1.5722	1.5607	1.5226	1.653	2.3301	2.2874	2.5593	2.2329	2.2254	2.4515	2.1687	2.1905	2.2459	2.5465	2.3885	2.4445
P30086|PEBP1_HUMAN	1.1255	1.1133	1.152	0.9721	0.9716	1.0272	0.8899	0.8738	0.9022	1.0302	0.983	0.9986	0.7854	0.7614	0.7826	0.7094	0.6989	0.6672	0.7537	0.7452	0.7609	0.7559	0.7753	0.759
P52272|HNRPM_HUMAN	1.1699	1.0844	1.079	1.1946	1.1207	1.113	1.3488	1.3082	1.261	1.3926	1.3195	1.2998	1.2072	1.1413	1.1184	1.3263	1.2693	1.2641	1.2644	1.172	1.189	1.2891	1.2478	1.2565
P55084|ECHB_HUMAN	1.3563	1.2173	1.1698	1.3079	1.2553	1.2465	1.3761	1.327	1.2537	1.3778	1.2519	1.2773	1.1916	1.0972	1.0929	1.3098	1.1402	1.1865	1.2384	1.1652	1.1748	1.1347	0.9886	1.0239
P80404|GABT_HUMAN	0.9789	0.9253	0.9702	1.0113	1.0395	1.0089	0.9853	0.9328	0.901	0.8783	0.8796	0.8456	0.4954	0.4639	0.4547	0.3999	0.3793	0.3576	0.4824	0.4696	0.4491	0.3954	0.3555	0.3281
Q16891|MIC60_HUMAN	0.9229	0.8935	0.8714	0.8827	0.8697	0.8535	0.9117	0.9118	0.9257	0.9202	0.8992	0.9141	0.7776	0.7826	0.7669	0.8418	0.8329	0.8264	0.8172	0.8084	0.8369	0.8127	0.8162	0.8025
P36871|PGM1_HUMAN	1.2779	1.1839	1.1706	1.2565	1.2144	1.125	1.3547	1.3713	1.2746	1.3692	1.3477	1.28	1.0217	0.9824	0.9368	1.0627	1.0398	0.9739	1.0278	1.0141	1.0062	0.8988	0.8918	0.8672
Q14240|IF4A2_HUMAN	1.1008	1.0947	1.07	1.0335	1.0178	1.1698	1.1728	1.0645	1.2524	1.0618	0.9077	1.1576	0.8913	0.8679	1.0441	0.927	0.8074	1.0199	0.9282	0.8242	0.9695	0.9708	0.8551	1.0708
Q92616|GCN1L_HUMAN	1.0775	1.128	1.1327	0.9402	0.914	0.8794	0.9973	0.9473	0.9242	0.9261	0.9202	0.8897	0.7788	0.745	0.7396	0.7913	0.7855	0.7267	0.7217	0.6882	0.6964	0.7387	0.7166	0.7095
P02790|HEMO_HUMAN	0.9173	0.8575	0.8291	1.3215	1.1985	1.2732	1.4072	1.2518	1.3688	1.4156	1.2816	1.4813	2.2912	2.1006	2.2215	1.709	1.5477	1.6803	2.0168	1.8157	2.0441	2.3376	2.1926	2.4224
P24043|LAMA2_HUMAN	1.0972	1.0078	1.0219	1.0244	0.9371	0.9758	0.9291	0.8525	0.9073	0.9924	0.8325	0.9016	0.9791	0.8639	0.9157	0.8786	0.7694	0.8441	0.8348	0.737	0.779	0.8682	0.7579	0.8318
P26640|SYVC_HUMAN	0.9099	0.8731	0.9032	0.8573	0.8875	0.9106	0.8557	0.8627	0.8941	0.8224	0.8471	0.8772	0.6931	0.7423	0.76	0.6273	0.6649	0.6829	0.5904	0.6508	0.6524	0.6086	0.6325	0.64
O43491|E41L2_HUMAN	1.1373	1.1762	1.03	1.2447	1.3694	1.2845	1.2276	1.4169	1.3181	1.302	1.4747	1.3259	1.5542	1.7277	1.6154	1.2424	1.3704	1.2613	1.4624	1.7015	1.5333	1.3081	1.5517	1.387
P18669|PGAM1_HUMAN	0.8787	0.9408	0.8982	0.9682	1.0062	0.9244	1.008	1.0212	0.961	0.9342	0.9135	0.9177	1.0658	1.0349	1.0124	1.2847	1.184	1.1841	1.1325	1.0808	1.0617	1.1879	1.1335	1.1205
Q03252|LMNB2_HUMAN	0.9018	0.8361	0.8245	0.9096	0.8577	0.8283	0.9695	0.8716	0.8766	0.9604	0.8985	0.8592	0.9408	0.9296	0.876	0.9728	0.8848	0.8833	0.9498	0.8961	0.8628	0.9841	0.913	0.8721
P07910|HNRPC_HUMAN	0.9962	0.9927	1.0558	1.0289	1.0096	1.0132	1.1347	1.2226	1.2098	1.1644	1.2471	1.2452	1.0332	1.0419	1.0745	1.2885	1.3668	1.3313	1.0833	1.0826	1.0752	1.043	1.0774	1.0529
Q08211|DHX9_HUMAN	1.0087	1.0557	1.1009	1.0349	0.9825	1.045	1.0765	1.0528	1.1531	1.1126	1.0106	1.0894	1.0269	0.9615	1.0407	1.1838	1.0821	1.141	1.0538	0.9909	1.0891	1.0432	0.9704	1.0309
Q14203|DCTN1_HUMAN	1.1433	1.0555	1.0171	1.0533	1.0396	1.0637	1.0808	0.9995	1.0611	1.0022	0.9663	1.0351	1.021	0.9616	1.0114	0.9419	0.9059	1.0189	1.0297	0.9174	1.0269	0.9518	0.9229	1.0256
O60437|PEPL_HUMAN	0.8544	0.9556	0.9779	0.8906	0.9433	0.9815	0.8987	1.027	0.9648	0.9383	1.012	0.9714	0.9638	1.0898	1.0412	1.5001	1.7294	1.558	1.1022	1.2285	1.1454	1.0731	1.2768	1.1202
P01876|IGHA1_HUMAN	1.0205	0.977	1.0845	1.3711	1.2671	1.3651	1.3865	1.3346	1.499	1.4705	1.45	1.581	2.5784	2.3589	2.7563	1.6034	1.6042	1.7612	2.2866	2.2023	2.4359	2.9321	2.7479	3.1845
P07195|LDHB_HUMAN	1.1498	1.155	1.126	1.0676	1.1256	1.1611	1.2049	1.2495	1.2717	1.0841	1.1231	1.1548	0.8005	0.8545	0.9042	1.0509	1.0686	1.1183	0.8477	0.9069	0.9617	0.8184	0.8897	0.8995
P06744|G6PI_HUMAN	0.9781	0.9491	0.9134	0.9451	0.9342	0.9051	1.2419	1.1728	1.1646	1.2206	1.1022	1.0909	1.2524	1.1514	1.1999	1.3401	1.2296	1.2023	1.3318	1.2316	1.2643	1.3635	1.1937	1.1973
P24752|THIL_HUMAN	0.9745	1.0729	0.9547	0.9838	1.195	0.9957	1.045	1.2717	1.0359	0.9705	1.1354	0.9332	0.6394	0.7518	0.6224	0.5315	0.6264	0.5155	0.5887	0.6846	0.5804	0.5126	0.635	0.5009
Q00839|HNRPU_HUMAN	0.8606	0.8883	0.8942	0.8601	0.9165	0.9525	0.9903	1.0683	1.0911	1.0151	1.1476	1.1759	0.9641	1.0001	1.0534	1.0827	1.1892	1.2058	0.9731	1.0521	1.095	0.9649	1.0623	1.065
Q04637|IF4G1_HUMAN	0.9436	0.856	0.9452	0.9354	0.9114	0.9947	0.8929	0.9227	1.0111	0.8721	0.8909	0.9675	0.8064	0.7895	0.9002	0.9539	0.9121	1.0379	0.8502	0.8396	0.8823	0.7765	0.8608	0.8869
P46777|RL5_HUMAN	0.9735	1.0037	0.9587	0.9497	0.9175	0.9909	1.0718	0.9819	1.1231	0.989	0.9463	1.0767	0.7266	0.6751	0.7624	0.7345	0.7042	0.7987	0.7064	0.6612	0.7793	0.7088	0.6271	0.7842
Q8WUM4|PDC6I_HUMAN	0.941	0.938	0.9525	0.9069	0.9282	0.8864	1.0171	0.9735	0.9833	0.9836	0.9689	0.983	0.9977	0.9949	0.9482	0.9654	0.9316	0.9387	0.9351	0.9859	0.9575	1.0587	0.9919	0.984
P14550|AK1A1_HUMAN	1.0149	0.9211	0.9276	1.0315	0.9303	0.9118	1.1912	1.0414	1.0203	1.218	0.9975	0.9795	0.9115	0.7773	0.7776	0.853	0.7271	0.7218	0.9948	0.8504	0.8401	0.8188	0.7352	0.7137
P01871|IGHM_HUMAN	1.2455	1.3321	1.42	1.646	1.7732	1.7548	1.8272	1.8785	1.848	1.9669	2.0489	1.9706	3.7007	3.8807	3.5712	3.5581	3.6875	3.4391	3.4357	3.4801	3.2038	4.3343	4.5236	4.2908
P33176|KINH_HUMAN	1.0886	1.0704	1.0704	1.051	1.0768	1.0743	1.1012	1.0322	1.0755	1.0916	1.0882	1.0798	1.0967	1.0784	1.0984	1.287	1.205	1.2291	1.1052	1.1039	1.0939	1.1217	1.0855	1.0968
Q9UPN3|MACF1_HUMAN	0.9911	1.0547	1.0843	0.9335	1.0028	0.985	0.914	0.9738	0.9265	0.9299	0.9634	0.9343	0.93	1.0363	0.9608	1.0542	1.1559	1.1326	0.9573	1.0484	1.0752	0.9711	1.1204	1.0404
P12270|TPR_HUMAN	1.0027	0.9486	0.9733	0.9931	0.9617	0.9513	0.9636	0.9066	0.9123	0.9564	0.9177	0.9347	0.991	0.9309	0.9151	1.0039	0.9621	0.9504	0.9391	0.9139	0.8897	0.9504	0.899	0.8918
P37802|TAGL2_HUMAN	0.8355	0.9113	0.9245	0.8553	0.8641	0.9306	1.1174	1.0493	1.1031	1.1499	1.1505	1.1894	1.2668	1.3817	1.3636	1.3728	1.4156	1.4598	1.3752	1.424	1.4434	1.5136	1.5014	1.5418
P06702|S10A9_HUMAN	1.1254	1.1787	1.2142	1.1081	1.1918	1.2124	0.9793	1.0443	1.0506	1.2034	1.3116	1.2372	2.0575	2.2581	2.0535	2.8578	3.1063	2.9866	2.2806	2.676	2.4877	3.4841	3.726	3.4658
P29692|EF1D_HUMAN	1.0912	1.1305	1.1014	1.0189	1.0074	1.0047	1.0082	1.0095	0.9267	0.9071	0.8957	0.8645	0.7612	0.7272	0.695	0.8438	0.8364	0.7829	0.7837	0.7773	0.7126	0.7299	0.7428	0.6888
P78371|TCPB_HUMAN	0.9468	1.0043	0.9534	1.0148	1.0624	0.9636	0.9954	1.089	1.0127	0.9809	0.9883	0.992	0.9071	0.9135	0.8873	0.9661	0.9842	0.9402	0.933	0.9554	0.9457	0.9893	1.0086	0.9816
P53396|ACLY_HUMAN	0.9719	0.9634	0.9719	0.8811	0.8865	0.8644	0.9072	0.9414	0.9123	0.8587	0.9114	0.8388	0.8003	0.8133	0.8005	0.7638	0.791	0.7847	0.7219	0.7976	0.7505	0.8207	0.84	0.8011
Q99832|TCPH_HUMAN	1.2336	1.3065	1.3114	1.1856	1.1884	1.1564	1.235	1.191	1.2069	1.2119	1.1549	1.1707	0.7915	0.7707	0.8064	0.8617	0.791	0.8051	0.8595	0.7842	0.8112	0.8664	0.7626	0.7745
P53618|COPB_HUMAN	0.9725	0.9725	0.8852	0.8817	0.867	0.8709	0.899	0.9291	0.8607	0.8083	0.8371	0.8132	0.7348	0.787	0.7388	0.7161	0.7725	0.6843	0.6759	0.6942	0.6885	0.7685	0.8008	0.7628
P00325|ADH1B_HUMAN	0.8731	0.9034	0.8984	1.0468	0.9363	1.0407	0.9019	0.7699	0.8452	1.0079	0.8904	0.9782	1.1318	0.9484	1.0146	0.6399	0.5406	0.5612	0.7807	0.662	0.6978	0.686	0.5831	0.6341
P61160|ARP2_HUMAN	1.1243	1.0841	1.0492	1.2525	1.2567	1.1722	1.2831	1.2425	1.2374	1.2899	1.2144	1.2896	1.4314	1.4586	1.4089	1.4771	1.4997	1.4133	1.5744	1.5821	1.5006	1.6468	1.5464	1.6456
Q12906|ILF3_HUMAN	1.0688	1.0107	0.9492	1.0554	1.0799	0.9875	1.0841	1.0475	0.9691	1.1512	1.0999	0.9897	1.1398	1.0863	1.0101	1.3018	1.2778	1.1771	1.1432	1.0912	1.0033	1.1428	1.1519	1.0065
Q15075|EEA1_HUMAN	1.0049	1.0049	1.0049	1.0043	1.0263	0.986	1.0335	1.0304	1.0494	1.0362	1.0615	1.0568	1.138	1.111	1.0688	1.0842	1.0508	1.062	1.1492	1.1843	1.1528	1.1509	1.1739	1.1449
Q9Y3Z3|SAMH1_HUMAN	1.0916	1.1878	1.2236	1.1173	1.2276	1.2197	1.2522	1.344	1.2978	1.184	1.3712	1.3418	1.341	1.4341	1.4136	1.1779	1.3119	1.3011	1.3743	1.494	1.448	1.1957	1.2507	1.2049
P11586|C1TC_HUMAN	1.0954	1.0317	1.0125	1.0814	0.9842	1.0001	1.1606	1.0413	1.0182	1.0085	0.963	0.945	0.8985	0.8604	0.8622	1.1661	1.0202	1.0539	0.9738	0.9237	0.8734	0.8563	0.8192	0.7707
P40925|MDHC_HUMAN	1.1996	1.2206	1.1854	1.2632	1.3135	1.2713	1.4176	1.4118	1.4557	1.3187	1.3861	1.3659	1.2618	1.3184	1.2844	1.2323	1.4086	1.2861	1.2145	1.3734	1.2374	1.159	1.2137	1.1948
P08123|CO1A2_HUMAN	0.9704	0.9198	0.9145	1.704	1.8733	1.4159	1.2101	1.1867	0.9334	1.3915	1.484	1.1824	4.1466	4.7879	3.7176	1.8484	1.9215	1.5942	2.0976	2.268	1.7684	2.0583	2.2202	1.8093
P13646|K1C13_HUMAN	1.0586	1.1423	1.0778	1.3391	1.2453	1.3345	1.2384	1.1277	1.2368	1.1509	1.1024	1.1974	0.992	0.986	1.0047	5.3935	4.9803	5.3788	1.4556	1.2357	1.4183	1.269	1.1354	1.2131
P01008|ANT3_HUMAN	0.9294	0.9753	0.9711	1.45	1.5123	1.4059	1.5182	1.6209	1.5652	1.4594	1.6325	1.536	2.2682	2.3743	2.2754	1.7456	1.8796	1.7558	1.8199	2.0312	1.9251	2.2689	2.4484	2.4707
P07996|TSP1_HUMAN	0.9769	0.9792	0.9274	1.0772	1.1566	1.3733	1.098	1.1268	1.3246	1.3058	1.4877	1.6136	2.814	2.793	3.1227	2.4947	2.5416	2.8247	2.2297	2.3377	2.4569	3.7882	3.7073	4.7167
Q9BZQ8|NIBAN_HUMAN	1.0143	1.027	0.987	1.0347	1.0694	0.9305	1.0641	1.0018	0.9116	1.0047	1.0253	0.8688	0.6729	0.7021	0.6058	0.6252	0.6441	0.5462	0.6738	0.6801	0.604	0.611	0.6224	0.5321
P48643|TCPE_HUMAN	0.8671	0.9358	0.9639	0.9229	0.9802	0.9799	1.0066	1.0978	1.0454	0.9516	0.986	1.067	0.7915	0.9066	0.8888	0.8887	1.0229	1.0394	0.8929	0.9331	0.9787	0.9193	0.9858	1.0387
P28838|AMPL_HUMAN	0.8436	0.8459	0.8182	0.9702	1.0192	0.9149	1.1502	1.1433	1.1593	1.0938	1.1026	1.037	1.2905	1.3313	1.2442	1.3264	1.3442	1.296	1.5675	1.5365	1.4403	1.2692	1.334	1.2337
P55795|HNRH2_HUMAN	0.9758	0.9758	0.9758	0.9437	0.9115	0.852	0.9111	0.8863	0.8677	0.9114	0.8284	0.803	0.9945	0.9288	0.8285	0.914	0.8884	0.7938	0.959	0.9036	0.8117	0.8447	0.7766	0.687
P07339|CATD_HUMAN	0.997	0.9557	1.0025	1.0278	1.0617	1.0843	1.2209	1.2248	1.254	1.3912	1.3112	1.4094	1.3257	1.3597	1.3467	1.362	1.4029	1.4064	1.703	1.6358	1.6823	1.609	1.6107	1.632
Q02878|RL6_HUMAN	0.9174	0.9573	1.049	0.9178	0.9641	1.0303	1.1977	1.1662	1.2411	1.1099	1.0527	1.2572	0.727	0.7779	0.8691	0.7898	0.7926	0.8861	0.8278	0.8162	0.8951	0.7287	0.7134	0.8066
P50990|TCPQ_HUMAN	1.0701	0.9984	0.9575	1.0484	1.0077	1.0343	1.0847	1.1678	1.2539	1.0903	1.0867	1.223	0.9762	0.9652	1.0605	1.0574	1.0797	1.182	1.0178	1.0864	1.1847	1.0011	1.0684	1.1746
Q8WXH0|SYNE2_HUMAN	0.9907	0.9907	0.9907	0.9513	0.9246	0.9344	0.9165	0.8967	0.9216	0.8934	0.8932	0.913	0.8808	0.8435	0.8741	0.9421	0.9635	0.9628	0.8607	0.8277	0.8318	0.811	0.8229	0.8332
P07305|H10_HUMAN	0.9323	1.0038	1.0906	0.8105	0.8598	0.85	1.0524	1.0529	1.0153	1.0694	1.0311	0.9893	0.7079	0.6766	0.7108	0.8811	0.8931	0.8583	0.7484	0.6852	0.6932	0.8425	0.7588	0.7118
Q06830|PRDX1_HUMAN	1.0676	1.0359	1.1116	1.1452	1.1842	1.1374	1.4429	1.3543	1.3942	1.4664	1.3773	1.5363	1.6001	1.6205	1.6063	1.7016	1.7287	1.6955	1.6702	1.5956	1.6433	1.846	1.7072	1.6964
Q8IVF2|AHNK2_HUMAN	0.9841	0.996	0.9143	1.1821	1.1463	1.0821	1.1038	1.0672	0.9827	1.079	1.0229	0.9947	1.3705	1.2751	1.2272	2.373	2.336	1.9559	1.5138	1.4489	1.3597	1.7446	1.6796	1.5305
P60660|MYL6_HUMAN	0.9318	1.0295	1.0549	1.1603	1.1681	1.3062	1.1591	1.2371	1.2714	1.1942	1.3336	1.3602	1.2604	1.3649	1.4906	1.3594	1.4598	1.5379	1.3713	1.4457	1.5523	1.5791	1.7125	1.7808
Q06210|GFPT1_HUMAN	1.116	1.0199	1.1865	1.1311	1.0275	1.173	1.1021	0.9802	1.1325	0.978	0.876	1.0957	0.6782	0.6399	0.7733	0.6622	0.616	0.7367	0.7596	0.658	0.8527	0.6646	0.6069	0.7408
P52209|6PGD_HUMAN	1.0026	1.1528	1.0938	1.1098	1.2873	1.1495	1.2852	1.5365	1.4312	1.2265	1.5005	1.4202	1.4075	1.5806	1.5018	1.4532	1.6967	1.6556	1.4449	1.6982	1.626	1.4931	1.6968	1.6087
P80303|NUCB2_HUMAN	0.9322	1.0247	0.9969	1.0951	1.0445	1.1001	1.1314	1.1471	1.2188	0.8935	0.8989	0.9218	0.542	0.5535	0.5559	0.4787	0.456	0.5044	0.5433	0.5595	0.5869	0.4494	0.4453	0.4987
Q9NQC3|RTN4_HUMAN	1.0978	1.1083	1.1198	1.1255	1.1575	1.1156	1.1755	1.1841	1.0754	1.1381	1.1088	1.0261	1.3931	1.4686	1.2931	1.3957	1.4446	1.3428	1.3383	1.3944	1.2587	1.5116	1.5404	1.3654
P09429|HMGB1_HUMAN	0.9005	0.9478	0.9226	0.7651	0.8247	0.7893	1.0237	1.0367	1.0228	0.8882	0.9156	0.9408	1.0155	1.011	0.9835	1.0685	1.0966	1.0591	0.8532	0.8847	0.8437	0.8421	0.8337	0.8136
P20700|LMNB1_HUMAN	1.0978	1.0684	1.0201	1.1287	1.1231	1.1394	1.2462	1.2077	1.2843	1.2641	1.2499	1.3021	1.2911	1.3066	1.311	1.4199	1.3534	1.4288	1.3342	1.3412	1.3762	1.3141	1.2623	1.3806
P35606|COPB2_HUMAN	0.8618	0.9734	0.9345	0.8144	0.8274	0.8243	0.8055	0.8648	0.8188	0.8314	0.8603	0.8481	0.7143	0.761	0.7376	0.6599	0.7378	0.7093	0.6552	0.6849	0.714	0.7179	0.755	0.7597
P01011|AACT_HUMAN	0.9745	1.0423	1.0228	0.8397	0.946	0.9247	0.8913	0.9916	0.937	0.8625	1.001	0.9066	1.1052	1.2606	1.1923	1.0659	1.1659	1.1204	1.1807	1.383	1.3432	1.4423	1.5616	1.4883
P00488|F13A_HUMAN	1.2246	1.2633	1.258	1.3617	1.5102	1.3522	1.3677	1.5215	1.3764	1.3028	1.4539	1.3944	1.9935	2.0905	1.8631	1.4559	1.58	1.5073	2.2513	2.4517	2.2948	2.1888	2.2976	2.0965
Q16363|LAMA4_HUMAN	1.0948	1.1315	1.0457	1.2012	1.2863	1.2111	1.3416	1.2674	1.2902	1.1883	1.237	1.2162	1.608	1.7142	1.6521	1.4684	1.5233	1.5135	1.405	1.4532	1.4272	1.6702	1.6333	1.6742
O15144|ARPC2_HUMAN	0.9878	1.0269	0.99	1.1314	1.1104	1.0625	1.1998	1.3713	1.1983	1.2192	1.3197	1.2744	1.3851	1.5078	1.3566	1.3389	1.4873	1.3791	1.3995	1.5458	1.3562	1.431	1.6459	1.4728
P21399|ACOC_HUMAN	1.0498	1.1328	1.1062	1.1739	1.2331	1.0993	1.1982	1.3102	1.188	1.1251	1.189	1.1118	0.8224	0.9061	0.8508	0.7728	0.8025	0.7451	0.84	0.8896	0.8272	0.7259	0.7809	0.7439
P30050|RL12_HUMAN	0.9539	0.8257	0.8701	0.8646	0.7904	0.8828	0.8874	0.7764	0.864	0.7922	0.741	0.7787	0.6479	0.5897	0.6342	0.6665	0.6001	0.6409	0.6983	0.5711	0.6556	0.5727	0.5152	0.5847
P0CG05|LAC2_HUMAN	1.6655	1.7544	1.7972	2.2539	2.5353	2.5823	2.1819	2.5859	2.5012	2.0217	2.4716	2.3727	3.8035	4.6066	4.1886	3.2655	3.9936	3.7313	3.6706	4.5472	4.1314	4.061	4.9169	4.3753
Q13423|NNTM_HUMAN	0.8769	0.8826	0.8641	0.8842	0.9245	0.8178	0.9248	0.9383	0.8585	0.8802	0.918	0.8048	0.7077	0.7566	0.6392	0.6849	0.73	0.6487	0.686	0.7293	0.6241	0.6803	0.7184	0.6129
P13611|CSPG2_HUMAN	0.8529	0.8464	0.8205	1.197	1.1141	1.1639	1.2657	1.1605	1.1906	1.4657	1.3863	1.3118	3.3211	3.4371	3.331	2.1135	2.0285	1.9456	2.7938	2.7252	2.6987	2.8832	3.0322	2.6258
P09960|LKHA4_HUMAN	0.84	0.8238	0.8083	0.8262	0.8114	0.755	0.9489	0.9232	0.859	0.9004	0.9106	0.8094	0.8761	0.798	0.7746	0.9007	0.9078	0.8084	0.9715	0.9392	0.8948	0.7602	0.7093	0.6922
O75367|H2AY_HUMAN	0.9455	0.8364	0.8453	0.8175	0.7631	0.8778	0.9508	0.8291	0.9673	0.9542	0.8049	0.9905	0.9843	0.934	1.0675	0.9611	0.9138	1.0368	0.9	0.7789	1.0034	0.8432	0.7982	0.9098
P00738|HPT_HUMAN	1.0034	0.9809	1.0006	1.913	1.7701	1.6979	1.8935	1.8584	1.6906	1.7922	1.7294	1.6463	2.4322	2.2381	2.0978	2.6871	2.4631	2.3522	2.9316	2.7882	2.599	3.0409	2.9155	2.6676
P50851|LRBA_HUMAN	0.979	0.9175	0.928	0.9271	0.9449	0.9557	0.9131	0.9609	0.9352	0.8852	0.9385	0.9381	0.7945	0.7784	0.8752	0.8366	0.8457	0.8843	0.7531	0.7948	0.8092	0.726	0.7519	0.7794
P04899|GNAI2_HUMAN	0.9836	1.0187	1.0059	1.1788	1.1829	1.1902	1.2419	1.1786	1.2465	1.2205	1.1819	1.2618	1.5313	1.6132	1.5328	1.3741	1.3897	1.4315	1.5292	1.5449	1.6197	1.4994	1.5277	1.6743
P40429|RL13A_HUMAN	1.081	1.0282	1.101	1.0461	1.0765	1.0273	1.1064	1.1631	1.1032	1.0725	1.1557	1.0914	0.7358	0.8084	0.7689	0.7313	0.7934	0.7804	0.7971	0.8532	0.7965	0.7577	0.7659	0.7311
P42765|THIM_HUMAN	1.0941	1.0565	0.9956	1.1017	1.1331	1.068	1.1274	1.1061	1.1096	1.1248	1.1489	1.148	0.9854	0.9784	0.9679	0.9088	0.9077	0.9188	0.9571	0.924	0.9782	0.9959	0.915	0.9388
P37837|TALDO_HUMAN	1.0415	0.9466	1.0856	0.8803	0.8851	0.9484	1.1272	1.1778	1.2276	1.0485	1.1097	1.1717	0.9807	1.0703	1.0881	1.0983	1.1227	1.1843	1.0218	1.0712	1.1248	1.0126	1.079	1.1318
P18621|RL17_HUMAN	0.9951	1.0153	1.0239	0.9019	0.901	0.9216	0.8921	0.8782	0.8759	0.7346	0.7389	0.7423	0.6236	0.6459	0.6738	0.6225	0.6214	0.6263	0.5756	0.5963	0.6154	0.5278	0.5471	0.5469
P19367|HXK1_HUMAN	1.0353	1.1539	1.226	1.0734	1.1714	1.2435	1.1108	1.2097	1.2871	1.1756	1.2785	1.3715	1.3985	1.5301	1.6166	1.4929	1.8332	1.879	1.4491	1.6723	1.7821	1.432	1.6388	1.8213
P68371|TBB4B_HUMAN	0.9176	0.8936	0.8584	0.8207	0.8108	0.8816	1.0999	0.9595	1.0813	1.0372	0.8161	1.0137	0.9213	0.8207	0.92	0.965	0.8501	0.9661	0.924	0.7665	0.9277	0.9962	0.768	0.9431
P23246|SFPQ_HUMAN	1.0875	1.2212	1.2177	1.155	1.2264	1.2572	1.2681	1.3457	1.4069	1.3981	1.3674	1.406	1.2554	1.3483	1.4087	1.5268	1.5996	1.5455	1.2845	1.4285	1.3347	1.219	1.292	1.2998
O75533|SF3B1_HUMAN	0.9966	0.978	0.9531	0.9171	0.8839	0.9179	0.9345	0.8633	0.899	0.9397	0.8491	0.8848	0.9444	0.8514	0.8557	1.095	0.9402	0.9717	0.8942	0.7724	0.8562	0.868	0.7848	0.8109
P40227|TCPZ_HUMAN	1.1304	1.0712	0.9999	1.1255	1.0478	1.0328	1.2253	1.1649	1.1481	1.1325	1.1012	1.1157	1.0504	1.0349	1.0137	1.181	1.1612	1.1383	1.1336	1.1107	1.0714	1.0959	1.1319	1.0857
O75083|WDR1_HUMAN	0.9475	0.8749	1.0129	1.06	0.9159	1.0287	1.1562	1.0023	1.0788	1.2539	1.0942	1.1542	1.3537	1.2488	1.3166	1.3898	1.2355	1.4179	1.4828	1.3709	1.4317	1.6181	1.4094	1.5484
P07384|CAN1_HUMAN	0.968	0.9586	0.9647	0.9775	1.001	0.9915	1.0364	1.0858	1.1308	0.9983	1.0785	1.136	1.0072	1.0911	1.1246	1.0972	1.2107	1.2234	1.0117	1.0995	1.1309	1.0588	1.1521	1.1328
Q06323|PSME1_HUMAN	1.1837	1.2396	1.1986	1.2821	1.2143	1.1786	1.7563	1.6627	1.5975	1.5569	1.5482	1.4811	1.5668	1.4856	1.4468	1.7479	1.7532	1.6888	1.8215	1.7955	1.7099	1.5091	1.3958	1.3657
P07478|TRY2_HUMAN	1.1095	1.1095	1.1157	0.7556	0.746	0.8005	0.7944	0.7827	0.894	0.7842	0.7497	0.8544	0.3161	0.3221	0.362	0.2869	0.2777	0.3076	0.3594	0.3737	0.3824	0.2726	0.2937	0.3009
Q01469|FABP5_HUMAN	1.4786	1.4166	1.4893	1.3445	1.3242	1.5107	1.3884	1.3337	1.5127	1.313	1.2344	1.4575	1.154	1.0857	1.2217	3.9602	4.205	4.7406	1.3142	1.316	1.4902	1.3956	1.2675	1.5363
Q86VP6|CAND1_HUMAN	1.0815	1.0049	1.0995	0.8835	0.8214	0.8676	1.0212	0.9648	1.0211	0.9668	0.9748	0.9763	1.035	1.0066	1.0541	0.8488	0.8071	0.8005	0.7326	0.6981	0.7254	0.9742	0.9628	0.9368
Q9Y678|COPG1_HUMAN	0.9497	0.9354	0.9596	0.9149	0.9012	0.9269	0.8686	0.9465	0.8581	0.8946	0.8626	0.8377	0.7794	0.7442	0.7974	0.7032	0.6924	0.7229	0.7163	0.7355	0.7559	0.7179	0.7593	0.7294
Q8NBS9|TXND5_HUMAN	1.1195	1.1237	1.1686	1.1757	1.2586	1.1664	1.2274	1.2888	1.2069	1.3255	1.3561	1.3215	1.3483	1.4707	1.3852	1.315	1.4858	1.3364	1.3891	1.6097	1.4376	1.4085	1.5393	1.4419
P17987|TCPA_HUMAN	1.2961	1.1879	1.2064	1.1789	1.1224	1.0653	1.1832	1.1171	1.1417	1.1959	1.0665	1.0884	1.0253	0.9623	1.0138	1.1691	1.0851	1.1256	1.147	1.0306	1.0856	1.1333	1.0519	1.114
P39023|RL3_HUMAN	0.978	1.043	1.0336	0.9205	0.9871	0.9612	0.9736	1.0516	0.9868	0.8902	0.9238	0.878	0.6585	0.7232	0.6938	0.649	0.6974	0.6914	0.6373	0.6873	0.6555	0.6336	0.6762	0.6452
P49368|TCPG_HUMAN	1.1348	1.1849	1.1742	1.2281	1.169	1.1585	1.3445	1.3302	1.2311	1.2868	1.3077	1.232	1.1497	1.1528	1.0838	1.3149	1.3307	1.1838	1.2615	1.2237	1.1864	1.3753	1.3214	1.2154
P62820|RAB1A_HUMAN	1.0052	0.9728	0.9634	0.9467	0.928	0.885	1.119	1.1508	0.9668	1.0624	1.0458	0.9103	0.8715	0.8739	0.7712	0.9695	0.9851	0.8876	0.9974	1.0564	0.9082	0.9173	1.0073	0.8261
P08865|RSSA_HUMAN	0.8578	0.8778	0.9321	0.8345	0.9328	0.9749	0.91	0.9514	0.9849	0.8322	0.9425	0.9153	0.6035	0.6619	0.6627	0.5852	0.6446	0.6411	0.6092	0.6755	0.7017	0.5982	0.6372	0.6536
P49755|TMEDA_HUMAN	0.9922	1.0033	0.9982	1.0058	1.0452	1.02	0.9017	0.9794	1.0526	0.9192	0.9982	1.0004	0.7908	0.8522	0.8572	0.8237	0.878	0.904	0.8739	0.8795	0.9132	0.8137	0.8659	0.8728
P50570|DYN2_HUMAN	0.9681	0.9575	0.9428	0.9245	0.8656	0.9074	0.9909	0.878	0.9514	1.0264	0.8858	0.9839	1.064	0.9056	0.9957	1.0521	0.9609	1.0891	1.0422	0.897	0.9803	1.0696	0.9361	1.0446
Q8WZ42|TITIN_HUMAN	1.0415	1.0399	1.032	1.3681	1.1203	1.5262	1.2942	1.1258	1.6005	1.3292	1.1209	1.8144	1.1488	1.0663	1.3731	1.1858	1.0757	1.7142	1.1623	1.0136	1.6826	1.3318	1.1351	1.854
P52597|HNRPF_HUMAN	1.2144	1.1994	1.3554	1.1865	1.1199	1.1859	1.3616	1.311	1.4279	1.2337	1.1558	1.337	1.4352	1.3494	1.4896	1.5669	1.508	1.6876	1.3813	1.3061	1.4428	1.2139	1.1383	1.2233
Q9HBL0|TENS1_HUMAN	1.1767	1.0238	1.0383	1.1967	1.1676	1.1214	1.0985	1.0718	1.0005	1.1611	1.1545	1.0932	1.5209	1.4556	1.3892	1.1993	1.176	1.1146	1.2442	1.2379	1.1822	1.3257	1.3684	1.2614
Q9NQW7|XPP1_HUMAN	1.048	1.0073	0.9651	1.0334	0.936	0.9223	1.0154	0.9102	0.9409	0.9285	0.8226	0.8803	0.6846	0.6359	0.646	0.6698	0.6069	0.6301	0.7381	0.6573	0.6841	0.6603	0.6079	0.6382
P04264|K2C1_HUMAN	1.1384	1.2123	1.1432	1.233	1.352	1.2777	0.944	1.0381	1.0016	1.297	1.4918	1.3827	1.6186	1.8192	1.6801	1.1931	1.3722	1.339	1.1664	1.3852	1.2643	1.602	1.7387	1.6662
P07099|HYEP_HUMAN	1.2488	1.2503	1.3196	1.3746	1.5087	1.443	1.3284	1.3023	1.3133	1.353	1.3941	1.3869	0.6933	0.7294	0.654	0.572	0.5983	0.541	0.6196	0.646	0.5619	0.6011	0.6177	0.5546
Q14103|HNRPD_HUMAN	0.9843	1.017	0.9765	0.8755	0.9303	0.9051	0.9612	0.9945	0.9909	1.0058	1.013	1.0111	0.8897	0.9203	0.9298	0.9498	1.0815	1.0123	0.8722	0.9544	0.9221	0.8181	0.8331	0.847
Q9P2J5|SYLC_HUMAN	1.0446	1.0382	1.0238	1.0312	1.034	1.0687	1.0045	1.0205	1.1193	0.9596	0.9384	1.0058	0.7766	0.8077	0.8545	0.7535	0.7424	0.8212	0.7109	0.7047	0.8184	0.6272	0.6202	0.7319
P01861|IGHG4_HUMAN	1.2665	1.2577	1.2852	1.3799	1.4504	1.6119	1.4073	1.5232	1.6912	1.7507	1.9621	2.1956	2.11	2.4379	2.5956	1.8004	1.9743	2.1749	2.2722	2.5006	2.9137	3.7952	4.3328	5.1123
P16104|H2AX_HUMAN	1.2242	1.1201	1.1349	1.1629	0.8553	0.9875	1.4457	1.0343	1.1775	1.6215	1.2161	1.24	1.3805	0.9658	1.1082	1.4616	1.1025	1.2368	1.4186	1.0439	1.3003	1.5617	1.1833	1.347
P54317|LIPR2_HUMAN	0.9895	1.05	1.0084	0.92	0.9595	0.9556	0.8838	0.9064	0.9319	0.7574	0.7279	0.7809	0.4722	0.4623	0.4961	0.368	0.3755	0.4033	0.4324	0.4012	0.4587	0.4133	0.3596	0.4142
Q96TA1|NIBL1_HUMAN	0.994	1.1088	1.0659	0.9459	1.0248	0.9643	1.0706	1.1764	1.1856	1.0299	1.0837	1.0321	0.9217	1.0226	0.9847	1.1742	1.2119	1.16	1.0436	1.0693	1.02	1.0348	1.1342	1.0471
O00159|MYO1C_HUMAN	1	1	1.056	1.0042	0.9951	1.0226	1.0479	1.0597	1.0996	0.9518	0.9856	1.0713	1.0051	1.0509	1.1047	0.7885	0.8271	0.8713	0.7689	0.8233	0.8269	0.8649	0.9051	0.9779
P31943|HNRH1_HUMAN	1.086	1.086	1.086	1.0124	1.0207	0.9736	1.0332	1.1078	1.0624	0.9738	0.9918	1.0167	1.0401	0.9786	1.0281	1.1089	1.1928	1.1179	1.0014	1.0557	1.0073	0.8874	0.9355	0.9326
P22105|TENX_HUMAN	1.0169	1.0169	1.0169	1.1611	1.301	1.2366	0.9016	1.0349	0.9652	0.9587	1.0822	1.0343	1.2001	1.2753	1.2508	0.9373	1.088	1.0491	0.9221	1.063	1.0189	0.9059	1.0191	0.9848
O94979|SC31A_HUMAN	1.1962	1.1346	1.0463	1.1828	1.2297	1.2073	1.2449	1.2565	1.1527	1.1485	1.2851	1.1282	1.042	1.1798	0.9902	0.9712	1.0239	0.9449	1.0233	1.1596	0.946	1.0285	1.0661	0.9731
P02788|TRFL_HUMAN	0.9916	0.8805	0.9942	1.1182	1.059	1.0544	1.1157	1.0406	1.1032	1.1798	1.0728	1.128	1.5267	1.41	1.5474	1.8212	1.6857	1.8593	1.3409	1.2695	1.3773	2.3602	2.1824	2.3635
P43490|NAMPT_HUMAN	1.084	1.0946	1.0833	0.9658	0.9276	0.9179	1.099	1.1428	1.1639	1.0802	1.1118	1.0974	1.0372	1.06	1.0391	1.6059	1.6367	1.5719	1.3429	1.3236	1.3078	1.3904	1.3693	1.3384
P46782|RS5_HUMAN	1.3679	1.4222	1.3136	1.2307	1.25	1.2534	1.2255	1.1677	1.2498	1.1507	1.0893	1.1993	0.9298	0.9712	1.0162	0.9114	0.9487	0.9465	0.9364	0.9926	1.0505	0.8596	0.9139	0.9694
Q5SSJ5|HP1B3_HUMAN	1.1182	1.1852	1.1852	1.0865	1.0795	1.1043	1.1914	1.2028	1.2699	1.1931	1.242	1.4025	1.1623	1.1681	1.215	1.1388	1.1484	1.21	1.1068	1.1349	1.2216	1.0511	1.0805	1.1833
P63244|GBLP_HUMAN	0.8678	0.8433	0.8847	0.8888	0.9348	0.9215	0.8437	0.8897	0.8654	0.8784	0.9072	0.8784	0.6144	0.6872	0.63	0.6081	0.6659	0.6134	0.6918	0.6823	0.6514	0.6249	0.6862	0.6561
P00367|DHE3_HUMAN	0.9903	1.0305	0.9258	1.0116	1.0617	0.9782	1.0889	1.1028	1.0251	1.0986	1.1627	1.0641	0.9994	1.0029	0.962	0.9605	1.0002	0.9552	0.9817	1.0664	0.9562	1.0267	1.0606	0.9809
P02774|VTDB_HUMAN	1.0879	1.2964	1.2238	1.7422	2.0717	1.9562	1.991	2.1979	2.223	1.9773	2.1836	2.1598	3.4631	3.6037	3.6222	2.5925	2.8393	2.7712	2.9076	3.3475	3.4394	3.3533	3.6961	3.8341
P22392|NDKB_HUMAN	0.9555	0.9796	0.9093	0.9508	0.9982	0.9374	1.1355	1.1809	1.1829	1.0431	1.0967	1.0822	1.1342	1.1912	1.1107	1.3004	1.3046	1.2744	1.2007	1.212	1.199	1.1702	1.3073	1.2153
Q96DN0|ERP27_HUMAN	1.1297	1.0518	1.1924	1.0466	1.0529	1.1019	0.8796	0.942	0.9878	0.9137	0.9639	0.9799	0.4568	0.4674	0.4643	0.3586	0.3657	0.3592	0.4905	0.5167	0.4758	0.3234	0.3128	0.3178
Q9UQ80|PA2G4_HUMAN	1.1285	1.0643	1.0057	1.1132	0.9872	1.0042	1.0562	0.9358	0.9877	1.0744	0.9189	0.9548	1.0248	0.8864	0.8498	1.1832	1.042	1.0359	1.0443	0.8423	0.867	0.9978	0.7861	0.7974
Q6P2Q9|PRP8_HUMAN	1.0635	1.0228	1.0635	0.9328	0.9295	0.9631	0.9979	1.0077	1.0441	0.9354	0.9532	1.0514	0.9124	0.8802	0.9272	0.8972	0.8446	0.927	0.7424	0.723	0.7994	0.7609	0.7663	0.838
O60506|HNRPQ_HUMAN	0.9239	1.0221	0.8707	0.8664	0.9094	0.8437	0.8943	0.9068	0.8724	0.8456	0.8766	0.8159	0.7988	0.7684	0.7129	0.8848	0.8842	0.8527	0.8039	0.7705	0.7228	0.7637	0.6952	0.6915
P19823|ITIH2_HUMAN	0.9159	0.8804	0.9231	1.2756	1.2536	1.2068	1.2746	1.3097	1.2214	1.2924	1.2929	1.2455	1.9856	1.9309	1.9093	1.5393	1.6096	1.4977	1.8703	1.852	1.7836	2.5111	2.5415	2.2958
Q9NZN4|EHD2_HUMAN	1.1897	1.0939	1.0939	1.3984	1.2214	1.2014	1.4675	1.2531	1.2496	1.4004	1.2538	1.1637	1.7199	1.3712	1.441	1.098	0.9437	1.0226	1.3264	1.0642	1.1146	1.3622	1.1634	1.1088
P05455|LA_HUMAN	0.8642	0.9022	0.9172	0.9256	0.9257	0.8852	0.9399	0.9785	0.9501	0.8783	0.9126	0.917	0.9885	0.9717	0.9634	1.0746	1.1326	1.1535	0.8825	0.9505	0.9165	0.8458	0.9045	0.8999
P54577|SYYC_HUMAN	0.9666	0.9335	0.9618	0.9007	0.9453	0.9488	0.9347	0.957	0.9987	0.8478	0.8717	0.9025	0.6068	0.632	0.6354	0.6824	0.7127	0.7277	0.6594	0.6669	0.6788	0.6091	0.6464	0.6105
P35232|PHB_HUMAN	1.1985	1.1676	1.2714	1.1645	1.2795	1.2461	1.1934	1.2953	1.2543	1.1513	1.238	1.2268	0.9119	1.0479	1.0062	1.1455	1.2716	1.2421	0.9933	1.0856	1.0453	1.0001	1.1726	1.1813
P63010|AP2B1_HUMAN	1.1243	1.1243	1.1411	1.1263	1.0957	1.2418	1.052	1.0715	1.2581	1.0643	1.0111	1.3126	1.2335	1.2514	1.4475	1.1562	1.1001	1.3731	1.0881	1.0679	1.3698	1.1801	1.1401	1.4775
Q13011|ECH1_HUMAN	0.9799	0.9876	1.028	1.0029	1.0608	1.049	1.0316	0.9742	1.0026	0.9236	0.9675	0.9289	0.7174	0.7471	0.7079	0.8874	0.8883	0.8377	0.8232	0.815	0.8196	0.8148	0.8343	0.8344
O15230|LAMA5_HUMAN	1.0533	1.0186	1.124	1.1442	1.0924	1.0995	1.0642	0.9957	1.0378	1.1833	1.0705	1.1878	1.2202	1.1182	1.1605	1.0753	0.9599	1.0263	1.0333	0.922	0.9931	1.0379	0.9761	1.0553
P30040|ERP29_HUMAN	0.8796	0.9483	0.9483	0.8844	0.9639	0.8827	0.8083	0.8964	0.8322	0.7973	0.8777	0.7996	0.6344	0.6623	0.5859	0.6401	0.6777	0.6289	0.6596	0.7576	0.6472	0.5681	0.6616	0.588
P35237|SPB6_HUMAN	0.9297	0.8746	0.9205	0.8774	0.8406	0.8603	0.9044	0.8052	0.8722	0.8852	0.8135	0.8132	0.6999	0.6403	0.6741	0.599	0.5316	0.6019	0.6762	0.6037	0.6699	0.6018	0.5514	0.6066
P50914|RL14_HUMAN	1.2046	1.0867	1.2167	1.2479	1.1614	1.2666	1.2495	1.1139	1.2035	1.1906	1.0883	1.1461	0.8193	0.841	0.9019	0.8523	0.794	0.9381	0.9286	0.8416	0.9318	0.8085	0.7979	0.858
Q07954|LRP1_HUMAN	1.0328	0.9813	0.9813	1.185	1.1481	1.1192	1.14	1.115	1.0968	1.163	1.1985	1.095	1.4509	1.4977	1.3973	1.267	1.2742	1.2032	1.4683	1.5279	1.4046	1.461	1.4951	1.4175
P35442|TSP2_HUMAN	0.8719	0.8544	0.8112	0.9485	0.9922	0.909	0.8711	0.959	0.8323	0.9943	1.096	0.9249	2.1157	2.163	1.7194	1.5903	1.6314	1.3598	1.7959	1.9147	1.5408	2.7567	2.9567	2.2336
P62277|RS13_HUMAN	1.5707	1.499	1.5282	1.4758	1.4166	1.7068	1.7299	1.6056	1.8966	1.5108	1.4686	1.6746	1.1103	1.0335	1.2736	1.0989	1.0494	1.2535	1.0822	1.0238	1.1953	1.0667	1.0584	1.2154
P13797|PLST_HUMAN	1.0291	0.9182	0.9849	1.1134	1.1169	1.0724	1.2563	1.2399	1.1839	1.266	1.2579	1.1316	1.5577	1.5835	1.4619	1.6592	1.6184	1.492	1.5707	1.5092	1.351	1.8279	1.923	1.5946
P39019|RS19_HUMAN	1.3515	1.1798	1.3602	1.1565	1.097	1.2765	1.4177	1.4421	1.3761	1.405	1.4218	1.315	0.8211	0.8017	0.8275	0.8544	0.8367	0.8848	0.8796	0.8406	0.8794	0.8915	0.8845	0.8394
P62424|RL7A_HUMAN	0.9119	0.8516	0.8731	0.9576	0.8873	0.9428	1.1393	1.0178	1.0763	1.0972	0.9582	1.0763	0.7607	0.6626	0.7256	0.7715	0.7031	0.7249	0.8251	0.7196	0.7533	0.7362	0.6698	0.6985
Q99623|PHB2_HUMAN	0.9087	0.9198	0.8629	1.0555	0.9888	0.941	1.0448	0.9769	0.9788	1.076	1.0317	1.0404	0.919	0.8192	0.8142	1.075	1.0414	1.019	0.9603	0.9165	0.9075	0.9725	0.8979	0.919
P05109|S10A8_HUMAN	0.7005	0.7682	0.7341	0.7399	0.8315	0.781	0.7427	0.8355	0.7941	0.8686	0.9972	0.921	1.5169	1.6527	1.5745	2.055	2.2236	2.0525	1.752	1.8781	1.7625	2.6012	3.0716	3.0722
P14314|GLU2B_HUMAN	1.024	0.9555	0.9241	1.0151	1.0185	1.0024	1.0193	0.9863	0.9829	0.9916	0.9911	0.9705	0.9328	0.9125	0.9228	1.0271	1.0043	0.9676	0.9664	0.944	0.9082	0.9362	0.9683	0.9524
Q92841|DDX17_HUMAN	1.019	1.1058	1.0952	0.9743	1.0284	1.122	1.0676	1.1201	1.1807	1.1009	1.1423	1.2443	0.9892	1.0769	1.1306	1.0845	1.1527	1.2505	0.9936	1.0383	1.1531	0.9585	1.0212	1.0971
P02763|A1AG1_HUMAN	0.9478	1.0241	0.981	1.3292	1.5625	1.2982	1.362	1.5301	1.3141	1.2494	1.4261	1.1966	1.9273	2.1903	1.8793	2.0066	2.2512	1.9288	2.2793	2.4825	2.1511	2.1617	2.4206	2.0662
P16615|AT2A2_HUMAN	0.9183	0.9099	0.9523	0.9078	0.9534	0.9284	0.8707	0.8245	0.9022	0.8943	0.8168	0.9182	0.914	0.929	0.8752	1.0133	0.9683	0.9816	0.8591	0.7864	0.7963	0.8964	0.8394	0.8895
Q15181|IPYR_HUMAN	1.22	1.2627	1.2633	1.1536	1.0567	1.1206	1.2666	1.1904	1.3589	1.2445	1.1171	1.238	1.0796	0.9631	1.0857	1.3926	1.2851	1.3998	1.2208	1.1697	1.259	1.2353	1.1618	1.1797
P46781|RS9_HUMAN	1.1043	1.0928	0.9741	1.04	0.9834	0.916	1.1624	1.059	0.9234	1.183	1.0089	0.9268	0.7304	0.7093	0.6432	0.7475	0.6834	0.6204	0.804	0.6811	0.6299	0.7073	0.6043	0.6093
Q02218|ODO1_HUMAN	1.0915	1.0012	1.0915	1.08	1.0295	1.0646	1.1125	0.9903	1.0817	1.0807	0.9778	1.0519	1.0376	1.0417	1.0154	1.0967	1.0934	1.0698	1.004	0.9424	0.9929	0.9839	0.925	0.986
Q16851|UGPA_HUMAN	0.9973	1.0079	1.0151	0.9873	0.9414	0.9358	1.0674	1.043	1.0584	1.0412	1.0105	1.037	1.0622	1.0485	0.9983	1.0644	1.0101	1.0063	1.1062	1.1259	1.1081	1.1307	1.0736	1.071
P49257|LMAN1_HUMAN	1.2391	1.1735	1.2168	1.1986	1.1642	1.0534	1.2329	1.2397	1.1046	1.2005	1.2188	1.0452	0.9516	0.9003	0.8031	0.8706	0.8221	0.7639	0.9231	0.939	0.8399	0.9108	0.9561	0.7845
Q16181|SEPT7_HUMAN	1.0775	1.0698	1.0147	1.1603	1.2176	1.1617	1.177	1.2078	1.1596	1.211	1.318	1.2133	1.4698	1.5818	1.483	1.3471	1.4322	1.351	1.3831	1.4356	1.3711	1.3131	1.4776	1.3549
Q7Z6Z7|HUWE1_HUMAN	0.9612	0.9085	0.9918	0.9773	0.926	1.0034	0.9202	0.8518	0.9377	0.9556	0.8825	0.9862	0.9257	0.9211	0.9519	0.9915	0.9355	0.9966	1.0108	0.9658	0.9367	0.9314	0.8871	0.9883
Q9NSD9|SYFB_HUMAN	0.9516	1.0188	0.9849	0.8971	0.9926	0.9642	0.942	0.9794	1.0258	0.9705	0.9912	1.0239	0.6795	0.7416	0.7691	0.7714	0.8452	0.8903	0.7216	0.7284	0.8117	0.7058	0.7376	0.7911
P11940|PABP1_HUMAN	0.8441	1.0076	0.8795	0.9962	1.1008	0.9196	1.0402	1.1661	1.0226	0.9914	1.0805	0.9731	0.8885	1.0264	0.9133	1.106	1.2238	1.1309	0.9864	1.0792	0.9623	0.9012	1.0908	0.9376
P31949|S10AB_HUMAN	1.1137	1.1613	1.1501	1.2321	1.3302	1.222	1.5556	1.7146	1.6248	1.6569	1.824	1.8343	1.8616	2.0452	1.9206	3.1877	3.3105	3.2669	2.1648	2.3263	2.2582	2.5272	2.4907	2.6055
P42224|STAT1_HUMAN	0.861	0.8962	0.9738	1.0769	0.9794	1.151	1.2171	1.0994	1.2962	1.1126	1.0346	1.1689	1.3524	1.1465	1.2851	1.6349	1.4466	1.5405	1.6673	1.4954	1.7374	1.4991	1.3265	1.5237
P46821|MAP1B_HUMAN	0.9497	0.9477	0.9653	1.0896	1.1533	1.0651	1.0825	1.155	1.0539	1.0631	1.1681	1.034	1.381	1.4745	1.3831	1.1839	1.246	1.2058	1.2576	1.332	1.254	1.3747	1.454	1.439
Q709C8|VP13C_HUMAN	0.9917	0.9917	0.9917	0.9077	0.9254	0.9239	0.8601	0.8681	0.8763	0.8399	0.8842	0.8825	0.9029	0.8949	0.9023	0.8422	0.853	0.8484	0.7304	0.7639	0.7579	0.8064	0.8404	0.8514
O75643|U520_HUMAN	0.9743	0.9743	0.9743	0.8775	0.8775	0.8711	0.9796	0.9115	0.8873	0.9846	0.9671	0.9182	0.8472	0.8562	0.8466	0.9455	0.892	0.8838	0.821	0.7572	0.7782	0.8662	0.8151	0.8449
P31930|QCR1_HUMAN	0.9794	1.1023	1.0828	1.1066	1.0895	1.0335	1.1461	1.0984	1.0744	1.0791	1.0703	0.9886	0.9046	0.9268	0.8942	0.9793	0.9442	0.9214	1.0538	0.956	0.9317	0.9063	0.9085	0.8967
P49748|ACADV_HUMAN	1.1839	1.116	1.116	1.1171	1.1008	0.981	1.237	1.227	1.1245	1.2249	1.3158	1.1244	0.8364	0.8795	0.7872	0.8334	0.8327	0.75	0.8685	0.9249	0.808	0.7135	0.8049	0.6766
Q15233|NONO_HUMAN	1.013	0.9031	0.8714	0.9749	0.9454	0.8709	1.0083	0.9377	0.9052	1.0869	1.0004	0.9504	1.0552	0.9995	0.9226	1.1556	1.0778	1.0567	1.0192	0.9759	0.8939	0.9446	0.9913	0.863
P30153|2AAA_HUMAN	0.9462	0.8812	0.9224	0.9976	0.874	0.9222	1.1044	0.8956	1.0204	1.0992	0.9024	0.9931	1.0866	0.8989	0.9927	1.1881	1.0535	1.1744	1.1226	0.9284	1.014	1.1769	0.9645	1.124
P55786|PSA_HUMAN	0.9669	0.9314	0.9168	0.9279	0.9612	0.9213	1.0616	1.0771	0.9435	1.0022	1.0366	0.9167	0.8746	0.8994	0.8926	0.8717	0.8731	0.8469	0.875	0.9009	0.8222	0.9763	0.9871	0.9099
Q53EL6|PDCD4_HUMAN	1.0981	1.0981	1.1186	0.6718	0.6986	0.7402	0.6657	0.7265	0.788	0.6765	0.708	0.7854	0.4388	0.4551	0.5104	0.4211	0.429	0.5002	0.4303	0.4928	0.5394	0.3776	0.4209	0.4862
Q9C0C2|TB182_HUMAN	0.9999	1.1079	1.0741	0.9679	0.9722	1.0582	0.9268	0.9077	0.9546	0.9608	0.9481	0.957	0.9476	0.9813	1.0029	1.0055	1.0607	1.0617	0.9464	0.9461	0.9933	1.0147	0.9463	1.0285
Q13263|TIF1B_HUMAN	0.928	0.8657	0.9141	0.9296	0.8239	0.9039	0.9225	0.8536	0.957	0.9368	0.8757	0.9859	0.9163	0.8841	0.9539	1.0151	1.014	1.1127	0.9624	0.8832	1.0169	0.9515	0.8654	0.9908
Q99497|PARK7_HUMAN	1.1345	1.0913	0.9984	1.2457	1.1373	1.12	1.2965	1.1649	1.1214	1.4025	1.1878	1.1707	1.2683	1.0742	1.0453	1.2026	1.0598	1.0118	1.3305	1.1063	1.148	1.2941	1.072	1.1004
P60953|CDC42_HUMAN	1.4224	1.3948	1.4063	1.4025	1.3643	1.4113	1.4725	1.3983	1.4923	1.4166	1.3408	1.4554	1.3401	1.3905	1.3723	1.4958	1.3916	1.4174	1.4671	1.3725	1.4808	1.3615	1.3075	1.3422
O43390|HNRPR_HUMAN	0.9247	0.9633	0.9589	0.906	0.9982	0.9376	0.9448	1.0649	0.9489	0.9321	1.0426	0.9161	0.9684	1.0137	0.9385	1.0083	1.0853	0.9469	0.9843	1.0388	0.8882	0.9597	0.9842	0.9269
P13645|K1C10_HUMAN	1.0147	1.0726	1.028	1.0943	1.2138	1.15	0.9795	1.0597	1.0666	1.2068	1.3451	1.312	1.0983	1.1745	1.15	1.0142	1.1088	1.1065	1.2368	1.3227	1.3084	1.4799	1.6371	1.5977
P30044|PRDX5_HUMAN	1.0913	1.0983	1.0605	1.1088	1.1108	1.0981	1.2706	1.2474	1.242	1.173	1.08	1.1321	1.0237	0.9792	0.9332	1.2443	1.2372	1.2015	1.0271	1.002	0.9825	0.9357	0.8308	0.8736
P46459|NSF_HUMAN	1.0349	0.9619	1.0349	0.9208	0.9042	0.952	1.07	1.0055	0.9958	1.0036	0.9455	0.9611	0.8264	0.778	0.8291	0.7866	0.7879	0.7742	0.8456	0.7928	0.8105	0.8171	0.7757	0.7892
O43175|SERA_HUMAN	1.1207	0.9948	0.9889	1.0979	0.9585	0.9641	1.01	0.9427	0.9566	0.9105	0.7847	0.7985	0.5436	0.4805	0.5296	0.4761	0.4135	0.4587	0.5073	0.4538	0.4938	0.4725	0.4109	0.4456
O43795|MYO1B_HUMAN	0.9058	0.8208	0.8859	0.7976	0.7326	0.7826	0.8283	0.8118	0.8524	0.7935	0.7786	0.8364	0.7021	0.6905	0.7394	0.7908	0.7931	0.8163	0.6573	0.6912	0.7004	0.6675	0.6929	0.6986
P55884|EIF3B_HUMAN	1.043	1.028	1.028	1.0329	1.0187	0.9297	1.0132	1.0212	0.9413	1.012	1.0058	0.9069	0.8607	0.8268	0.7915	1.0817	0.9708	0.942	0.9041	0.898	0.7845	0.9031	0.8243	0.772
Q14315|FLNC_HUMAN	0.9856	0.9856	0.9856	1.4027	1.3904	1.3126	0.9824	0.9216	0.8893	1.0907	1.0404	0.956	1.4793	1.3327	1.219	1.2775	1.2395	1.1105	1.442	1.3124	1.1646	1.6035	1.4032	1.2651
P01860|IGHG3_HUMAN	0.8739	0.8739	0.912	1.1607	1.2694	1.3868	1.1459	1.2828	1.3264	1.1359	1.3303	1.2859	1.8686	1.8909	1.9895	1.9883	2.0846	2.2665	2.072	2.2627	2.3729	2.1435	2.3487	2.4509
P18085|ARF4_HUMAN	0.9587	0.9793	1.0374	1.1036	1.0184	1.1826	1.258	0.9496	1.2056	1.2521	0.964	1.3084	1.022	0.8281	0.9802	0.9616	0.8011	0.9162	1.2039	0.8391	1.1343	1.243	0.9417	1.1553
Q5JPE7|NOMO2_HUMAN	1.0198	1.0156	1.0531	1.0031	1.1149	1.0399	0.948	1.0366	1.0358	0.8532	0.9667	0.9515	0.7164	0.7997	0.7823	0.6834	0.7899	0.7309	0.7175	0.7919	0.7909	0.6549	0.7288	0.7111
Q9HC35|EMAL4_HUMAN	1.2175	1.0898	1.1274	1.1332	1.021	1.0403	1.143	0.9996	1.0342	1.1712	1.0102	1.0136	0.8713	0.766	0.8148	0.9245	0.8155	0.8492	0.8887	0.786	0.8426	0.8224	0.7116	0.7781
P23526|SAHH_HUMAN	1.0641	1.09	1.1173	1.0651	1.0322	1.0535	1.134	1.0439	1.0656	1.0868	0.951	1.0067	0.9334	0.8356	0.8769	1.0337	0.9044	0.944	0.9134	0.8041	0.8352	0.9728	0.8183	0.9121
Q92499|DDX1_HUMAN	1.076	1.104	1.076	1.0602	1.1097	1.0845	1.1037	1.0974	1.0772	1.0257	1.1066	1.0422	0.9954	1.0117	1.0012	0.9788	1.0226	0.9919	0.9369	1.0169	1.0207	0.9403	0.9343	0.9554
O00571|DDX3X_HUMAN	0.865	0.8949	0.8324	0.8905	0.8701	0.8311	0.9211	0.8944	0.8659	0.9503	0.9381	0.9437	0.8766	0.8244	0.833	0.9486	0.8886	0.8821	0.8482	0.8458	0.8539	0.9057	0.8639	0.8603
P17655|CAN2_HUMAN	0.9808	1.0075	0.9675	0.9685	0.9966	1.0168	1.0306	1.0268	1.1109	0.9913	1.0478	1.0568	1.1098	1.1481	1.1375	1.1222	1.1589	1.2254	1.0249	1.0949	1.1465	0.9936	1.0918	1.1523
P41252|SYIC_HUMAN	1.0649	1.0649	1.0266	1.054	1.0287	1.0629	1.0837	0.9959	1.0559	0.9899	0.9692	1.0144	0.8353	0.8042	0.8373	0.8168	0.8286	0.8206	0.7943	0.7825	0.8305	0.7553	0.7279	0.7612
Q14839|CHD4_HUMAN	1.1965	1.0989	1.102	1.2267	1.1288	1.1464	1.1409	1.0256	1.0675	1.0666	1.0507	1.0584	1.2087	1.0481	1.1617	1.2853	1.1444	1.2542	1.1175	1.0468	1.1042	1.1061	0.9926	1.0447
O43852|CALU_HUMAN	1.0178	0.9962	0.9894	1.1701	1.1555	1.1583	1.2177	1.2877	1.1632	1.116	1.244	1.0534	1.2832	1.2808	1.1808	1.453	1.5029	1.2908	1.3658	1.4748	1.3135	1.4643	1.5192	1.3449
P43243|MATR3_HUMAN	0.8936	0.9311	0.9018	0.9099	0.921	0.885	0.9284	0.9258	0.9529	0.9159	0.9	0.8691	0.9232	0.9217	0.9703	1.0132	1.014	0.9879	0.8955	0.8737	0.8776	0.8991	0.893	0.8726
P62081|RS7_HUMAN	1.1814	1.2755	1.2099	1.0191	1.1593	1.0794	1.1753	1.3166	1.1812	1.083	1.2466	1.1743	0.7633	0.848	0.7559	0.7521	0.8886	0.8209	0.8174	0.9644	0.8872	0.6288	0.6705	0.717
Q07960|RHG01_HUMAN	1.0633	0.9751	1.02	1.2423	1.1261	1.1201	1.3526	1.1518	1.1133	1.3452	1.2319	1.1835	1.4885	1.3531	1.2794	1.6156	1.4537	1.4065	1.5652	1.4222	1.4095	1.8487	1.6652	1.5782
Q9BXN1|ASPN_HUMAN	1.206	1.1511	1.1553	1.8398	1.5231	1.6551	1.5121	1.2781	1.3929	1.5737	1.3455	1.4629	4.3147	3.5369	4.0264	2.1881	1.8367	2.0135	3.0107	2.2969	2.7807	3.1288	2.3414	2.836
P49327|FAS_HUMAN	0.9827	0.9827	0.9827	0.8504	0.9061	0.8398	0.8941	0.9758	0.9812	0.8874	0.9744	0.9229	0.9167	1.0224	0.9501	1.0507	1.2552	1.1423	0.8073	0.8976	0.817	0.8806	0.918	0.918
Q9Y3I0|RTCB_HUMAN	1.1109	1.1354	1.0991	1.0538	1.0753	1.0544	1.1776	1.0814	1.1032	1.112	1.0963	1.1092	0.9973	0.9179	1.0017	1.0078	0.919	0.9458	1.0206	0.9562	0.9691	0.9856	0.9017	0.9455
O60610|DIAP1_HUMAN	1	1	1	0.8859	0.8526	0.955	0.9769	0.8854	0.9915	0.9438	0.8814	1.0423	0.9696	0.9083	0.9939	1.1507	1.0438	1.1852	0.9746	0.943	1.0474	0.9136	0.8535	0.9857
P39656|OST48_HUMAN	1.0854	0.9765	0.8997	1.0284	0.8848	0.951	0.9948	0.8218	0.8845	1.0404	0.8171	0.8754	0.6255	0.5722	0.5991	0.568	0.5427	0.5382	0.6206	0.5559	0.589	0.5698	0.5193	0.5218
Q14195|DPYL3_HUMAN	1.1733	1.183	1.1057	1.362	1.5582	1.4393	1.2958	1.428	1.2972	1.3904	1.5911	1.4892	2.0801	2.367	2.3369	1.6442	1.7772	1.6834	2.1188	2.3865	2.3338	2.1401	2.44	2.2858
O00468|AGRIN_HUMAN	0.9802	1.0075	0.9108	1.0176	1.0653	0.9669	1.0753	1.0844	1.0394	1.0991	1.1402	1.0786	1.0555	1.1315	0.9865	1.1364	1.1248	1.0597	1.1269	1.1069	1.0314	1.1275	1.0964	0.9766
O60664|PLIN3_HUMAN	1.1743	1.2401	1.3317	1.2116	1.2789	1.4297	1.2937	1.4201	1.5199	1.3624	1.504	1.703	1.4641	1.5762	1.7576	1.5385	1.7097	1.9075	1.6415	1.7454	1.9465	1.6371	1.7866	2.0701
P27348|1433T_HUMAN	1.1095	1.1133	1.1306	1.0305	1.1439	1.1668	1.2669	1.3764	1.3194	1.0976	1.2235	1.1715	1.0622	1.2243	1.2022	1.4214	1.6583	1.4721	1.1305	1.2635	1.2225	1.2118	1.3631	1.2685
P61981|1433G_HUMAN	0.9904	0.9424	0.9915	1.0454	1.0053	1.0134	1.1805	1.1034	1.1057	1.1187	1.0456	1.0376	1.194	1.0915	1.1262	1.2786	1.2131	1.1765	1.2637	1.1339	1.1215	1.2993	1.1802	1.2524
P67809|YBOX1_HUMAN	0.942	0.9829	0.9487	0.754	0.7344	0.8067	0.6936	0.7223	0.8132	0.6963	0.7173	0.7641	0.7262	0.7736	0.7954	0.8102	0.8152	0.8614	0.6823	0.6933	0.7085	0.6232	0.6445	0.6691
P35527|K1C9_HUMAN	1.0537	1.0416	1.1003	1.1343	1.1636	1.2048	0.8763	0.8959	0.9556	1.1347	1.2052	1.2223	1.5683	1.6422	1.7541	1.1757	1.1961	1.2876	1.0233	1.0488	1.0433	1.2396	1.2909	1.2706
P51858|HDGF_HUMAN	0.8488	0.8549	0.8814	0.8133	0.844	0.8565	0.9361	0.9438	0.9773	0.8815	0.9465	0.9452	0.8781	0.9399	0.9069	1.0637	1.1043	1.1071	0.7914	0.8421	0.8216	0.8862	0.9103	0.8839
Q96AC1|FERM2_HUMAN	1.0225	0.9381	1.0225	1.0445	1.1007	1.1517	0.9932	1.0575	1.0152	1.0586	1.1337	1.1048	1.4123	1.4726	1.4704	1.0786	1.1735	1.1886	1.1906	1.2977	1.3035	1.4748	1.5895	1.5626
Q9UL12|SARDH_HUMAN	0.8998	0.957	0.9624	1.0742	1.1113	0.9913	0.9641	0.9673	0.8873	0.864	0.8137	0.7763	0.6264	0.6236	0.6049	0.5019	0.5017	0.4869	0.5756	0.5767	0.5545	0.5346	0.5065	0.4938
P02533|K1C14_HUMAN	1.0182	1.1006	1.0926	1.2269	1.2922	1.5189	1.1778	1.1429	1.3133	1.0672	1.1041	1.2414	0.9756	1.0744	1.2187	4.3475	3.6688	5.017	1.2214	1.2623	1.4661	1.1718	1.187	1.3382
Q13510|ASAH1_HUMAN	1.1418	1.0486	1.1268	1.2051	1.1986	1.2323	1.325	1.4023	1.4365	1.3556	1.48	1.5364	1.4202	1.4569	1.4773	1.3435	1.401	1.4147	1.4878	1.6147	1.6672	1.4956	1.5813	1.6544
Q9UHB9|SRP68_HUMAN	1.0477	1.0516	1.0516	0.9583	0.8859	0.8666	0.9115	0.8606	0.8177	0.8586	0.7493	0.7242	0.6957	0.6265	0.6017	0.7009	0.6339	0.5833	0.6625	0.572	0.5533	0.6097	0.5445	0.4919
P00387|NB5R3_HUMAN	0.949	0.8624	0.9595	1.009	0.9342	1.0387	1.0767	0.9741	1.0906	1.0582	0.9847	1.1595	1.2052	1.1063	1.3068	1.231	1.125	1.2773	1.2519	1.1998	1.3928	1.2405	1.1731	1.3982
P36955|PEDF_HUMAN	1.1282	1.2194	1.1775	1.5662	1.4166	1.5786	1.6072	1.4471	1.6093	1.731	1.5221	1.79	2.9143	2.7678	2.9053	2.2206	2.0059	2.1545	2.9289	2.812	2.9083	2.9763	2.6847	2.79
Q92945|FUBP2_HUMAN	0.9868	0.9868	1.0044	0.9182	0.9271	1.006	1.0903	0.9938	1.1065	1.0848	0.9605	1.0386	1.0148	0.9481	1.0081	1.1757	1.0572	1.1652	1.0212	0.8847	1.0006	1.021	0.9291	0.9843
Q9H223|EHD4_HUMAN	1.0709	1.0709	1.0709	0.9632	1.0065	1.0549	0.9943	0.9971	0.988	0.9989	0.9866	1.0201	0.9276	0.8974	0.9274	0.8511	0.8821	0.906	0.8233	0.8138	0.8909	0.85	0.829	0.8387
O60716|CTND1_HUMAN	0.9516	1.0875	1.0739	0.9331	1.0733	1.0021	0.9358	1.1056	1.0917	0.9275	1.1037	1.0671	0.8274	0.9783	0.9375	0.9526	1.176	1.1224	0.8166	0.9605	0.9534	0.8346	0.9537	0.9532
P08240|SRPR_HUMAN	1.1561	1.2028	1.061	1.0579	1.1594	1.0935	1.091	1.1666	1.0939	1.046	1.1348	1.0646	0.7716	0.8325	0.7316	0.7255	0.7906	0.7041	0.8115	0.8985	0.8001	0.7519	0.7384	0.695
P10768|ESTD_HUMAN	1.0979	1.0979	1.0942	1.1817	1.1401	1.1282	1.0378	1.0466	1.0091	1.0564	1.0426	1.0012	1.075	1.021	1.0021	1.0292	1.0331	0.9902	0.9659	0.966	0.9467	0.9159	0.8893	0.9213
P27635|RL10_HUMAN	1.0358	1.0318	0.9617	1.1197	0.9897	0.973	1.3916	1.1989	1.1197	1.203	1.085	1.0789	0.8643	0.7314	0.7393	0.8313	0.718	0.726	0.8855	0.7982	0.7724	0.7299	0.6792	0.6257
Q99536|VAT1_HUMAN	1.2154	1.2862	1.189	1.378	1.3528	1.3157	1.3283	1.2435	1.2341	1.487	1.3431	1.3152	1.4185	1.443	1.3675	1.3297	1.2548	1.23	1.5576	1.4615	1.3984	1.565	1.432	1.467
P28331|NDUS1_HUMAN	0.9685	1.0391	0.8996	0.9665	1.0278	0.9082	1.0033	1.0758	0.9966	0.8918	1.0377	0.8961	0.7907	0.893	0.7757	0.7503	0.7909	0.7107	0.7905	0.9013	0.7433	0.8257	0.8788	0.7828
P54136|SYRC_HUMAN	1.2002	1.1723	1.2366	1.1323	1.1711	1.1818	1.2585	1.3045	1.3805	1.2894	1.1924	1.3292	1.0323	1.0833	1.1076	1.0891	1.0578	1.194	1.0215	1.0357	1.107	1.0322	1.0403	1.1627
Q15019|SEPT2_HUMAN	1.0176	0.9672	0.935	1.1064	1.175	1.0452	1.1768	1.3373	1.1292	1.2084	1.32	1.1716	1.3735	1.5493	1.3348	1.2895	1.4671	1.2144	1.3395	1.5561	1.3308	1.4176	1.5943	1.2652
Q15363|TMED2_HUMAN	1.1709	1.12	1.2653	1.021	0.9984	1.0713	1.009	1.051	1.1717	0.9368	0.9902	1.0453	0.7932	0.8376	0.8818	0.8588	0.8623	0.8739	0.7629	0.7789	0.8246	0.7556	0.8272	0.8463
Q9UL46|PSME2_HUMAN	1.1785	1.1244	1.2314	1.1635	1.2506	1.1665	1.2861	1.5508	1.3507	1.2746	1.4553	1.3459	1.2414	1.3647	1.2962	1.4489	1.6832	1.5008	1.45	1.7353	1.5619	1.1499	1.3295	1.1899
Q9BSJ8|ESYT1_HUMAN	1.0112	1.0112	1.0112	1.0614	1.0088	1.0872	1.0074	0.9885	1.0811	1.0326	1.0171	1.1176	1.0967	1.08	1.1067	1.0862	1.0838	1.216	1.0997	1.0569	1.1547	1.1321	1.0943	1.218
O95831|AIFM1_HUMAN	1.0438	0.9421	0.8882	1.0555	1.0482	1.0133	0.9468	1.0577	0.9837	0.888	0.926	0.8907	0.7832	0.7585	0.7421	0.7249	0.6602	0.702	0.747	0.7394	0.7383	0.69	0.6848	0.719
Q9UQE7|SMC3_HUMAN	0.896	0.896	0.8487	0.8638	0.879	0.8245	0.8543	0.9348	0.8098	0.849	0.8755	0.8375	0.8724	0.83	0.809	0.8494	0.8676	0.8265	0.7804	0.7935	0.7935	0.8301	0.8093	0.7961
P26599|PTBP1_HUMAN	0.9485	0.9245	0.9016	0.9112	0.8549	0.9445	1.0663	0.9154	1.0416	1.0048	0.8505	0.9053	0.9462	0.8575	0.935	0.9895	0.9177	0.9693	0.9742	0.8188	0.8946	0.885	0.7673	0.883
Q13561|DCTN2_HUMAN	0.9965	0.9099	0.9579	0.9799	0.9044	0.9433	1.0479	0.9726	0.9859	1.0699	0.9115	0.9802	0.8978	0.8767	0.894	0.9484	0.8678	0.8596	1.0133	0.9001	0.9402	1.071	0.9142	0.9935
P07954|FUMH_HUMAN	0.993	1.0029	1.0015	0.9025	0.9674	1.0711	1.017	1.1067	1.2081	0.922	1.0755	1.1501	0.7115	0.7721	0.8254	0.7043	0.7435	0.8192	0.7141	0.7547	0.8219	0.7294	0.7562	0.855
P26639|SYTC_HUMAN	1.0671	1.0543	1.0542	1.14	1.1029	1.0408	1.1558	1.0946	1.0303	1.0791	1.0426	0.9605	0.8822	0.7678	0.7595	0.8057	0.7867	0.7287	0.8579	0.7994	0.7768	0.8757	0.7677	0.7374
P41250|SYG_HUMAN	1.0077	1.044	1.0431	0.9801	1.0079	1.01	1.0423	1.06	1.0726	0.9215	0.9364	0.9401	0.7337	0.7933	0.732	0.7501	0.8093	0.8525	0.8076	0.8246	0.8409	0.7433	0.7796	0.7358
P51149|RAB7A_HUMAN	1.1339	1.2699	1.205	1.1153	1.2438	1.2096	1.2444	1.3283	1.4049	1.1982	1.3245	1.3883	1.2227	1.328	1.3564	1.4943	1.5904	1.6982	1.3575	1.4284	1.5614	1.2317	1.4027	1.4676
Q16658|FSCN1_HUMAN	1.1123	1.1314	1.1876	1.4574	1.2519	1.3041	1.5755	1.3493	1.3409	1.6001	1.4576	1.4927	1.6625	1.5095	1.5363	4.3767	4.0316	4.0619	1.9011	1.7485	1.7443	2.3622	2.19	2.1796
Q1KMD3|HNRL2_HUMAN	0.9894	0.9022	1.0304	0.9784	0.9407	0.9585	1.0464	1.0135	1.0688	1.0332	1.0037	1.0721	1.0323	1.0275	1.0726	1.0957	1.0648	1.1265	1.0078	1	1.0683	1.0109	1.0197	1.0703
Q5T4S7|UBR4_HUMAN	1.1771	1.0805	1.0896	1.0831	0.9929	1.0239	1.005	0.8992	0.9526	1.077	0.934	0.9654	0.9731	0.8649	0.9063	0.9653	0.8761	0.9048	0.8313	0.7644	0.7779	0.9244	0.8093	0.8373
Q6NZI2|PTRF_HUMAN	1.019	1.0524	1.0388	1.3407	1.2136	1.2319	1.3028	1.1629	1.2036	1.3295	1.1374	1.1601	1.5566	1.4326	1.5329	1.2626	1.088	1.1378	1.4288	1.254	1.2936	1.6081	1.3463	1.3964
P00751|CFAB_HUMAN	1.0285	0.9803	0.9956	1.571	1.5718	1.7306	1.5356	1.5693	1.6394	1.5429	1.5533	1.6759	2.7439	2.9571	3.0101	2.3309	2.576	2.5661	2.3822	2.698	2.6387	3.1153	3.5238	3.4447
P21266|GSTM3_HUMAN	1.0226	0.9845	1.0152	0.8724	0.8149	0.9241	1.0726	0.9515	1.0143	0.9793	0.8904	0.9835	0.7833	0.6692	0.7401	0.5899	0.4787	0.5795	0.6577	0.535	0.6158	0.5574	0.4692	0.538
Q8NC51|PAIRB_HUMAN	0.9514	0.9287	0.9068	0.877	0.8867	0.8528	0.9514	0.8821	0.9195	0.9038	0.8522	0.9168	0.7667	0.7549	0.741	0.9663	0.8906	0.8936	0.8187	0.7471	0.7793	0.7781	0.7662	0.755
O75390|CISY_HUMAN	0.9955	1.0229	0.9852	1.1024	1.0104	1.0743	1.2422	1.2466	1.2589	1.1062	1.1602	1.2157	0.9808	0.9508	0.9789	1.0741	1.03	1.1074	1.0459	0.9866	1.0639	1.0064	0.9962	1.112
P43307|SSRA_HUMAN	1	1	1	0.9859	0.9506	0.9973	0.8576	0.8343	0.8252	0.8204	0.7568	0.829	0.6192	0.5741	0.5906	0.5895	0.5978	0.607	0.6359	0.6178	0.6502	0.4351	0.4022	0.404
Q02252|MMSA_HUMAN	0.998	0.9649	1.0615	1.0448	0.9769	1.0924	1.0354	1.0188	1.0798	0.939	0.955	0.9806	0.6196	0.6331	0.6303	0.551	0.6019	0.5812	0.6019	0.6295	0.6226	0.5419	0.603	0.5795
Q13435|SF3B2_HUMAN	0.9807	0.9851	0.9807	0.9467	0.8902	0.9073	0.9555	0.9149	0.935	0.9287	0.9082	0.9507	0.9191	0.8738	0.9282	1.0433	0.9867	0.9861	0.856	0.8773	0.8674	0.9071	0.8831	0.926
Q9Y617|SERC_HUMAN	1.2786	1.2228	1.2257	1.4317	1.2837	1.3685	1.2429	1.1288	1.3211	0.9896	0.8719	1.0405	0.517	0.4501	0.521	0.4097	0.3855	0.4326	0.5197	0.4836	0.5665	0.4079	0.3834	0.4644
P01903|DRA_HUMAN	1.1974	1.1385	1.0663	1.4071	1.239	1.3383	1.5337	1.3413	1.3964	1.8065	1.5339	1.6265	1.8737	1.6586	1.7534	1.7689	1.6074	1.6059	1.8664	1.776	1.7318	1.949	1.6539	1.6921
P05091|ALDH2_HUMAN	1.2242	1.2352	1.2242	1.4279	1.3202	1.371	1.1415	0.9927	1.1099	1.1554	1.0487	1.243	1.1208	1.0203	1.1209	1.0161	0.864	0.9975	1.2027	1.0594	1.202	1.0252	0.8549	0.9821
P24534|EF1B_HUMAN	0.9349	0.9793	0.9778	0.9014	0.8819	0.9483	0.9112	0.9706	1.1034	0.8243	0.8337	0.9431	0.7034	0.6595	0.8315	0.7767	0.7403	0.9606	0.7108	0.6882	0.8518	0.6855	0.6368	0.8196
P38606|VATA_HUMAN	0.9191	0.9299	0.9057	0.8956	0.9134	0.8228	0.971	0.9773	0.9285	0.9827	1.008	0.9161	0.9569	1.0247	0.9492	1.0645	1.0868	1.0052	1.0591	1.1229	1.0394	1.0985	1.1143	1.0516
P55259|GP2_HUMAN	0.9108	0.9434	0.8526	0.829	0.871	0.7269	0.6044	0.6775	0.5637	0.7011	0.7888	0.6085	0.3327	0.357	0.2875	0.2776	0.2833	0.2187	0.3508	0.3489	0.2726	0.2809	0.2993	0.227
Q13200|PSMD2_HUMAN	1.1349	1.2183	1.1349	1.0896	1.2137	1.0891	1.245	1.3646	1.1641	1.1457	1.3279	1.0974	1.1592	1.3147	1.1352	1.2603	1.3905	1.1777	1.1572	1.2914	1.0243	1.169	1.2982	1.1289
Q16531|DDB1_HUMAN	1.0038	0.9699	0.9699	0.9905	0.9392	0.9192	0.9349	0.8583	0.8678	0.9599	0.9104	0.8865	0.8512	0.8247	0.8259	0.9782	0.9302	0.898	0.8295	0.7935	0.7777	0.8013	0.7809	0.7779
Q16666|IF16_HUMAN	1.0958	0.9975	0.9784	1.1903	1.1258	1.1796	1.3504	1.1651	1.2932	1.3759	1.2951	1.3404	1.8702	1.7075	1.7743	2.2963	2.0282	2.146	1.8924	1.7734	1.8179	1.914	1.7243	1.8243
Q7L576|CYFP1_HUMAN	1.1749	1.1713	1.1713	0.9472	0.9443	0.9409	1.1492	1.065	1.0991	1.1307	1.0296	1.087	1.0854	0.9671	1.0039	0.9989	0.8918	1.0113	0.8478	0.7777	0.827	0.9691	0.8498	0.9059
O60313|OPA1_HUMAN	0.9075	0.8954	0.8954	1.0734	0.9503	0.9284	0.9396	0.8503	0.8781	0.9588	0.8696	0.9005	0.9628	0.8945	0.9166	1.0516	0.9556	1.0029	0.9639	0.8693	0.936	0.9131	0.8353	0.9114
P50502|F10A1_HUMAN	1.021	0.9656	0.9958	1.0153	1.0544	1.0331	1.0439	1.1385	1.1216	1.0284	1.0988	1.0986	0.9825	1.0669	1.044	1.1951	1.2785	1.2721	0.9645	1.0714	1.0328	0.9334	1.0181	1.0758
Q07157|ZO1_HUMAN	1.0173	1.0173	1.0173	0.8512	0.904	0.8897	0.7875	0.8113	0.7448	0.875	0.9036	0.8159	0.7998	0.8612	0.8461	0.843	0.8862	0.8204	0.736	0.7765	0.7276	0.7096	0.7806	0.7229
P13804|ETFA_HUMAN	1.1153	1.038	1.0591	1.0488	0.989	1.017	1.0731	0.9916	1.0396	0.9343	0.8526	0.9345	0.8176	0.7358	0.7805	0.8333	0.7615	0.8375	0.753	0.688	0.7288	0.6872	0.6069	0.7088
P31040|SDHA_HUMAN	0.8884	0.8651	0.8393	0.9439	0.8539	0.8821	0.9615	0.8616	0.8832	0.933	0.8104	0.8353	0.8649	0.7645	0.7635	0.8383	0.7487	0.7582	0.8518	0.773	0.7728	0.8342	0.7113	0.7415
P51572|BAP31_HUMAN	1.2617	1.3193	1.1615	1.2696	1.256	1.1293	1.3986	1.3778	1.2655	1.301	1.2713	1.1015	1.1596	1.1078	0.9986	1.212	1.2511	1.108	1.1155	1.1341	0.982	1.1543	1.1878	0.9975
P54819|KAD2_HUMAN	1.1813	1.2252	1.2685	1.3169	1.3406	1.1905	1.2138	1.2999	1.2043	1.2944	1.2474	1.1361	1.0554	1.1739	1.0659	1.2109	1.2402	1.1458	1.1504	1.2506	1.123	1.1173	1.0942	1.0018
Q15029|U5S1_HUMAN	1.0374	1.0374	1.0374	0.9388	1.0119	0.9763	0.9312	0.9915	0.9353	0.9006	0.9938	0.9212	0.909	0.9835	0.9023	0.9826	1.051	1.0071	0.9285	1.0253	0.9298	0.8381	0.9662	0.8969
O94832|MYO1D_HUMAN	1.0728	1.0195	1.0757	1.1146	1.042	1.0887	1.2289	1.129	1.2196	1.1996	1.1156	1.2265	1.5124	1.4522	1.4058	1.2774	1.1899	1.1995	1.2063	1.0554	1.0585	1.3523	1.1626	1.1954
P05164|PERM_HUMAN	0.9485	0.9889	0.934	1.1223	1.1167	1.0793	1.119	1.1801	1.1944	1.2401	1.2697	1.3302	1.2622	1.3614	1.4507	1.6555	1.842	1.9121	1.2553	1.2877	1.3046	2.0202	2.3271	2.4369
P31939|PUR9_HUMAN	1.1672	1.1192	1.1478	1.1315	1.1017	1.1997	1.1742	1.1913	1.2614	1.132	1.1683	1.3664	1.2102	1.154	1.2983	1.2291	1.1854	1.3647	1.1666	1.1825	1.3158	1.0613	1.1002	1.3092
P35555|FBN1_HUMAN	1.1036	1.0379	1.0679	1.3896	1.5669	1.452	1.2503	1.4705	1.2867	1.1834	1.4132	1.3059	3.4282	3.9445	3.5117	1.6634	1.9337	1.73	1.7007	1.9611	1.871	2.2495	2.4362	2.257
Q96AG4|LRC59_HUMAN	0.9211	0.9197	0.9421	0.9454	1.0601	0.9728	1.0863	1.165	1.1614	1.0418	1.0746	1.0208	0.629	0.6553	0.5783	0.5961	0.579	0.5598	0.6888	0.6628	0.659	0.6089	0.6014	0.5384
Q99613|EIF3C_HUMAN	0.9967	0.867	0.9376	0.9268	0.8107	0.7913	1.002	0.8111	0.8399	0.9566	0.7644	0.7698	0.8121	0.7239	0.7523	0.7452	0.6715	0.6783	0.7224	0.5797	0.5896	0.755	0.6477	0.6542
Q9NY33|DPP3_HUMAN	0.8707	1.0119	1.0186	0.9473	1.0898	1.0333	0.9999	1.1279	1.0444	0.995	1.0695	0.9953	0.8947	1.0912	0.9518	0.933	1.1474	1.015	0.9128	1.1402	1.0114	0.9496	1.0724	0.9815
O00567|NOP56_HUMAN	1.0674	1.0767	1.0134	0.9548	0.9645	0.8795	1.0066	0.9645	0.9311	1.0385	0.9893	0.9234	0.9076	0.8679	0.8396	0.9788	0.9655	0.9166	0.913	0.8819	0.8427	0.9417	0.9139	0.8491
O60701|UGDH_HUMAN	1.0152	1.068	1.068	0.8614	0.874	0.8692	1.013	0.9335	0.9558	1.0979	1.0299	1.0376	0.8201	0.7889	0.7969	0.7884	0.7444	0.7535	0.8996	0.7894	0.8537	0.747	0.6712	0.7294
O94874|UFL1_HUMAN	1.0961	1.1043	1.0801	1.0632	1.1313	1.1103	1.0431	1.0748	1.0339	0.9583	1.0261	0.9738	0.8409	0.8612	0.8423	0.7143	0.759	0.7353	0.7393	0.8065	0.7461	0.7555	0.8209	0.7456
Q14112|NID2_HUMAN	1.0304	0.9301	0.9769	1.1797	1.0659	1.1387	1.063	1.0454	1.1016	1.1594	1.0946	1.217	1.2718	1.2199	1.3358	1.1658	1.1352	1.218	1.2195	1.1626	1.2662	1.3482	1.2371	1.4395
Q9UM54|MYO6_HUMAN	0.9575	0.9417	0.9674	0.9338	0.9541	0.9396	0.9434	0.9638	0.8986	0.9628	0.9575	0.9105	0.8836	0.8957	0.9024	0.8957	0.9374	0.9124	0.9039	0.9582	0.8925	0.9469	1.0398	0.9434
P26373|RL13_HUMAN	1.0619	0.9871	0.9998	1.1252	1.1204	1.0544	1.0989	0.9924	0.9909	1.2631	1.1298	1.0493	0.7885	0.7667	0.6955	0.8078	0.7368	0.7038	0.8126	0.7562	0.6863	0.7486	0.6501	0.5584
P49591|SYSC_HUMAN	1.0765	1.0412	1.1289	1.0218	1.0224	1.0467	1.0341	1.0402	1.061	0.9587	0.9653	0.9838	0.7909	0.8281	0.8018	0.7813	0.7915	0.8474	0.7718	0.7654	0.7905	0.77	0.7255	0.7771
P67936|TPM4_HUMAN	0.9424	1.0145	0.9509	1.1766	1.3512	1.3118	1.5886	1.7891	1.6379	1.6748	2.0845	1.6932	1.9426	2.2559	2.1673	2.1873	2.5595	2.2937	2.9368	3.506	3.1679	2.7826	3.4015	2.6689
P17661|DESM_HUMAN	1.0215	1.025	1.0235	3.628	3.3714	4.2502	1.3044	1.3048	1.5798	1.4027	1.293	1.6389	1.4862	1.3673	1.6552	1.3118	1.2557	1.5099	1.5287	1.4587	1.7684	2.2928	2.1134	2.8179
P36776|LONM_HUMAN	0.9796	0.9631	1.0055	1.0015	0.9728	1.1223	0.971	0.9677	1.0547	1.0095	0.9441	1.0597	0.8296	0.798	0.8643	0.8999	0.8107	0.8622	0.8065	0.7458	0.8249	0.8537	0.8149	0.8431
P48444|COPD_HUMAN	1.0675	1.1858	1.076	1.2107	1.1048	1.0361	1.1316	1.087	1.0692	1.0983	0.9924	1.0309	0.9952	0.9855	0.9373	0.9725	0.9278	0.8547	1.0031	0.9365	0.9076	0.948	0.9451	0.9401
P55268|LAMB2_HUMAN	1.0758	1.0769	1.0769	1.0268	1.0424	1.0365	0.8974	0.9351	0.9091	0.9765	1.0323	0.9201	1.1842	1.1717	1.1276	0.9178	0.9332	0.8856	0.931	0.9476	0.8762	0.9906	1.0458	0.9551
Q06278|AOXA_HUMAN	1.0454	1.0454	1.0317	0.8794	0.8232	0.8348	0.9184	0.876	0.9386	0.8984	0.8233	0.9308	0.525	0.5266	0.5304	0.4738	0.4705	0.4686	0.5585	0.5277	0.5659	0.5143	0.4965	0.5162
Q16822|PCKGM_HUMAN	1.1679	1.1941	1.2215	1.1411	1.2094	1.1158	1.2449	1.3997	1.1986	1.0816	1.1905	1.0318	0.7611	0.7841	0.8084	0.7004	0.7354	0.7242	0.7786	0.8657	0.7647	0.651	0.6627	0.6373
Q9UHB6|LIMA1_HUMAN	0.9694	0.96	0.9766	0.9008	0.9456	0.9476	0.9038	0.9219	0.9429	0.9397	0.9754	1.0125	1.129	1.1361	1.1518	1.1635	1.1569	1.2295	1.1158	1.1799	1.1016	1.007	1.0773	1.1013
O76094|SRP72_HUMAN	1.1595	1.1061	1.1323	1.2056	1.0956	1.1069	1.1162	1.0354	1.0431	1.0099	0.9338	0.9925	0.8003	0.7209	0.7932	0.7854	0.7345	0.7918	0.807	0.7273	0.8016	0.7477	0.646	0.7252
P00505|AATM_HUMAN	0.8751	0.9153	0.9112	0.9846	0.981	0.9725	1.1355	1.1841	1.0887	1.1172	1.1979	1.1456	0.8499	0.8343	0.8379	0.8952	0.9282	0.8945	0.9018	0.9688	0.9438	0.9053	0.9662	0.868
P10909|CLUS_HUMAN	0.9474	0.8841	0.8615	1.0132	0.9433	0.9115	1.1159	1.0966	1.0428	1.191	1.1783	1.111	1.3982	1.3494	1.334	0.9876	0.9406	0.9674	1.212	1.2498	1.1729	1.4758	1.6394	1.4245
P17858|PFKAL_HUMAN	1.1486	1.1547	1.0563	1.1183	1.0962	1.1332	1.1827	1.1824	1.1531	1.1749	1.2224	1.1349	1.262	1.302	1.1632	1.1825	1.3162	1.1869	1.2307	1.2903	1.1585	1.2434	1.3894	1.197
Q02818|NUCB1_HUMAN	1.0965	1.1306	1.0639	1.161	1.0984	1.1326	1.2439	1.1443	1.213	1.2902	1.2116	1.2149	1.4653	1.3956	1.3247	1.8064	1.6761	1.6674	1.6981	1.5679	1.6092	1.6495	1.5283	1.5234
Q13838|DX39B_HUMAN	1.0543	1.0428	1.0176	1.0193	0.9992	1.0007	1.1197	1.2055	1.3873	1.0843	1.0916	1.3139	1.0283	1.098	1.1268	1.0855	1.1189	1.1843	1.0409	1.1138	1.1433	0.9316	0.9472	1.0221
Q99460|PSMD1_HUMAN	1.0271	1.0479	1.0479	0.9508	0.9327	1.0225	1.0474	0.9705	1.0451	1.0582	1.0044	1.072	0.9241	0.9111	0.9732	0.8989	0.8923	0.9981	0.8892	0.8321	0.918	0.9656	0.9087	0.9969
Q9NZ08|ERAP1_HUMAN	0.8697	0.9415	0.8603	0.7932	0.8806	0.7911	0.9674	0.9757	0.9596	0.9181	0.9552	0.9443	0.9036	0.9803	0.9344	1.067	1.1206	1.0835	1.0045	1.0394	0.993	0.9748	1.045	1.0146
Q9Y4G6|TLN2_HUMAN	0.9603	1.045	1.045	1.016	1.0709	1.1263	0.9397	0.9702	1.0457	0.9953	1.051	1.0983	1.047	1.076	1.1897	0.8728	0.8633	1.0117	0.9998	1.0726	1.1302	1.035	1.1157	1.1632
P61158|ARP3_HUMAN	0.8275	0.9164	0.8473	0.9619	1.0551	0.9186	1.0234	1.0768	1.1095	1.0192	1.1251	1.1121	1.1964	1.2434	1.2519	1.066	1.1698	1.1405	1.2336	1.2436	1.3121	1.2093	1.269	1.3325
P63241|IF5A1_HUMAN	0.9058	0.8182	0.8361	0.9764	0.8856	0.8373	1.0628	0.9649	0.881	1.0133	0.8885	0.8498	0.7531	0.6968	0.6822	0.8389	0.7276	0.7094	0.8334	0.7486	0.7223	0.767	0.7023	0.6604
Q12907|LMAN2_HUMAN	0.9478	0.8863	0.9315	0.9021	0.9354	0.8916	0.8684	0.8767	0.8763	0.8631	0.9206	0.9042	0.6573	0.7054	0.6476	0.673	0.706	0.6968	0.6512	0.7477	0.6875	0.6079	0.6771	0.6404
P15144|AMPN_HUMAN	0.9676	0.9873	1.0053	0.9047	0.9931	0.9951	0.847	0.9092	0.8647	0.7775	0.9161	0.8524	0.558	0.6242	0.6066	0.5031	0.5847	0.5684	0.5768	0.6949	0.641	0.5564	0.6566	0.6203
P20810|ICAL_HUMAN	0.9981	0.9811	1.0098	0.9633	1.0278	0.9956	1.0659	1.1569	1.1551	1.0715	1.1475	1.0781	1.1877	1.2677	1.2315	1.9578	2.0426	2.0955	1.5446	1.6367	1.5567	1.3715	1.4395	1.4221
P38159|RBMX_HUMAN	1.1397	1.0815	1.0374	1.0324	0.9236	0.9621	1.3911	1.0784	1.2389	1.4391	1.1066	1.2993	1.1774	0.9856	1.0961	1.5484	1.3305	1.4714	1.2971	1.0604	1.1881	1.1517	0.9756	1.167
P05556|ITB1_HUMAN	0.9294	0.8827	1.0587	0.9436	0.9344	1.0473	0.9701	0.9937	1.1424	0.9758	1.029	1.1051	1.2927	1.2518	1.4006	1.4587	1.5067	1.599	1.1674	1.1612	1.2635	1.311	1.3769	1.516
P21397|AOFA_HUMAN	0.9097	0.9095	0.889	0.9448	0.8818	0.8826	0.9394	0.8863	0.8553	0.9234	0.9094	0.8441	0.6878	0.6927	0.6479	0.7757	0.7875	0.7157	0.6419	0.6276	0.5832	0.6843	0.6568	0.6318
P78417|GSTO1_HUMAN	1.0382	1.1011	0.9191	0.9604	1.0178	0.8747	1.2444	1.2442	1.1676	1.253	1.2378	1.1777	1.1047	1.1259	1.1137	1.0317	1.0892	1.0028	1.2472	1.2867	1.2748	1.2333	1.2254	1.2306
Q9NR45|SIAS_HUMAN	0.8762	0.8775	0.8699	0.7971	0.8346	0.8984	0.8802	0.8157	0.9694	0.7896	0.7698	0.8932	0.6495	0.6595	0.7392	0.6068	0.6572	0.7077	0.6395	0.6191	0.727	0.5694	0.5807	0.6846
P45974|UBP5_HUMAN	0.9869	0.9817	1.0276	1.0336	0.9899	1.1228	1.0207	0.939	1.0493	0.9896	0.9183	1.0192	1.0175	0.9687	1.0775	1.1201	0.9872	1.1744	1.0366	0.9413	1.0765	1.0417	0.9436	1.1197
P49792|RBP2_HUMAN	1	1	1	0.9	0.9523	0.9696	0.8958	0.8775	0.9135	0.8537	0.8519	0.9045	0.9143	0.8419	0.9021	0.9239	0.8771	0.9251	0.8519	0.8035	0.8309	0.7758	0.7239	0.778
Q15365|PCBP1_HUMAN	0.9093	0.9093	0.8722	0.9346	0.9547	0.9136	1.0538	0.932	1.0625	1.103	0.9362	1.0578	0.8579	0.7848	0.845	0.9222	0.8306	0.9516	0.9326	0.7864	0.9006	0.9523	0.8172	0.9712
Q6PKG0|LARP1_HUMAN	1.16	1.1436	1.2302	1.1497	1.1238	1.1885	0.9768	0.9824	1.0389	0.9953	1.0297	1.0236	0.8299	0.9067	0.8755	0.8663	0.8918	0.8992	0.806	0.8984	0.8584	0.7671	0.8125	0.7965
P22695|QCR2_HUMAN	1.1262	1.0872	1.0726	1.1352	1.1567	1.1069	1.201	1.254	1.2153	1.1774	1.2449	1.1845	1.0622	1.0823	1.0609	1.0049	1.0564	1.0393	1.0566	1.117	1.0652	0.9705	1.05	0.9499
P39060|COIA1_HUMAN	0.8897	0.9297	0.8766	0.9403	0.9625	0.9199	0.9908	0.9628	0.9151	1.0406	0.9827	0.9083	1.1189	1.058	1.0133	0.9112	0.9028	0.8294	0.9953	0.9285	0.8498	0.8863	0.8339	0.8186
P48681|NEST_HUMAN	0.9337	1.0508	1.0269	1.0806	1.2246	1.1351	1.0396	1.1015	1.0375	1.1088	1.209	1.0782	1.2801	1.3809	1.2569	1.1755	1.2008	1.1423	1.1914	1.2541	1.1527	1.2042	1.2774	1.1302
P50991|TCPD_HUMAN	1.1629	1.198	1.2135	1.2778	1.2853	1.4149	1.3075	1.1861	1.2733	1.2668	1.0972	1.2937	1.0933	1.0808	1.1087	1.2988	1.1804	1.3011	1.1846	1.0908	1.2501	1.2889	1.1665	1.292
P62241|RS8_HUMAN	0.9613	0.9701	0.9613	0.8707	0.8595	0.7937	0.9325	0.849	0.8662	0.8798	0.8212	0.8196	0.6342	0.6198	0.5747	0.6716	0.6236	0.5975	0.6693	0.6326	0.5976	0.6201	0.5773	0.5499
Q13217|DNJC3_HUMAN	1.1764	1.0971	1.0971	1.1632	1.1674	1.1385	1.0438	1.1279	1.1042	1.0257	1.0323	1.0605	0.7985	0.821	0.8157	0.7846	0.7977	0.7868	0.7962	0.7655	0.8071	0.7429	0.7385	0.8022
Q13724|MOGS_HUMAN	0.8671	0.8625	0.8663	0.8345	0.7946	0.7987	0.7912	0.7579	0.7731	0.7314	0.7699	0.754	0.6084	0.5774	0.6025	0.6214	0.593	0.6048	0.6288	0.6081	0.6184	0.6	0.6157	0.597
Q9Y2X3|NOP58_HUMAN	1.0161	1.0325	1.0161	0.774	0.9328	0.8612	0.8135	0.963	0.9043	0.7916	0.9191	0.8417	0.6533	0.7769	0.7486	0.7424	0.8678	0.8101	0.6507	0.7746	0.6634	0.622	0.7457	0.6883
P35241|RADI_HUMAN	1.0106	1.0605	1.0186	0.8969	1.013	0.9251	0.926	0.9761	0.9057	0.9809	1.0968	0.9467	0.8	0.8803	0.8059	0.8632	0.9734	0.8624	0.8117	0.9009	0.8294	0.7936	0.8729	0.8128
Q15417|CNN3_HUMAN	0.9556	0.9701	0.9438	1.0479	1.0901	1.0015	0.9253	1.0687	0.9082	0.9717	1.1881	0.9658	1.5485	1.6674	1.3989	1.0871	1.1472	1.0448	1.1638	1.3641	1.1036	1.495	1.8163	1.4371
Q15942|ZYX_HUMAN	1.0356	0.9462	0.9583	1.1247	1.1079	1.0314	1.0279	1.0553	0.9176	1.1978	1.1681	1.0073	1.4001	1.3983	1.2418	1.3678	1.462	1.2425	1.3926	1.5123	1.2334	1.5546	1.6078	1.3235
Q8IUX7|AEBP1_HUMAN	0.9057	0.973	0.8772	1.1224	1.1218	1.0579	1.1767	1.177	1.0292	1.2565	1.3118	1.059	2.3443	2.2641	2.1011	1.822	1.7563	1.5727	2.3219	2.1914	1.9126	3.0272	2.9175	2.4681
P14868|SYDC_HUMAN	0.9725	0.8908	0.8687	0.8447	0.8405	0.8015	0.9219	0.901	0.8689	0.8894	0.9263	0.8854	0.7622	0.7237	0.7025	0.8173	0.7557	0.7309	0.7774	0.7648	0.7489	0.7317	0.7501	0.7415
Q16698|DECR_HUMAN	1.1088	1.1332	1.0935	1.1493	1.13	1.1567	1.2981	1.2665	1.2562	1.1984	1.2094	1.1409	0.8838	0.9038	0.9329	0.9431	0.9698	0.9752	0.9239	0.9236	0.9122	0.8894	0.8863	0.8385
Q6NVY1|HIBCH_HUMAN	1.0716	1.126	1.1122	1.1102	1.0745	1.0544	1.1543	1.1135	1.1109	1.0428	1.0621	1.0098	0.7894	0.8174	0.794	0.7456	0.7395	0.6951	0.6966	0.7035	0.6879	0.6758	0.7065	0.6634
O43776|SYNC_HUMAN	1.1712	1.0864	1.1997	1.2655	1.2145	1.2592	1.386	1.3798	1.2517	1.2762	1.3127	1.2022	1.0179	1.0236	0.9583	0.9665	0.9695	0.903	0.9865	0.9576	0.9561	1.0701	1.0448	0.9083
P52565|GDIR1_HUMAN	0.816	0.7853	0.8417	0.8837	0.8837	0.8617	1.0203	1.0926	1.0005	1.0254	1.0802	1.0528	0.9379	0.964	0.9566	1.0196	1.1243	1.0512	0.9442	1.0488	0.9877	1.0473	1.1157	1.1109
Q9Y285|SYFA_HUMAN	0.9113	0.9462	0.9146	0.94	0.95	0.9257	0.8252	0.8475	0.8022	0.8046	0.8453	0.8001	0.7467	0.7023	0.7621	0.7685	0.7291	0.7892	0.6979	0.6543	0.6786	0.7401	0.6904	0.6913
P05387|RLA2_HUMAN	0.9754	0.9754	0.9754	0.8463	0.8127	0.8677	0.9205	0.8657	0.8966	0.8161	0.804	0.8126	0.5719	0.5645	0.5847	0.6114	0.6036	0.6331	0.5899	0.5816	0.5885	0.5635	0.5959	0.5777
P09622|DLDH_HUMAN	1.0575	1.1371	1.1892	1.1461	1.1836	1.2202	1.1554	1.1621	1.237	1.103	1.1338	1.1605	0.8914	0.9394	0.9657	0.9036	0.8937	1.0388	0.8704	0.9246	0.9478	0.844	0.9022	0.9545
P12429|ANXA3_HUMAN	0.9521	1.0162	1.0761	0.8549	0.836	0.9118	1.064	1.2508	1.1407	1.0612	1.2024	1.1401	1.056	1.2056	1.1328	1.1839	1.3487	1.3046	1.0196	1.239	1.1762	1.3695	1.5467	1.4192
P35998|PRS7_HUMAN	0.9221	1.0699	0.9884	0.9935	1.0641	0.9662	0.9816	1.098	1.0025	1.0223	1.1354	0.9933	0.9508	1.1005	0.9713	1.061	1.1931	1.0685	1.0666	1.2075	1.043	1.0107	1.1573	1.0314
Q13162|PRDX4_HUMAN	0.8853	0.7984	0.8906	0.9723	0.9302	0.9494	0.9866	0.8995	0.9283	0.9741	0.8633	0.8408	0.4919	0.4542	0.4701	0.4834	0.4392	0.4107	0.5784	0.4994	0.498	0.4749	0.444	0.4612
Q96QK1|VPS35_HUMAN	0.9493	0.906	0.9493	0.8493	0.7655	0.8644	0.909	0.8628	0.9567	0.8388	0.8538	0.9093	0.9221	0.8887	0.9645	0.7518	0.7473	0.8347	0.6242	0.6029	0.6921	0.866	0.8631	0.9199
O95782|AP2A1_HUMAN	0.818	0.8066	0.8132	0.9357	0.9185	0.9301	1.012	0.9715	0.9793	1.16	1.082	1.0562	1.2535	1.2572	1.2278	1.1072	1.0863	1.0541	1.071	1.1002	1.0545	1.2723	1.2859	1.2168
P30464|1B15_HUMAN	1	1	1	0.9497	1.1027	0.9934	1.4736	1.5047	2.0389	1.5589	1.2676	1.4718	0.8598	0.893	0.8631	1.4864	1.5233	1.9818	1.8777	1.896	2.5414	1.8943	1.8423	2.4859
P46977|STT3A_HUMAN	0.9862	0.9602	1.0697	0.8841	0.8479	0.907	0.9811	0.8535	0.9418	0.8919	0.8044	0.8864	0.5824	0.5202	0.6037	0.4828	0.4548	0.5015	0.4989	0.4694	0.5304	0.4755	0.4604	0.5034
P61163|ACTZ_HUMAN	0.9763	0.9763	0.9763	0.885	1.0537	0.9664	0.8068	1.1287	0.9284	0.7736	1.1131	0.897	0.8097	1.0986	0.9327	0.7579	1.0877	0.865	0.7523	1.1394	0.9559	0.7551	1.1066	0.9191
P62750|RL23A_HUMAN	0.8796	0.9075	0.9835	0.8757	0.7998	0.8877	1.0611	0.9497	0.9962	0.9458	0.8465	0.8862	0.6209	0.5823	0.6084	0.6413	0.6149	0.6324	0.6368	0.5571	0.5928	0.5688	0.513	0.503
Q8WVM8|SCFD1_HUMAN	0.7724	0.8442	0.8601	0.6978	0.7255	0.7355	0.7093	0.752	0.7515	0.6522	0.6817	0.706	0.5725	0.5822	0.6076	0.537	0.5809	0.5774	0.5577	0.5768	0.5888	0.5417	0.5576	0.5709
Q9Y262|EIF3L_HUMAN	1.1094	1.1094	1.0477	1.0344	1.0039	0.989	1.0407	1.0104	1.0176	1.0293	0.9662	1.0257	0.878	0.787	0.8139	0.8292	0.7759	0.8258	0.7616	0.7467	0.7129	0.8104	0.767	0.7754
P02649|APOE_HUMAN	0.9108	1.0027	0.9276	1.2878	1.3832	1.2058	1.2147	1.2436	1.0898	1.3429	1.3808	1.1491	1.8856	1.8165	1.5988	1.3932	1.2984	1.2148	1.7117	1.715	1.4507	1.8699	1.8619	1.5563
P39687|AN32A_HUMAN	1.0785	1.0642	1.021	0.988	0.9736	0.9615	1.3063	1.1743	1.2185	1.2048	1.0712	1.096	1.1899	1.0878	1.1137	1.3504	1.2729	1.2161	1.1975	1.0192	1.1323	1.1373	0.9745	1.0681
P62140|PP1B_HUMAN	1.2236	1.2236	1.2236	1.0916	1.1799	1.1713	1.0074	1.0953	1.089	1.0388	1.1232	1.0848	0.9941	1.0903	1.045	1.0758	1.1373	1.0715	0.9945	0.9803	1.0186	0.8247	0.8431	0.7933
P01031|CO5_HUMAN	1	1	1	1.134	1.07	1.1074	1.0827	1.0698	1.068	1.2227	1.1435	1.1105	1.606	1.5145	1.4031	1.3559	1.2086	1.198	1.512	1.3869	1.3723	1.8427	1.6338	1.6741
P13861|KAP2_HUMAN	0.9466	1.0201	1.0201	0.8931	0.9975	1.0095	0.8826	1.0419	1.0087	0.8873	1.054	0.9665	0.7728	0.8815	0.8344	0.7114	0.836	0.8066	0.7551	0.9033	0.8085	0.6746	0.8141	0.78
P16401|H15_HUMAN	0.8176	0.8186	0.8385	1.1802	1.0623	1.1522	1.5901	1.4099	1.4798	1.8282	1.5403	1.6215	2.4475	2.0124	1.9399	3.2963	2.6783	2.8791	2.5419	2.1156	2.2046	2.5608	2.1729	2.3051
Q12905|ILF2_HUMAN	1.0909	1.1002	1.0671	1.1057	1.0103	1.0204	1.3446	1.1315	1.1495	1.2548	1.1096	1.1079	1.1941	1.1483	1.0978	1.403	1.2434	1.1563	1.31	1.0809	1.0839	1.3382	1.1273	1.1065
Q96I99|SUCB2_HUMAN	1.2766	1.2299	1.1852	1.3865	1.1987	1.2444	1.4762	1.2699	1.3649	1.3241	1.1086	1.287	0.8889	0.8326	0.8547	0.8926	0.8199	0.9063	0.9342	0.7976	0.9245	0.7595	0.622	0.7906
P01859|IGHG2_HUMAN	0.9008	0.8098	0.8586	1.5371	1.5814	1.4079	1.4162	1.3723	1.2743	1.435	1.4075	1.3399	3.0953	3.1465	2.7667	2.282	2.3154	2.0651	2.6545	2.6807	2.4436	3.0676	3.2527	2.7175
O14980|XPO1_HUMAN	0.9331	0.9794	0.9582	0.9419	0.8601	0.8735	0.9019	0.8982	0.8673	0.924	0.8663	0.8379	0.9446	0.8931	0.8895	0.9372	0.8354	0.8754	0.7601	0.702	0.7247	0.8345	0.7967	0.779
P02042|HBD_HUMAN	1.0286	1.0685	0.9806	1.7117	1.7308	1.5517	1.3699	1.4626	1.3607	1.6222	1.7676	1.6118	1.3673	1.3972	1.3391	1.0671	1.0957	1.0637	1.7288	1.8641	1.7174	1.7215	1.737	1.686
P50995|ANX11_HUMAN	1.1952	1.1658	1.1882	1.2407	1.2519	1.2406	1.4281	1.46	1.3626	1.5103	1.437	1.4437	1.4491	1.4288	1.4004	1.5152	1.4966	1.4895	1.496	1.4513	1.4564	1.6116	1.5921	1.5937
P61011|SRP54_HUMAN	0.9839	0.9839	0.9839	0.8751	0.8647	0.8825	0.9009	0.8453	0.8999	0.7676	0.7743	0.7988	0.6306	0.6445	0.652	0.6633	0.633	0.6938	0.6292	0.6131	0.6849	0.5961	0.5728	0.6376
Q5JRA6|MIA3_HUMAN	1.022	1.022	1.022	0.9708	0.9976	1.0013	0.9182	0.9148	0.9453	0.8681	0.869	0.8991	0.7656	0.8025	0.8103	0.793	0.8248	0.8409	0.7738	0.8119	0.8223	0.7381	0.7791	0.7784
P18124|RL7_HUMAN	1.0178	0.9643	0.9412	1.0693	1.0085	1.0567	1.1184	1.1079	1.1722	1.1103	1.0073	1.059	0.8512	0.7735	0.7875	0.8366	0.7371	0.7612	0.8977	0.7651	0.8236	0.8263	0.6573	0.6951
P31146|COR1A_HUMAN	1.2521	1.2786	1.2739	1.335	1.5676	1.6847	1.6161	1.8703	1.9308	1.7859	2.0663	2.1903	2.211	2.864	2.6059	2.163	2.677	2.6446	2.5258	3.0514	3.1138	2.3151	2.7749	2.6035
P31946|1433B_HUMAN	0.8654	0.9379	0.8798	0.8521	0.8547	0.8733	1.0123	1.0746	1.0948	0.9116	1.0085	1.0794	1.0337	1.0309	1.0897	1.191	1.3069	1.3105	1.1023	1.1915	1.3212	1.1327	1.1661	1.3096
Q14624|ITIH4_HUMAN	1.2045	1.1591	1.0724	1.224	1.2276	1.222	1.212	1.1163	1.2046	1.2575	1.1699	1.2318	1.664	1.5498	1.5887	1.3376	1.232	1.2972	1.6329	1.4695	1.5455	1.6946	1.5186	1.6846
Q15046|SYK_HUMAN	0.8629	0.9031	0.982	0.8511	0.8852	0.8872	0.9087	0.9735	0.9105	0.9334	0.9521	0.8629	0.7014	0.7456	0.7279	0.793	0.8589	0.8376	0.7994	0.8124	0.7539	0.6849	0.7535	0.6515
Q9H2G2|SLK_HUMAN	0.8758	0.8654	0.9031	0.8113	0.8247	0.8488	0.7643	0.7809	0.8034	0.7505	0.7984	0.7721	0.7707	0.8377	0.8407	0.8714	0.8937	0.9633	0.7613	0.8118	0.839	0.7042	0.7673	0.7855
Q9UNF0|PACN2_HUMAN	0.9845	1.0926	0.9669	0.8968	0.9372	0.9202	0.956	1.0532	0.9936	0.9326	1.0593	0.9262	0.7415	0.8374	0.8018	0.8232	0.9418	0.8595	0.7376	0.8432	0.7697	0.633	0.7743	0.7281
Q9BWS9|CHID1_HUMAN	0.9472	0.8596	1.0055	0.8399	0.8545	0.8891	0.738	0.8287	0.77	0.6903	0.7744	0.7337	0.4786	0.495	0.5164	0.4195	0.4344	0.4355	0.4872	0.504	0.4874	0.412	0.4444	0.4167
O60841|IF2P_HUMAN	1.0149	0.9639	0.9639	0.8782	0.8445	0.8459	0.8424	0.8059	0.8234	0.8143	0.7678	0.8022	0.778	0.7302	0.6829	0.8795	0.8195	0.8115	0.7513	0.7342	0.7413	0.753	0.6871	0.7004
P62249|RS16_HUMAN	1.389	1.2614	1.3307	1.2871	1.1415	1.4174	1.3073	1.0712	1.3471	1.3138	1.0406	1.3907	0.9153	0.7674	0.9834	0.9211	0.7369	0.9884	0.8611	0.7178	0.9816	0.8523	0.6821	0.9754
Q86UE4|LYRIC_HUMAN	0.9014	0.9494	0.9386	0.9005	0.9666	0.9107	0.8884	0.9659	0.9178	0.9257	1.0263	0.9283	0.9462	0.9105	0.9219	1.0031	1.0387	1.0175	0.8812	0.909	0.8916	0.8468	0.9634	0.8765
Q8N163|CCAR2_HUMAN	0.9186	0.9186	0.9257	0.8528	0.9345	0.9245	0.8831	0.955	0.9422	0.8299	0.9293	0.9665	0.9186	0.9643	0.9356	0.9468	1.0181	0.9745	0.8196	0.9306	0.9059	0.8549	0.9262	0.9337
P49589|SYCC_HUMAN	1.1567	1.1082	1.1082	1.0449	1.1047	1.0352	0.9999	0.9855	0.9587	0.9333	0.9576	0.8949	0.8068	0.8776	0.7811	0.8413	0.8495	0.7845	0.848	0.9029	0.8132	0.7932	0.8417	0.7894
P51991|ROA3_HUMAN	0.9721	1.0453	1.1072	0.9476	0.946	1.026	0.9866	0.977	1.0795	1.0155	1.0268	1.1121	1.0308	1.0748	1.0807	1.0722	1.0668	1.1168	0.95	0.9266	0.9727	0.9245	1.0172	0.9367
Q13228|SBP1_HUMAN	0.8788	0.7846	0.8272	0.8837	0.8811	0.9351	0.85	0.8959	0.9163	0.8653	0.8823	0.9325	0.8301	0.8426	0.8711	0.6534	0.6559	0.6765	0.7598	0.745	0.7955	0.6845	0.7094	0.7719
P14923|PLAK_HUMAN	1.0274	1.0274	1.0274	0.92	0.9769	0.922	0.9769	1.0291	0.9469	1.0253	1.0409	0.9112	0.8737	0.9336	0.8474	1.4947	1.638	1.5114	0.9438	0.9286	0.8588	1.0057	1.1189	0.9159
P99999|CYC_HUMAN	1.0774	1.0915	1	1.0524	0.9895	0.9286	1.0374	1.0321	1.0281	1.0274	0.9894	0.9326	0.8037	0.8243	0.7124	1.1642	1.1147	1.1198	1.024	0.9744	0.9154	0.9531	0.9555	0.8982
Q15404|RSU1_HUMAN	1.0518	1.0491	1.1619	1.2644	1.24	1.287	1.2534	1.2687	1.4129	1.3054	1.3134	1.4974	1.605	1.5353	1.7004	1.3596	1.292	1.4198	1.4122	1.321	1.5797	1.6689	1.5739	1.8009
Q9Y6N5|SQRD_HUMAN	1.0202	1.0832	1.1125	1.0434	1.2248	1.1877	1.1447	1.3449	1.3038	1.1131	1.3384	1.2859	1.1529	1.3812	1.355	1.2843	1.5732	1.4342	1.2951	1.6648	1.5804	1.2742	1.5626	1.4977
P05155|IC1_HUMAN	1.0348	1.0344	1.0013	1.3481	1.3151	1.3487	1.3702	1.2919	1.4211	1.3551	1.2595	1.3576	1.9317	1.783	1.8911	1.6076	1.4988	1.6003	2.0404	1.8647	2.0145	2.2863	2.1618	2.3055
P11177|ODPB_HUMAN	1.029	1.029	1.029	1.1593	1.1201	1.0226	1.1329	1.1969	1.0463	1.0699	1.1783	0.9645	0.9477	0.9664	0.888	0.8768	0.8871	0.8257	0.9604	1.0068	0.9094	0.849	0.9047	0.7661
P20591|MX1_HUMAN	0.9946	1.0579	0.9747	1.1128	1.2586	1.1049	1.1704	1.1905	1.1007	1.1939	1.2114	1.1861	1.2292	1.2836	1.1474	2.2944	2.1901	2.0626	1.613	1.662	1.5237	2.3208	2.1767	2.1636
P51659|DHB4_HUMAN	1.1782	1.1042	1.1896	1.3323	1.2564	1.2122	1.3438	1.3349	1.2317	1.3743	1.3175	1.25	1.2906	1.2768	1.2133	1.44	1.3942	1.2921	1.419	1.487	1.391	1.3802	1.3769	1.35
P62753|RS6_HUMAN	0.8659	0.9131	0.9129	0.8931	0.8499	0.915	0.9078	0.9232	0.9043	0.8271	0.8663	0.8382	0.6582	0.6846	0.6686	0.629	0.6568	0.6684	0.6189	0.6607	0.6413	0.5883	0.6187	0.6337
P04040|CATA_HUMAN	0.8504	0.8247	0.8366	1.0657	1.1327	1.1958	0.9616	1.0729	1.172	1.0596	1.1669	1.2495	1.0161	1.0851	1.1919	0.8854	0.9799	1.0412	1.0679	1.1738	1.314	1.0915	1.2497	1.3461
P62158|CALM_HUMAN	0.972	1.0649	0.8846	0.9235	1.0206	0.9496	1.0742	1.1869	1.1939	1.0949	1.1352	1.1691	0.9905	1.0734	0.9428	1.0484	1.0568	1.053	0.8528	0.821	0.8223	0.983	1.0807	1.0301
P62269|RS18_HUMAN	1.0481	1.0045	1.1176	1.1856	1.0269	1.0685	1.2307	1.0192	1.1628	1.2405	1.1217	1.1945	0.8202	0.7082	0.7672	0.8422	0.7108	0.812	0.8746	0.7422	0.8397	0.7653	0.6576	0.746
Q96G03|PGM2_HUMAN	0.9039	0.9098	0.943	0.8925	0.9316	0.9866	1.0135	1.019	1.1065	0.936	0.9902	1.1173	1.0536	1.0913	1.1654	1.1234	1.1233	1.2193	1.0588	1.0526	1.1967	0.9806	1.0221	1.0869
Q16778|H2B2E_HUMAN	0.911	0.8874	0.968	0.8311	0.8064	0.8262	0.9364	0.9445	1.0064	0.924	0.9854	1.014	1.0024	0.9542	1.0392	0.9373	0.9494	1.0152	0.8862	0.8805	0.9194	0.9345	0.9692	0.9746
O75955|FLOT1_HUMAN	0.9397	0.8861	0.9397	0.8975	0.8893	0.9044	0.9544	0.9054	0.9029	0.9711	0.9478	0.9086	0.9094	0.8725	0.8713	0.9349	0.9753	0.9737	0.9482	0.9849	0.986	1.0458	1.024	0.9874
P28482|MK01_HUMAN	0.9293	1.0096	0.9688	0.9338	1.0876	0.9067	1.051	1.3276	1.0407	1.1484	1.3786	1.073	1.1654	1.2615	1.0992	1.0514	1.2429	1.0032	1.1145	1.3046	1.0223	1.1216	1.3794	1.0609
P32969|RL9_HUMAN	0.9941	1.0071	0.9643	0.9946	0.9576	0.8724	1.0387	0.8653	0.8548	0.9392	0.8129	0.7904	0.7056	0.6472	0.5713	0.7565	0.6391	0.607	0.749	0.6351	0.5625	0.7103	0.5898	0.5352
Q14847|LASP1_HUMAN	0.7947	0.7771	0.8808	0.9508	0.8351	0.8995	1.0026	0.8829	0.8846	1.1535	0.9744	1.0262	1.2176	1.1578	1.0844	1.1465	1.0775	1.0591	1.1755	1.0093	1.0621	1.3267	1.1299	1.1747
Q92878|RAD50_HUMAN	1.0139	1.0139	1.0139	1.0205	1.0147	0.9737	0.9558	0.9419	0.9703	0.9941	1.0098	0.9748	0.9201	0.9041	0.9425	0.9867	0.941	0.982	0.9596	0.9285	0.9638	0.9695	0.9334	0.9422
Q9NSE4|SYIM_HUMAN	1.1767	1.1264	1.0873	1.2411	1.2315	1.1112	1.1473	1.1042	1.0461	1.1666	1.1428	1.0321	1.0838	1.0129	0.9769	1.0824	1.0454	0.982	1.0999	1.0519	0.9485	1.0712	1.0545	0.9742
P05198|IF2A_HUMAN	1.057	1.0155	1.057	1.0203	0.9795	0.9226	0.9967	0.9416	0.8945	0.9148	0.8938	0.8332	0.8049	0.8084	0.7217	0.9045	0.8999	0.8259	0.7926	0.7748	0.6958	0.7927	0.7829	0.7021
P23588|IF4B_HUMAN	0.994	0.9156	0.9164	0.9729	0.9485	0.9964	0.9617	0.8732	1.0553	0.9347	0.8858	1.0492	0.9286	0.812	0.8705	1.0485	0.9906	1.0407	0.8409	0.7905	0.9061	0.8043	0.7508	0.8932
Q7L1Q6|BZW1_HUMAN	1.0907	1.1222	1.0791	0.9531	0.9881	0.9763	1.1461	1.0818	1.1239	1.1577	1.08	1.1286	1.0133	1.0436	1.0562	1.2744	1.2584	1.3087	1.0872	1.0147	1.0893	1.1599	1.0904	1.1427
Q9NVA2|SEP11_HUMAN	1.0946	1.0447	1.0447	1.0245	1.0687	1.0449	1.1389	0.9756	1.0349	1.1741	0.9767	0.9896	1.3726	1.2515	1.4679	1.1536	1.1308	1.1669	1.312	1.2001	1.2992	1.2698	1.1555	1.2922
P10412|H14_HUMAN	1.0532	1.0062	1.0132	0.8666	0.9087	0.8598	1.4973	1.5004	1.417	1.6144	1.5996	1.5454	1.061	1.0293	1.0367	1.1736	1.0652	1.0968	1.16	1.1529	1.1058	0.9522	0.9561	0.9414
P23142|FBLN1_HUMAN	1.313	1.3186	1.2061	1.7023	1.634	1.5555	1.6116	1.7073	1.5278	1.8329	1.9042	1.6264	2.7869	2.9292	2.5864	2.2122	2.3973	2.1041	3.3661	3.3845	3.0206	3.6799	3.7051	3.4433
O95994|AGR2_HUMAN	0.9305	0.9302	0.916	1.0669	1.0852	1.1832	1.0256	1.0498	1.0579	0.9744	1.0195	1.0807	1.9552	1.9506	1.9796	2.9583	2.9451	3.161	1.8837	1.9103	1.9196	1.8844	1.9368	1.9771
P25786|PSA1_HUMAN	0.989	0.9654	0.9756	0.9733	0.969	0.9235	1.0499	1.0722	1.087	1.0033	1.0475	0.9924	0.9085	0.9359	0.8887	1.026	1.0199	0.994	0.9757	1.0424	0.9715	1.0059	0.9902	0.9381
P54886|P5CS_HUMAN	1.0719	1.0784	1.036	1.0224	1.1566	1.0382	1.0158	1.1806	0.987	0.9826	1.0873	0.9402	0.6911	0.7489	0.7467	0.6588	0.7414	0.6764	0.7209	0.8254	0.7227	0.6891	0.7748	0.7037
Q07955|SRSF1_HUMAN	0.9675	1.0298	1.1323	1.0166	1.0273	1.0581	1.0822	1.034	1.1322	1.0734	1.0618	1.2348	1.0547	0.987	1.0823	1.2359	1.1424	1.3346	1.1384	1.013	1.2139	1.0199	0.9824	1.195
Q12797|ASPH_HUMAN	1.1996	1.1388	1.1489	1.2443	1.2946	1.2875	1.2496	1.3481	1.3514	1.2717	1.3458	1.4072	1.607	1.6624	1.7143	1.8906	1.9637	2.0919	1.6592	1.7291	1.8626	1.7409	1.7816	1.9484
Q15393|SF3B3_HUMAN	0.9411	1.0257	1.0045	0.9774	0.9616	1.0006	1.0642	0.9771	1.1238	1.0839	0.992	1.1746	1.051	0.9461	1.0435	1.186	1.0542	1.1818	1.0369	0.8923	1.0782	1.0797	0.9271	1.0674
Q9UKV3|ACINU_HUMAN	1.0673	1.0673	1.016	1.0514	1.0042	0.9402	0.974	0.9497	0.8762	1.0095	0.9262	0.8817	1.0248	0.9874	0.906	1.2176	1.1741	1.0205	1.0348	0.9459	0.8925	0.9386	0.8283	0.8309
O94905|ERLN2_HUMAN	1.0594	1.0725	1.1398	1.0691	1.0705	1.0035	1.0854	1.0066	1.041	1.0673	1.0563	1.0291	0.8299	0.8217	0.8443	0.9547	0.9452	0.9543	0.8762	0.821	0.9161	0.8619	0.8392	0.8637
P34897|GLYM_HUMAN	0.9793	0.9793	0.9793	1.0259	0.9477	1.0217	0.995	0.9233	0.9827	0.9708	0.937	0.9634	0.7509	0.747	0.7494	0.9298	0.8141	0.8805	0.8506	0.7565	0.8407	0.8474	0.7584	0.8447
Q14683|SMC1A_HUMAN	0.926	1.0366	1.0697	0.8424	0.9961	1.0225	0.8434	0.9985	1.0199	0.8529	0.9645	0.9879	0.8872	0.9681	1.0356	0.937	0.9996	1.0634	0.8079	0.9332	0.9957	0.8157	0.9318	0.9737
O00515|LAD1_HUMAN	0.9033	0.9261	0.9261	0.7428	0.828	0.8552	0.8225	0.9413	0.9735	0.8823	0.979	1.0157	0.863	0.9567	1.0358	1.3618	1.4177	1.4899	0.8493	0.9502	0.9909	0.9516	1.0295	1.1507
P04632|CPNS1_HUMAN	0.8647	0.9621	0.8814	0.9626	0.9331	1.0556	1.0657	1.0267	1.2801	1.0441	0.9368	1.1881	1.0558	1.0092	1.146	1.1125	1.0656	1.2854	1.1058	0.982	1.1822	1.0671	0.928	1.1473
P08861|CEL3B_HUMAN	0.9394	1.0172	1.0172	0.9871	1.0808	1.0045	0.8758	0.9883	0.8959	0.9307	1.0716	0.8933	0.5107	0.5137	0.5142	0.4366	0.4341	0.4257	0.4761	0.4894	0.4839	0.4578	0.4659	0.451
P35222|CTNB1_HUMAN	0.9549	1.0538	0.9549	0.8559	0.9928	0.8896	0.9279	1.0504	0.965	0.8415	0.9998	0.9394	0.7619	0.8464	0.8437	0.746	0.7721	0.8163	0.683	0.7832	0.7816	0.7016	0.8172	0.7928
P47897|SYQ_HUMAN	1.1363	1.0723	1.1131	1.0167	1.0614	1.0235	1.1103	1.103	1.0667	1.0602	1.0972	1.0682	0.8737	0.8969	0.9131	0.896	0.9318	0.9282	0.8819	0.8953	0.9353	0.8473	0.8786	0.8111
P61353|RL27_HUMAN	0.8095	0.837	0.8331	0.8409	0.8331	0.7827	0.9639	0.8935	0.8458	0.8801	0.8457	0.7717	0.6527	0.6454	0.5997	0.6459	0.6268	0.5622	0.7308	0.6448	0.5924	0.7193	0.6525	0.5827
P61586|RHOA_HUMAN	0.9183	0.8876	0.8294	0.9753	0.9228	0.8044	1.0522	1.1832	1.0316	1.1636	1.3051	1.0823	1.0537	1.16	0.9844	1.0533	1.2074	1.0217	1.0985	1.2834	1.0734	1.2041	1.3068	1.1079
Q00688|FKBP3_HUMAN	1.2131	1.208	1.2261	1.1412	1.2721	1.1407	1.0661	1.3458	1.1173	1.0621	1.4219	1.0785	0.8974	1.0805	0.9666	1.0577	1.3097	1.1354	0.927	1.1767	0.967	0.8152	1.1251	0.9149
Q5T5P2|SKT_HUMAN	0.947	0.8784	0.8784	0.955	0.854	0.8879	0.922	0.8988	0.8451	1.0776	0.9575	0.961	1.1391	1.0238	1.0142	1.1923	1.078	1.0608	1.176	1.0898	1.0502	1.2185	1.2008	1.1146
P42167|LAP2B_HUMAN	0.9035	0.8718	0.8877	0.8655	0.9312	0.9066	0.9194	0.9878	0.9132	1.0247	1.0977	1.0819	0.8325	0.8841	0.861	0.9433	1.0211	0.9573	1.0035	1.0794	1.0284	0.697	0.8139	0.8518
P54578|UBP14_HUMAN	1.0162	0.9617	1.0083	0.9978	0.9902	0.9385	0.9841	1.0065	0.9424	0.9969	0.9552	0.9037	0.9328	0.9598	0.8867	0.9098	0.9488	0.8444	0.9714	0.9493	0.8903	0.8728	0.851	0.7826
P62913|RL11_HUMAN	1.1755	1.2626	1.2795	1.0335	1.1404	1.1775	0.9034	1.1244	1.1157	0.8018	1.0121	1.0239	0.8273	0.9221	0.9805	0.8546	0.9393	0.9843	0.8136	0.9127	0.9553	0.6852	0.699	0.7796
P78347|GTF2I_HUMAN	0.8525	0.8646	0.837	0.9002	0.8688	0.7957	0.933	0.8956	0.8259	0.9782	0.9503	0.8347	0.878	0.8952	0.7987	1.0362	0.9448	0.8509	0.996	0.8869	0.7982	0.985	0.9192	0.7589
Q14247|SRC8_HUMAN	1.0124	0.9539	0.9811	0.9812	0.9291	0.9124	1.0685	0.9021	0.9074	1.1981	1.0296	1.062	1.3285	1.1744	1.0864	1.504	1.2296	1.2726	1.3084	1.0672	1.0574	1.5455	1.2252	1.2781
Q96JB5|CK5P3_HUMAN	1.0651	1.111	1.111	1.0244	1.0314	1.0112	0.9901	1.0749	0.9843	0.9169	0.9894	0.9406	0.6779	0.7108	0.6938	0.682	0.7302	0.7124	0.7004	0.7251	0.7405	0.6435	0.6805	0.6734
P61604|CH10_HUMAN	1.073	1.0336	1.01	1.1285	1.1233	1.1519	1.3099	1.3333	1.369	1.1838	1.2624	1.2752	1.0121	1.0358	1.049	1.4322	1.4485	1.4167	1.0527	1.1318	1.0592	1.1612	1.1907	1.1854
Q16853|AOC3_HUMAN	1.3123	1.1621	1.2888	1.4967	1.4431	1.7158	1.2497	1.2237	1.6046	1.4439	1.3338	1.7532	1.6828	1.4942	1.8811	1.2033	1.1304	1.4101	1.3443	1.2734	1.6669	1.2197	1.1346	1.6449
O14617|AP3D1_HUMAN	1.1071	1.1003	1.0615	1.0299	1.1685	1.1152	0.9194	1.0618	1.019	0.8964	1.0688	1.0046	0.9157	1.0893	0.9818	0.9069	1.0806	1.0002	0.8999	1.0624	0.9998	0.8521	0.9966	0.9933
O14818|PSA7_HUMAN	0.8875	0.8937	0.9305	0.8387	0.8586	0.8671	0.9874	0.9868	1.0765	0.8613	0.9385	0.9249	0.8425	0.856	0.9012	0.9898	0.9955	1.0597	0.9386	0.9547	0.9897	0.9075	0.9747	1.0266
P06727|APOA4_HUMAN	1.0415	1.0546	1.0819	1.3621	1.3236	1.3065	1.3741	1.5413	1.4548	1.5907	1.875	1.6678	2.6737	2.8615	2.9065	1.4777	1.6712	1.607	2.0008	2.1833	1.9413	2.2373	2.6114	2.3542
P0CW22|RS17L_HUMAN	0.9753	0.9429	0.9429	0.9532	0.9155	0.8872	0.9586	0.8928	0.8455	0.9149	0.8693	0.8187	0.7116	0.6739	0.6745	0.7048	0.6533	0.6576	0.7658	0.7141	0.7137	0.6936	0.6503	0.6778
P12081|SYHC_HUMAN	0.9526	1.0215	1.0305	1.0095	1.1047	1.0577	0.9765	1.1255	1.0936	0.9576	1.0256	1.0268	0.7988	0.8402	0.891	0.7773	0.8261	0.8494	0.9546	0.9817	1.0015	0.9808	0.9739	1.0571
P16152|CBR1_HUMAN	1.0427	1.1077	1.1187	1.1129	1.1738	1.2093	1.1043	1.2315	1.1462	1.0347	1.1154	1.1233	1.1123	1.2738	1.1309	1.193	1.3577	1.3584	1.0797	1.2519	1.1915	1.0538	1.1639	1.1597
P19971|TYPH_HUMAN	0.8843	0.949	0.9789	1.0788	1.0064	1.1963	1.0802	1.0631	1.2462	1.0181	1.0789	1.2797	1.2402	1.2462	1.5359	2.0735	1.9413	2.5894	1.4207	1.4386	1.8023	1.4421	1.4909	1.8193
P45880|VDAC2_HUMAN	1.1033	1.0588	1.1569	1.1748	1.0818	1.1996	1.2184	1.0084	1.2009	1.2027	1.0607	1.1885	1.1467	1.0625	1.1634	1.3394	1.1453	1.3132	1.1406	0.9914	1.1195	1.2829	1.0447	1.2086
P56192|SYMC_HUMAN	1.1144	1.1547	1.1858	1.1801	1.1713	1.1534	1.1569	1.142	1.1864	1.1479	1.1407	1.1491	0.8601	0.82	0.8861	0.8651	0.7999	0.8525	0.9084	0.8368	0.8841	0.7659	0.761	0.8297
Q14126|DSG2_HUMAN	1.0091	1.0091	1.0091	0.9086	0.9447	0.9223	0.9056	0.9027	0.916	0.8589	0.9159	0.9423	0.8635	0.8283	0.8583	1.0887	1.0727	1.0945	0.7832	0.7965	0.8144	0.8479	0.826	0.8498
Q9NZB2|F120A_HUMAN	1.106	1.1669	1.1918	1.0239	1.0029	1.0102	0.9838	1.026	1.0117	1.053	1.0065	1.0136	1.0531	1.0427	0.9952	1.0321	1.0306	0.9745	0.9893	1.0006	0.9724	0.9996	0.9325	0.9482
P08603|CFAH_HUMAN	0.9728	1.0119	1.0159	1.3853	1.4341	1.4228	1.2925	1.3083	1.4604	1.4462	1.4438	1.5855	2.1062	2.3251	2.3702	1.7463	1.8122	1.8897	2.0985	2.1489	2.3533	2.1807	2.2938	2.6914
P54315|LIPR1_HUMAN	0.9296	0.9953	0.999	0.815	0.8323	0.8373	0.9833	1.0105	0.9333	1.0564	1.0504	1.0147	0.4635	0.4214	0.4278	0.4111	0.3811	0.4023	0.4682	0.4265	0.4484	0.4384	0.3882	0.3959
P84077|ARF1_HUMAN	1.2122	1.2899	1.1779	1.0906	1.1813	1.3007	1.2143	1.333	1.4142	1.242	1.4142	1.4609	1.0285	1.1238	1.209	1.3242	1.4173	1.4841	1.421	1.5806	1.7438	0.937	0.9797	1.1019
Q15293|RCN1_HUMAN	1.0463	0.8605	0.9292	1.081	0.9751	0.929	1.2486	1.1045	1.0731	1.165	1.0948	1.0016	1.378	1.2442	1.1913	1.483	1.3742	1.3896	1.5789	1.5009	1.3984	1.7093	1.5623	1.5477
O00299|CLIC1_HUMAN	1.0493	1.1212	1.0801	1.1503	1.2517	1.062	1.27	1.4201	1.2309	1.2594	1.4593	1.2224	1.5866	1.7285	1.4951	1.7181	1.9185	1.6447	1.8287	2.056	1.7382	1.9265	2.1257	1.7422
P11310|ACADM_HUMAN	0.9616	0.9616	0.9887	0.9195	0.9692	1.0164	0.9366	0.9621	0.9686	0.9346	0.946	0.9932	0.6547	0.6772	0.6793	0.6301	0.6851	0.6969	0.666	0.6966	0.7333	0.5997	0.6063	0.6683
Q16836|HCDH_HUMAN	1.203	1.2101	1.1071	1.3007	1.2501	1.1687	1.3838	1.4637	1.257	1.3447	1.3538	1.1364	1.0958	1.1221	0.9096	1.1358	1.1525	0.9475	1.1072	1.0901	0.9417	0.9311	0.9812	0.8395
Q6DD88|ATLA3_HUMAN	1.1364	1.0169	1.0952	1.1265	1.0465	1.1731	1.1577	1.0227	1.2779	1.1995	1.0227	1.2943	1.1895	1.1379	1.2573	1.1276	0.9928	1.2087	1.2096	1.1492	1.3633	1.2903	1.1516	1.3928
Q9BS26|ERP44_HUMAN	1.0308	1.0457	1.0458	1.0416	1.0396	1.0665	1.0407	1.1164	1.1438	1.0025	1.0139	1.0424	0.8587	0.8514	0.8457	0.8353	0.8448	0.777	0.9435	0.9633	0.918	0.8488	0.8059	0.8337
P14543|NID1_HUMAN	1.0225	1.0311	1.0866	1.0667	1.1555	1.0965	1.1516	1.1932	1.112	1.1973	1.2058	1.1771	1.1381	1.1751	1.1127	1.059	1.1098	1.0527	1.0095	1.0669	1.0197	1.0846	1.149	1.0136
P32119|PRDX2_HUMAN	0.9673	0.9545	0.9727	1.0263	1.147	1.0138	1.2151	1.4037	1.1719	1.1737	1.4575	1.1627	0.7833	0.8794	0.7607	0.812	0.9689	0.8168	0.8473	1.0331	0.8312	0.8539	1.0407	0.8082
P52566|GDIR2_HUMAN	1.0234	1.0214	1.0369	1.0883	1.1316	1.0355	1.4787	1.5384	1.4516	1.4717	1.4337	1.4346	2.0395	2.0226	2.0709	1.8975	2.032	1.9248	2.0131	2.1516	2.042	1.9101	1.9636	1.8262
Q9NR99|MXRA5_HUMAN	1.0087	1.0087	1.0087	1.0096	1.0092	1.0591	0.9469	1.0395	1.0116	1.0181	1.0571	1.0498	1.5342	1.5666	1.6386	1.2661	1.2895	1.3871	1.6829	1.7174	1.8335	1.8358	1.9059	2.0447
O43242|PSMD3_HUMAN	1.0384	1.0682	0.972	1.0501	1.0193	0.9932	1.1609	1.0464	1.0304	1.1818	1.0184	0.9668	1.0774	0.9868	0.9418	1.2026	1.0787	1.0627	1.1017	1.0713	0.982	1.1061	0.9656	0.9141
O75830|SPI2_HUMAN	1.0417	1.0417	1.0127	0.8903	0.9065	0.8577	0.9154	0.8291	0.924	0.8384	0.788	0.819	0.516	0.4505	0.4833	0.4104	0.4183	0.4087	0.5005	0.4719	0.4963	0.394	0.3726	0.4009
O94760|DDAH1_HUMAN	0.95	0.9482	0.9201	0.948	0.937	0.914	1.1393	1.0202	1.0091	1.0096	0.9807	0.9718	0.7883	0.7316	0.7023	0.7281	0.6677	0.6401	0.7707	0.7622	0.6713	0.7243	0.692	0.6446
P10253|LYAG_HUMAN	1.0886	1.0463	1.1399	1.1328	1.2342	1.1228	1.0582	1.1379	1.0764	1.1281	1.243	1.1083	0.9074	0.9709	0.9188	0.9569	1.0161	0.9316	0.9979	1.0668	0.9594	0.9941	1.0682	0.954
P30085|KCY_HUMAN	1.1879	1.1943	1.2309	1.1393	1.1025	1.0585	1.3219	1.3097	1.2736	1.2405	1.2435	1.1219	1.2107	1.1544	1.148	1.369	1.3183	1.2146	1.3046	1.2608	1.1971	1.1952	1.2025	1.1493
P62191|PRS4_HUMAN	1.0588	1.0588	1.1054	1.0775	1.056	1.0852	0.9441	0.9762	1.0591	0.9966	0.9742	1.042	0.9768	0.923	1.0221	1.0884	1.1045	1.2298	1.0196	0.9511	1.1075	1.0066	0.9906	1.0614
P83731|RL24_HUMAN	0.9758	1.1158	1.0934	0.9596	1.0375	1.069	1.0959	1.2228	1.25	1.0766	1.1572	1.2395	0.7285	0.8108	0.8301	0.7522	0.7724	0.8204	0.7717	0.8306	0.8984	0.7082	0.7431	0.7603
P17980|PRS6A_HUMAN	1.0237	1.026	1.0378	1.049	0.9868	1.116	1.0349	0.9815	1.1399	1.021	0.9154	1.1637	1.0415	0.9311	1.0787	1.2212	1.1041	1.2728	1.1211	1.0149	1.2444	1.0667	0.9218	1.1938
Q02880|TOP2B_HUMAN	1	1	1	1.0309	1.0329	1.1004	0.9574	0.9756	0.9937	0.9662	0.9567	0.988	0.9498	1.0307	1.0663	0.9569	0.9659	1.0579	0.9488	0.9292	0.9605	0.9035	0.945	0.9314
Q9H4A4|AMPB_HUMAN	0.9039	0.8966	0.8966	0.9268	0.9214	0.8719	0.9672	0.9294	0.9387	0.9064	0.8417	0.8383	0.791	0.8128	0.8369	0.7799	0.765	0.7807	0.7895	0.7619	0.7496	0.7359	0.712	0.7257
Q9Y2W1|TR150_HUMAN	1.045	1.045	1.045	0.8984	0.9808	1.016	0.9722	0.9695	0.9753	0.9348	0.9646	0.9802	0.986	1.0193	1.0321	1.16	1.0848	1.071	0.8953	0.9197	0.9727	0.8743	0.9139	0.9138
O43143|DHX15_HUMAN	1.0089	1.0089	1.0089	0.8675	0.8937	0.9431	0.8661	0.8425	0.917	0.9143	0.9188	0.9748	0.9044	0.8704	0.9129	1.0234	0.9739	1.0073	0.8385	0.855	0.8631	0.923	0.9194	0.9516
P02461|CO3A1_HUMAN	0.8524	0.9203	0.8361	2.0928	1.7412	1.656	1.3231	1.2112	1.0711	1.655	1.3068	1.259	6.4934	5.8499	5.6407	2.1669	1.8331	1.6894	2.6468	2.1804	1.8884	2.6197	2.2807	2.1246
P28066|PSA5_HUMAN	1.0555	1.1093	1.0333	1.1443	1.1476	1.1656	1.2533	1.1556	1.199	1.1147	1.0772	1.1137	1.0946	1.1592	1.1129	1.3003	1.2192	1.3163	1.2378	1.2379	1.2375	1.2045	1.0979	1.1995
P62847|RS24_HUMAN	1.1468	1.198	1.1998	1.1317	1.1565	1.0972	1.2244	1.2301	1.0651	1.1977	1.2465	1.0669	0.8753	0.8763	0.7993	0.876	0.8755	0.8482	0.9424	0.8898	0.8361	0.7869	0.7862	0.7367
Q96A33|CCD47_HUMAN	1.2283	1.2559	1.2559	1.1944	1.1912	1.2044	1.1979	1.1908	1.1945	1.1833	1.1559	1.0748	0.9576	0.9524	0.9489	0.9719	0.9486	0.9392	0.9305	0.9609	0.8792	0.8769	0.8799	0.892
P20042|IF2B_HUMAN	1.2059	1.0951	1.1778	1.3145	1.1126	1.1634	1.3295	1.0947	1.1469	1.2624	1.0138	1.0717	1.0333	0.8595	0.939	1.1783	0.9707	1.0651	0.9955	0.8177	0.9185	0.9821	0.7978	0.9212
Q9NTK5|OLA1_HUMAN	1.0742	1.1426	1.0742	1.1153	1.1164	1.031	1.1593	1.1111	1.1105	1.1105	1.0866	0.9902	0.8777	0.8975	0.8473	1.0242	1.0148	1.008	0.8945	0.9093	0.8707	0.8669	0.8614	0.7803
P09455|RET1_HUMAN	0.8187	0.8762	0.8065	0.7802	0.8761	0.8412	0.7928	0.9472	0.8569	0.8123	0.9706	0.8553	0.5595	0.6366	0.617	0.5044	0.569	0.5471	0.5556	0.61	0.5978	0.54	0.6065	0.5542
P48147|PPCE_HUMAN	0.9749	1.0421	1.1335	1.018	1.0996	1.0942	1.0924	1.0462	1.0695	1.0632	1.0266	1.0515	0.9138	0.9023	0.9635	0.9065	0.9066	0.9635	0.9539	0.8968	0.9931	1.0034	0.9065	1.0457
P60228|EIF3E_HUMAN	1.3287	1.2527	1.1777	1.2819	1.164	1.1998	1.2218	1.1127	1.2785	1.1754	0.9954	1.0965	1.0081	0.8983	0.9842	0.9365	0.8747	0.9268	0.8479	0.7319	0.8877	0.8304	0.7095	0.8599
P62917|RL8_HUMAN	1.1699	1.1592	1.1317	1.2779	1.1899	1.0342	1.5856	1.4213	1.1495	1.4111	1.3787	1.0347	1.0738	1.0021	0.8818	1.1036	0.994	0.9158	1.1327	1.0199	0.8876	1.15	0.9446	0.7906
Q6NUK1|SCMC1_HUMAN	0.9133	0.9488	0.8996	0.8863	0.8903	1.0177	0.9851	0.9726	1.032	1.0678	1.0237	1.0646	1.0389	1.0244	1.0937	1.1452	1.03	1.155	0.9835	0.936	1.0143	1.1923	1.0554	1.2157
Q93008|USP9X_HUMAN	0.8956	0.8907	0.9264	0.8938	0.8553	0.8132	1.0339	0.9387	0.9254	0.8464	0.8007	0.8827	0.8832	0.9025	0.9171	0.6998	0.7241	0.7995	0.6978	0.6787	0.7782	0.7536	0.7277	0.8638
Q9UBS4|DJB11_HUMAN	1.1797	1.0823	1.2614	1.1267	1.2815	1.2853	1.1005	1.1448	1.1576	1.1412	1.1298	1.1962	0.8666	0.923	0.9265	0.8948	0.9062	0.8723	0.9327	0.9736	0.9435	0.898	0.9137	0.8657
Q9UHD8|SEPT9_HUMAN	0.8813	0.8917	0.8675	0.9559	0.9144	0.9529	1.0364	1.0453	1.0203	1.1422	1.1097	1.0805	1.3008	1.2617	1.2527	1.5758	1.4911	1.4863	1.3242	1.3406	1.3227	1.3141	1.3432	1.2322
P06737|PYGL_HUMAN	0.9162	0.9162	0.9319	1.019	0.8913	1.0172	1.0627	0.9268	1.0406	1.1178	0.9414	1.0598	1.1003	1.0067	1.1386	1.4745	1.2903	1.5277	1.2122	1.0016	1.2109	1.3294	1.2013	1.3435
P61088|UBE2N_HUMAN	1.1921	1.0736	1.0229	1.0291	0.9994	1.0051	1.2158	1.0548	1.1499	1.1304	0.979	1.1079	1.0138	0.9329	1.0037	1.07	0.9271	0.9759	1.0349	0.9352	1.0572	0.9541	0.9205	1.0161
Q00325|MPCP_HUMAN	1.3279	1.2977	1.1872	1.3899	1.3527	1.4288	1.2894	1.3798	1.4732	1.3582	1.4774	1.5757	1.2059	1.2773	1.3511	1.2003	1.2575	1.2999	1.0337	1.1517	1.2248	1.3257	1.3785	1.4893
Q9UNH7|SNX6_HUMAN	0.8479	0.8594	0.8949	0.9601	0.862	0.9358	1.0018	1.0439	0.9693	1.075	1.077	1.0186	1.1498	1.1027	1.0895	1.1623	1.1221	1.1355	1.2769	1.2808	1.2046	1.1372	1.1445	1.0741
O00232|PSD12_HUMAN	1.0592	0.9803	1.0592	0.9951	0.9521	1.0153	0.9758	0.9409	1.0298	0.9441	0.8973	0.9405	0.9244	0.9659	0.9541	0.9352	0.9263	0.9442	0.8373	0.9033	0.8855	0.8978	0.9022	0.9909
P62263|RS14_HUMAN	1.1741	1.1741	1.0974	1.1899	1.2174	1.2861	1.1208	1.0942	1.2468	1.1924	1.1923	1.3191	0.991	0.9607	0.9897	0.9253	0.8953	1.0022	0.9721	0.98	1.0791	0.9873	0.9991	1.0189
P84098|RL19_HUMAN	1.0003	1.0183	1.1176	1.1836	1.0854	1.2873	1.4047	1.1867	1.4119	1.3383	1.1301	1.3707	0.8431	0.7564	0.9768	0.8511	0.7187	0.9657	0.8476	0.7357	0.9776	0.8779	0.7038	1.015
Q01105|SET_HUMAN	1.0634	1.0606	1.0143	1.0264	1.1361	1.0407	1.1771	1.2985	1.1399	1.1244	1.2458	1.1401	1.1518	1.2832	1.1266	1.6116	1.7104	1.5351	1.1584	1.3137	1.2099	1.1441	1.3207	1.1039
Q9UJU6|DBNL_HUMAN	0.8995	0.8661	0.8661	0.9181	0.8587	0.843	0.9361	0.8674	0.9208	0.9995	0.9372	0.9509	1.033	0.9843	1.0277	1.1786	1.0374	1.1111	1.0988	1.0921	1.0904	1.0569	1.0221	1.0339
Q9ULV4|COR1C_HUMAN	0.9808	1.0144	1.0657	1.235	1.1626	1.2072	1.2643	1.2014	1.1852	1.3476	1.2485	1.299	1.7796	1.7713	1.6929	2.1475	2.261	2.1884	1.9026	1.8401	1.8779	2.0089	1.9128	1.9171
P60903|S10AA_HUMAN	1.3068	1.4023	1.3989	1.4358	1.4773	1.3891	1.8451	2.169	2.1735	1.8809	2.1557	2.2601	2.2361	2.5559	2.43	2.2884	2.7127	2.6589	2.4875	2.7502	2.8272	2.5428	3.0559	3.1457
P04118|COL_HUMAN	0.9475	1.0781	1.0853	1.518	1.5281	1.6111	1.5232	1.5372	1.5389	1.5157	1.4231	1.5086	0.525	0.5401	0.5467	0.4176	0.418	0.4431	0.5304	0.4881	0.5547	0.4618	0.4183	0.4741
P09467|F16P1_HUMAN	0.8771	0.9113	0.9369	0.946	0.8286	0.9684	0.9999	0.9158	1.0815	0.9953	0.8789	1.0987	0.8697	0.7753	0.9178	0.7403	0.701	0.7703	1.1383	0.9909	1.2688	0.7013	0.6471	0.7596
P21291|CSRP1_HUMAN	1.0553	1.0499	1.0637	1.3781	1.4115	1.5427	1.1301	1.1488	1.188	1.2573	1.2283	1.2931	1.9212	1.9436	2.108	1.5285	1.4966	1.5607	1.5397	1.4424	1.508	1.9811	1.9686	2.0474
P23381|SYWC_HUMAN	0.9717	1.0178	0.9806	1.1089	1.1894	1.0829	1.2459	1.3197	1.1611	1.0399	1.1163	1.0231	1.0511	1.1683	1.0268	1.1555	1.2514	1.1298	1.2866	1.387	1.304	1.0791	1.1625	1.0109
Q7L014|DDX46_HUMAN	1.1149	1.0183	1.0187	0.997	1.0175	1.0334	1.0191	1.0203	1.0429	0.9675	1.0547	0.9921	0.987	0.9363	1.0085	1.1659	1.0912	1.1622	0.9626	1.0037	1.0154	0.9881	0.9688	0.9744
O14579|COPE_HUMAN	1.2836	1.2041	1.3001	1.3102	1.0791	1.1962	1.3503	1.1166	1.2109	1.2287	0.967	1.096	0.9922	0.8479	0.9103	1.0858	0.9046	0.9455	1.1655	0.8569	1.0229	1.058	0.8563	0.8881
O75947|ATP5H_HUMAN	0.9771	1.0056	1.0635	0.9074	0.9896	1.0422	1.1225	1.0864	1.1759	1.0109	0.9723	1.0284	0.8334	0.7841	0.8682	0.8788	0.8624	0.9178	0.8631	0.8205	0.9062	0.7506	0.7084	0.7682
P13693|TCTP_HUMAN	1.0581	1.0581	1.0581	1.1066	1.1276	1.0949	1.1084	0.9599	1.0254	1.0043	0.9294	0.9148	1.0214	0.9529	0.934	1.1258	1.0192	0.9717	1.12	0.9771	1.0305	1.063	0.9652	0.931
P46063|RECQ1_HUMAN	0.9502	0.9502	0.9502	0.8778	0.8223	0.8229	0.9898	0.9483	0.942	0.975	0.9137	0.9332	1.2383	1.1501	1.0974	1.1504	1.0609	1.08	1.1129	1.0507	1.1075	1.1635	1.1155	1.098
Q15424|SAFB1_HUMAN	0.9929	0.9929	0.9929	0.9227	0.9502	0.8797	0.9435	0.9848	0.9392	0.9582	0.9718	0.9274	0.9593	1	0.9026	1.1177	1.0926	1.0534	0.9011	0.8834	0.8428	0.9527	0.8874	0.8843
Q8N1F7|NUP93_HUMAN	1.0013	0.9424	0.9424	0.8608	0.8653	0.8153	0.9989	0.9771	0.9111	1.0051	1.0344	0.8921	0.9068	0.8851	0.8759	0.9776	0.9215	0.8947	0.9257	0.9267	0.8633	0.9848	0.9081	0.8656
O00410|IPO5_HUMAN	0.9882	0.9882	0.9882	0.7852	0.8413	0.8833	0.8402	0.8761	0.8395	0.804	0.8601	0.8102	0.7824	0.7925	0.8133	0.6562	0.6926	0.6816	0.5608	0.5562	0.6132	0.7133	0.7373	0.7277
P00390|GSHR_HUMAN	0.9774	0.8494	0.9237	1.083	0.8813	0.9464	1.1038	0.9069	1.0205	1.0693	0.849	0.976	0.9698	0.789	0.8573	0.9526	0.7716	0.8648	0.9111	0.7152	0.8214	0.9097	0.6762	0.8221
P30084|ECHM_HUMAN	1.17	1.1248	1.17	1.1032	1.152	1.0962	1.1264	1.3541	1.1784	1.0216	1.266	1.0685	0.9285	1.1012	0.9804	1.022	1.1448	1.0089	0.9835	1.2047	1.0257	0.9632	1.1277	0.9814
P31947|1433S_HUMAN	1.1106	1.1564	1.0225	1.2485	1.3063	1.1744	1.1584	1.2855	1.1352	1.1774	1.2306	1.107	1.4743	1.5865	1.4847	5.7984	6.6505	5.4658	1.7791	1.9871	1.8463	1.9003	2.1144	2.0511
P60866|RS20_HUMAN	1.0171	1.0518	0.9981	1.0849	1.0673	1.1386	1.089	1.0138	1.052	1.0417	0.8833	0.9988	0.7515	0.7394	0.8153	0.7502	0.7266	0.737	0.8059	0.7518	0.7876	0.7717	0.7166	0.8064
P62829|RL23_HUMAN	1.0533	1.0644	0.9792	1.0933	1.1408	1.0267	1.1369	1.2167	1.0322	1.1485	1.1497	1.0137	0.8196	0.8577	0.772	0.8358	0.8467	0.7822	0.8334	0.8747	0.7636	0.8674	0.8868	0.7759
P62899|RL31_HUMAN	1.0543	1.1883	1.0727	0.9715	1.0174	1.0603	1.1279	1.1037	1.196	1.0325	1.0649	1.1605	0.7393	0.7598	0.7673	0.6981	0.732	0.7452	0.7144	0.7438	0.7633	0.6946	0.7018	0.7282
Q15436|SC23A_HUMAN	1.1544	1.059	1.297	1.1289	1.1163	1.353	1.1199	1.164	1.3383	1.1817	1.2292	1.448	1.4288	1.3898	1.6563	1.3778	1.359	1.5927	1.3523	1.3701	1.6843	1.4283	1.4398	1.6563
Q15746|MYLK_HUMAN	0.9223	0.9541	0.959	1.3416	1.4222	1.4063	0.9034	0.9521	0.9942	1.0209	1.0477	1.1482	1.342	1.5153	1.6363	1.0876	1.1649	1.2163	1.0986	1.1082	1.2629	1.4105	1.4759	1.7345
P04004|VTNC_HUMAN	1.1547	1.1454	1.2004	1.6685	1.4026	1.4734	1.583	1.4136	1.366	1.7613	1.506	1.5573	2.0309	1.7534	2.0676	1.6875	1.4297	1.6	1.9124	1.6817	1.8259	3.1488	2.736	2.991
P11766|ADHX_HUMAN	1.0899	1.0928	1.1176	1.0322	1.0584	1.1239	1.1249	1.2142	1.1865	1.1687	1.3114	1.1392	1.1773	1.2571	1.2322	1.1856	1.1821	1.1673	1.1783	1.2679	1.1848	1.1303	1.2476	1.13
P49419|AL7A1_HUMAN	1.0159	1.0159	1.0159	1.0232	1.0021	0.9739	1.0988	1.0579	1.0645	1.051	1.0093	0.9841	0.7919	0.7908	0.7631	0.8345	0.8479	0.7911	0.818	0.8202	0.7699	0.7588	0.6942	0.7143
P62910|RL32_HUMAN	0.9789	0.961	0.9623	0.9401	0.9623	0.9725	0.937	1.0138	1.0133	0.8763	0.9611	0.9652	0.7125	0.7328	0.721	0.7009	0.7213	0.6943	0.6933	0.7879	0.7538	0.6482	0.6683	0.6979
Q04917|1433F_HUMAN	1.0134	1.0293	0.9482	0.9726	1.1119	0.9001	1.2011	1.2792	1.0313	1.1049	1.2971	0.9954	1.1702	1.2499	1.0875	1.1899	1.2875	1.0694	1.2712	1.3721	1.1361	1.2631	1.3764	1.1686
Q07020|RL18_HUMAN	1.0809	1.0261	1.0732	1.157	1.0761	1.0617	1.2352	1.3533	1.1461	1.3035	1.3353	1.0858	0.8672	0.8156	0.815	0.8505	0.8956	0.7961	0.9138	0.9445	0.8337	0.8764	0.861	0.723
Q14258|TRI25_HUMAN	1.0306	1.0306	1.0306	1.0303	0.985	0.9839	1.0317	0.982	1.0206	1.0158	0.9767	1.0084	1.0422	0.9648	0.9903	1.0234	0.9823	0.9634	1.0071	0.9598	0.9616	0.8901	0.8515	0.8315
Q92896|GSLG1_HUMAN	1.0171	1.0171	1.0171	1.0918	0.9741	1.0537	1.0498	0.9451	0.9873	1.0589	0.9387	1.0172	1.1806	1.0956	1.137	1.0101	0.963	1.0105	1.1371	1.0389	1.101	1.1442	0.9838	1.1678
Q969V3|NCLN_HUMAN	0.9727	1.0021	1.0077	1.0045	1.067	0.9926	0.993	0.9782	1.0496	0.9254	0.9237	0.9578	0.7027	0.6794	0.6537	0.6465	0.599	0.6409	0.704	0.6713	0.713	0.6469	0.5879	0.6804
Q96HC4|PDLI5_HUMAN	1.0214	1.05	1.0214	1.1045	1.1304	1.0985	0.9991	0.9923	1.0566	1.0655	1.0823	1.1338	1.3489	1.4356	1.4289	1.1705	1.2417	1.2703	1.1497	1.2319	1.2826	1.3082	1.3164	1.4149
O00231|PSD11_HUMAN	1.0179	1.0259	1.0179	1.0405	1.0232	0.9887	1.0813	1.1292	0.9792	1.0408	1.0726	0.9378	0.946	0.934	0.912	1.0629	1.144	1.015	1.0311	1.0471	0.9289	1.0033	0.9992	0.9249
P00747|PLMN_HUMAN	1.1878	1.1842	1.1735	1.5764	1.6467	1.4077	1.6756	1.6472	1.4943	1.7028	1.7266	1.4445	2.3197	2.4443	2.126	1.6603	1.7525	1.4695	2.0916	2.2546	1.838	2.4766	2.8175	2.1938
P02652|APOA2_HUMAN	0.7922	0.8652	0.8135	1.4569	1.5095	1.5524	1.5135	1.6505	1.5971	1.284	1.4486	1.4071	2.3961	2.7196	2.56	1.526	1.7164	1.6674	2.0982	2.2992	2.3291	2.3058	2.5463	2.6801
P21281|VATB2_HUMAN	1	1	1.0681	0.9853	0.98	1.0139	1.0728	0.9724	1.1007	1.0494	0.9747	1.0459	1.023	0.9345	1.0007	1.0503	0.9767	1.0757	1.1241	1.0372	1.083	1.0982	1.0103	1.1009
P24539|AT5F1_HUMAN	0.8862	0.9297	0.9427	0.9089	0.9951	0.9703	1.0069	1.0377	1.0621	0.9231	0.9392	0.9717	0.7996	0.7776	0.8174	0.8281	0.8121	0.8199	0.7587	0.7668	0.798	0.7318	0.6749	0.6867
P27695|APEX1_HUMAN	1.2057	1.2001	1.2837	1.2317	1.2056	1.2256	1.3418	1.4109	1.2564	1.4142	1.5355	1.3011	1.2632	1.3235	1.2345	1.4119	1.5371	1.3082	1.2658	1.3964	1.1664	1.2839	1.3277	1.1466
P61313|RL15_HUMAN	0.9601	0.958	0.9628	0.9378	0.9779	1.013	0.9329	1.008	1.0934	0.8949	0.9565	1.0479	0.6174	0.6249	0.7199	0.6177	0.6331	0.7106	0.6508	0.6815	0.7768	0.5447	0.6103	0.697
Q6WCQ1|MPRIP_HUMAN	1.0487	1.0487	1.0487	0.9764	0.9689	0.9783	0.9352	0.9229	0.9401	1.0882	0.9487	1.0238	1.1473	1.1811	1.2484	1.0245	1.0255	1.0662	1.0853	1.072	1.0833	1.1849	1.2254	1.2218
Q9Y696|CLIC4_HUMAN	0.9957	1.1065	1.0453	1.0301	1.2025	1.1357	1.0086	1.2209	1.141	1.0256	1.2138	1.1574	1.206	1.4604	1.2795	1.1781	1.3715	1.2901	1.2391	1.5381	1.3614	1.2423	1.6242	1.3819
O00203|AP3B1_HUMAN	0.8784	1.0269	0.9773	0.8876	1.0074	0.9537	0.8448	0.9523	0.9173	0.8765	0.9069	0.9632	0.7827	0.8728	0.9216	0.8835	0.9346	1.0123	0.8505	0.8319	0.9406	0.8704	0.8488	0.9142
P36952|SPB5_HUMAN	1.2065	1.2879	1.184	1.4116	1.519	1.414	1.218	1.3307	1.1958	1.1569	1.2833	1.1554	1.4411	1.5527	1.4174	4.4654	5.0192	4.6002	2.1483	2.4203	2.07	2.1036	2.2972	2.0944
Q92614|MY18A_HUMAN	0.9999	0.9999	0.9999	0.9458	0.9365	0.9665	0.967	0.8953	0.9453	0.8937	0.8895	0.9277	1.0082	0.9017	0.9467	1.0888	0.9989	1.016	0.993	0.9319	0.9366	1.0111	0.914	0.9191
Q9HC38|GLOD4_HUMAN	0.8854	0.9487	0.8333	0.8123	0.8354	0.8169	0.9693	0.9243	0.9737	0.9216	0.8857	0.9169	0.6863	0.7133	0.7164	0.734	0.7163	0.749	0.7603	0.7609	0.7887	0.6759	0.6814	0.7403
O00429|DNM1L_HUMAN	1.0134	1.0134	1.0134	1.084	0.9996	1.053	0.9802	0.9232	0.9933	0.972	0.9966	1.0211	1.0628	1.0353	1.1478	1.2084	1.1339	1.2185	1.1143	1.09	1.1036	1.1716	1.1714	1.2323
O95425|SVIL_HUMAN	0.8891	0.9592	0.9592	1.0065	1.0871	1.0917	0.8607	0.948	0.9603	0.9567	1.0146	1.0349	1.1676	1.2914	1.2887	1.1077	1.1143	1.1321	1.0902	1.1619	1.1382	1.1417	1.1902	1.1924
P40121|CAPG_HUMAN	0.8833	0.8677	0.8872	1.1377	1.0463	0.9941	1.308	1.1919	1.1955	1.4524	1.3658	1.3679	1.5996	1.4914	1.6015	2.0046	1.8957	1.9664	1.9239	1.8913	1.8825	1.9347	1.7538	1.8517
Q08378|GOGA3_HUMAN	1.0165	0.9799	1.0165	1.0043	1.0361	1.0056	0.8881	0.9507	0.8726	0.9075	0.9706	0.9014	0.8948	0.8829	0.8562	0.9522	0.9792	0.9004	0.9326	0.9847	0.9003	0.9397	0.9201	0.8686
Q12931|TRAP1_HUMAN	1.009	1.009	1.009	0.9779	0.9687	1.0377	0.8729	0.8603	0.8775	0.9004	0.9042	0.8814	0.7646	0.781	0.7593	0.9683	0.9742	0.9908	0.8473	0.8178	0.8063	0.8201	0.8372	0.7756
Q13409|DC1I2_HUMAN	0.8522	0.8704	0.8872	0.9002	0.7956	0.8815	0.8544	0.7838	0.8175	0.8473	0.8053	0.8046	0.9058	0.8026	0.9229	0.9221	0.8079	0.8951	0.8678	0.8129	0.8535	0.8346	0.7674	0.8249
Q13884|SNTB1_HUMAN	1.072	1.0143	1.0143	0.9924	0.8667	0.8679	1.0531	0.9248	0.9128	0.9774	0.8308	0.7844	0.6974	0.5753	0.6137	0.6153	0.5145	0.4953	0.6762	0.5745	0.5512	0.6063	0.4947	0.5105
Q92598|HS105_HUMAN	1	1	1	0.9071	0.9736	0.9609	1.0155	0.9563	1.028	1.002	1.018	1.0295	1.0963	1.0625	1.1042	1.3682	1.2624	1.3885	1.2488	1.1592	1.188	1.3751	1.1904	1.2916
P06756|ITAV_HUMAN	1.1306	1.2524	1.1975	1.2538	1.3927	1.3022	1.3154	1.3795	1.3175	1.3831	1.5544	1.4159	1.7559	1.8823	1.7339	1.6909	1.7416	1.6459	1.7982	1.9629	1.8526	1.9185	2.0376	1.9062
P12277|KCRB_HUMAN	1.1077	1.0754	0.9963	1.4893	1.4166	1.4511	0.9646	0.9516	1.0304	0.9747	0.9766	1.0671	1.0444	0.9797	0.9981	0.7477	0.7634	0.7773	0.8951	0.8942	0.919	0.9834	0.9318	0.9478
P23229|ITA6_HUMAN	1.0001	1.0001	1.0001	1.0066	0.9541	0.9019	0.9555	0.8977	0.8994	0.9027	0.8771	0.8083	0.8581	0.8166	0.7909	1.4477	1.4202	1.3543	0.8639	0.8461	0.7843	0.9746	1.0046	0.887
P55060|XPO2_HUMAN	1.0694	1.0694	1.0694	0.8967	0.9107	0.9072	0.9586	0.9074	0.9122	0.8963	0.9137	0.9019	0.7575	0.7555	0.7659	0.9556	0.9019	0.9193	0.643	0.6392	0.6583	0.7061	0.671	0.7287
Q10567|AP1B1_HUMAN	1.0134	1.0626	1.0626	1.0298	1.0479	1.0946	1.0459	1.0616	1.0539	1.0442	1.0365	1.0969	0.9253	0.907	0.9699	0.9824	0.9653	1.0495	0.9734	0.9547	1.0056	0.9482	0.9146	1.0203
Q8WWI1|LMO7_HUMAN	1.1398	1.227	1.1135	1.1863	1.2899	1.1491	1.0639	1.225	1.0678	1.1492	1.3257	1.1705	1.4537	1.5463	1.3202	1.3961	1.5507	1.3431	1.437	1.5378	1.3637	1.5344	1.7134	1.4283
Q9BUJ2|HNRL1_HUMAN	1	1	1	0.9654	0.9351	0.9727	1.061	1.0404	1.0212	1.1086	1.0959	1.1046	1.075	1.0903	1.0724	1.0793	1.0839	1.0906	1.0677	1.075	1.1088	1.101	1.0759	1.1238
Q9Y6C2|EMIL1_HUMAN	1.3005	1.257	1.2208	1.5152	1.4604	1.5311	1.4288	1.3845	1.5361	1.3499	1.424	1.505	2.5243	2.5612	2.6974	1.6657	1.6323	1.7135	1.7914	1.8787	2.0006	2.1313	2.2582	2.4055
O94875|SRBS2_HUMAN	0.9391	1.0023	0.9939	0.8567	0.9143	0.9143	0.842	0.8615	0.8783	0.8547	0.9082	0.9541	0.7862	0.7957	0.7859	0.7015	0.6897	0.7138	0.6482	0.6464	0.6397	0.6295	0.6226	0.6334
P07108|ACBP_HUMAN	1.0733	1.056	1.0793	0.888	0.8511	0.9429	1.1845	1.1495	1.3289	1.071	1.0507	1.2657	0.9158	0.866	1.0237	0.9898	0.9843	1.1612	0.9514	0.9031	1.069	0.8507	0.8914	1.0761
P07686|HEXB_HUMAN	1.0928	1.0522	1.0411	1.2572	0.979	1.1028	1.5191	1.1893	1.3522	1.6807	1.2184	1.5008	1.5304	1.2715	1.3191	1.6597	1.3908	1.4977	1.6619	1.2486	1.4936	1.6247	1.259	1.5161
P30837|AL1B1_HUMAN	0.9911	0.9911	0.9981	1.1312	1.1235	1.1849	0.9902	0.9927	1.077	0.9291	0.932	0.9879	0.9669	0.9819	1.0316	0.7731	0.8237	0.8691	1	0.9941	1.048	0.9344	0.9531	1.0321
P31153|METK2_HUMAN	0.9076	0.8712	0.9401	0.9288	0.839	0.881	1.076	0.9149	0.9528	1.0358	0.8335	0.8364	0.6925	0.6657	0.6281	0.7978	0.7144	0.7039	0.7908	0.6719	0.6414	0.8138	0.69	0.6528
P40763|STAT3_HUMAN	1.0602	1.1649	1.177	1.1149	1.1684	1.2424	1.1943	1.1507	1.2986	1.1579	1.1198	1.2139	1.1599	1.1511	1.215	1.1819	1.1841	1.3063	1.1733	1.1471	1.3371	1.2716	1.2231	1.3915
P41218|MNDA_HUMAN	1.1237	1.1237	1.1463	1.0723	1.1372	1.1253	1.2381	1.377	1.4622	1.3163	1.46	1.5047	1.717	1.9475	1.9501	1.7573	2.021	1.973	1.6068	1.7929	1.8753	1.8881	2.0977	2.1997
P43155|CACP_HUMAN	0.9945	1.0266	1.0216	0.9593	1.002	0.978	1.0934	1.1166	1.166	0.9164	0.8843	0.9886	0.5319	0.5712	0.638	0.418	0.451	0.5103	0.5315	0.5463	0.6278	0.3826	0.4397	0.5296
P47756|CAPZB_HUMAN	1.0399	0.989	0.989	0.9961	0.9917	1.0655	1.1622	1.0412	1.2064	1.1841	1.1228	1.2012	1.2748	1.2251	1.333	1.3483	1.2909	1.3903	1.3848	1.3222	1.3866	1.4579	1.3452	1.5422
P61224|RAP1B_HUMAN	1.0445	1.0535	1.0445	1.1034	1.1671	1.0295	1.1135	1.3168	0.9963	1.0929	1.3372	0.9528	1.2288	1.3523	1.1515	1.1589	1.2672	1.0712	1.2662	1.5656	1.2002	1.2604	1.419	1.0651
P62826|RAN_HUMAN	1.2026	1.1762	1.1756	1.3287	1.2524	1.4308	1.3846	1.4085	1.4396	1.3986	1.4148	1.5291	1.3722	1.3441	1.3927	1.6152	1.5965	1.5683	1.4111	1.4142	1.4258	1.5492	1.5583	1.5368
Q14019|COTL1_HUMAN	1.0737	1.0951	1.0533	1.2277	1.3894	1.3127	1.1914	1.3312	1.3127	1.2673	1.4294	1.4776	1.6366	1.965	1.7855	1.7258	2.0736	1.7921	1.7343	2.0515	1.9653	1.5452	1.707	1.6604
Q9Y224|CN166_HUMAN	1.0043	1.0233	1.0257	1.0067	0.9935	0.9601	1.0286	0.9982	1.0135	1.0576	1.02	1.001	0.8243	0.8184	0.8097	0.7504	0.8065	0.7575	0.8087	0.7915	0.7889	0.8213	0.8492	0.7958
A0MZ66|SHOT1_HUMAN	1.028	1.028	1.028	0.9014	0.8489	0.858	0.8373	0.8626	0.8517	0.8085	0.824	0.7937	0.8048	0.7579	0.6999	0.7886	0.79	0.7567	0.7552	0.73	0.7086	0.7118	0.7071	0.6648
O75396|SC22B_HUMAN	0.8374	0.9212	0.8807	0.8986	0.9947	0.8667	0.8643	0.9658	0.7901	0.887	1.0183	0.8054	0.7727	0.8618	0.7439	0.7318	0.8205	0.6635	0.8115	0.9009	0.7604	0.7852	0.8768	0.7368
P07602|SAP_HUMAN	1.0466	0.975	0.953	1.0465	1.115	1.0421	1.1215	1.3616	1.116	1.1484	1.4679	1.255	1.0817	1.3487	1.1012	1.1744	1.5186	1.2045	1.2097	1.5202	1.2428	1.2318	1.7185	1.2414
P14866|HNRPL_HUMAN	0.9243	0.9615	0.9417	1.0019	0.9357	0.811	1.0824	0.9661	0.86	1.1744	1.0303	0.8318	1.0944	0.9814	0.8513	1.2965	1.1554	0.985	1.1712	1.0474	0.8425	1.1766	1.0502	0.8195
P78344|IF4G2_HUMAN	1.1871	1.117	1.117	1.0625	0.9811	0.9583	1.0193	1.0142	0.9257	1.0039	0.9841	0.9317	1.0158	1.0043	0.9488	1.1033	1.0668	1.0242	0.9507	0.9139	0.8931	0.9494	0.923	0.9258
Q08257|QOR_HUMAN	1.1114	1.1114	1.0566	1.0502	1.0031	0.9628	1.1636	1.0744	1.0722	1.0602	0.9774	0.9817	0.8746	0.826	0.7847	0.8585	0.8367	0.8043	0.8365	0.7903	0.7698	0.8134	0.775	0.7408
Q8WX93|PALLD_HUMAN	0.9998	0.9971	1.0001	1.1731	1.0595	1.1369	1.0317	0.9993	1.1504	1.2538	1.1621	1.3719	2.1387	2.0011	2.1152	1.6429	1.5266	1.7385	2.0313	1.8095	2.1475	2.5236	2.1383	2.5061
Q96M27|PRRC1_HUMAN	1.0883	0.9875	0.9997	0.9784	0.9574	1.0917	0.971	0.9523	1.0841	0.9377	0.9071	1.0143	0.8638	0.8492	1.0029	0.8334	0.8494	0.9356	0.8058	0.7761	0.9446	0.7551	0.7754	0.8927
P80723|BASP1_HUMAN	0.9111	0.9014	0.8925	1.1625	1.1629	1.1078	1.2893	1.3186	1.2884	1.2212	1.2354	1.1906	2.3712	2.4311	2.2112	1.998	2.1409	1.9681	2.1581	2.1766	2.1521	2.0266	2.2084	2.0182
Q06141|REG3A_HUMAN	0.8538	0.8251	0.8192	0.2996	0.3023	0.3137	0.3425	0.3258	0.3867	0.3398	0.3427	0.3872	0.2147	0.2312	0.2359	0.2569	0.2923	0.3052	0.3798	0.3935	0.4462	0.2079	0.2112	0.2328
Q63HN8|RN213_HUMAN	1.0395	1.0395	1.0395	0.9617	1.0302	1.0267	0.9185	0.9716	0.9272	0.9755	1.0216	0.9984	1.0473	1.1095	1.0128	1.1484	1.1915	1.0866	0.9462	1.0199	0.9806	1.0309	1.0974	1.0163
Q9P0L0|VAPA_HUMAN	1.0072	1.0072	0.9683	0.9402	0.8867	0.8995	1.0221	0.9784	1.0356	0.927	0.8787	0.947	0.8414	0.7818	0.8227	1.0505	0.9542	1.0634	0.8518	0.7833	0.8676	0.8468	0.7406	0.8677
P12268|IMDH2_HUMAN	1.0648	1.052	1.0304	0.9892	1.0496	0.9648	0.971	1.0287	0.896	0.9082	0.9799	0.8902	0.881	0.9098	0.8404	0.9261	0.9461	0.8926	0.9294	0.9203	0.8321	0.8156	0.8829	0.772
P49189|AL9A1_HUMAN	0.9409	0.969	0.9196	0.9515	1.0522	1.0947	1.0413	1.1956	1.2905	0.9569	1.1159	1.1926	0.7864	0.8754	0.931	0.7308	0.7925	0.8448	0.8378	0.9166	0.972	0.7105	0.7607	0.8359
Q15661|TRYB1_HUMAN	1.0639	1.0206	0.9069	1.093	1.1623	0.9883	1.2592	1.2575	1.1415	1.1775	1.1607	1.0257	1.4172	1.3667	1.295	1.1629	1.1408	1.0358	1.4237	1.3391	1.3014	1.2656	1.1893	1.1085
Q96CX2|KCD12_HUMAN	0.9	0.9302	0.9991	1.0862	1.1217	1.1697	1.129	1.2521	1.2556	1.175	1.3268	1.3723	1.3832	1.4768	1.5146	1.2145	1.2464	1.264	1.3882	1.5369	1.5927	1.2142	1.3052	1.3976
Q99714|HCD2_HUMAN	0.913	0.9381	0.9381	0.938	0.9476	0.9623	0.8808	0.8705	0.9226	0.9345	0.9018	0.9122	0.7068	0.7244	0.7867	0.76	0.7816	0.7746	0.7226	0.7499	0.749	0.6807	0.7526	0.75
Q9P2M7|CING_HUMAN	1.0577	1.0577	1.0577	0.8458	0.9049	0.9251	0.7936	0.8137	0.8603	0.7964	0.8416	0.8732	0.764	0.7817	0.7678	0.768	0.851	0.8458	0.7411	0.7515	0.8132	0.7286	0.7669	0.7929
Q9UGP8|SEC63_HUMAN	1.0719	1.0294	1.0236	1.0434	1.1258	1.1155	0.9999	1.0778	1.1135	1.0061	1.0345	1.0763	0.7455	0.8195	0.8052	0.7201	0.7678	0.7972	0.76	0.8304	0.8254	0.7346	0.7665	0.7654
O00151|PDLI1_HUMAN	0.9481	0.9481	0.8979	1.1144	0.9642	0.9527	1.2172	0.9947	1.0876	1.1142	0.9387	1.0731	1.2717	1.1799	1.2635	1.51	1.3754	1.4911	1.1598	1.0036	1.1349	1.284	1.0679	1.2746
P13073|COX41_HUMAN	0.8856	0.9189	0.8298	0.8914	0.9662	0.9546	0.9381	0.9558	0.9102	0.9438	0.9235	0.9192	0.811	0.8457	0.8458	0.8778	0.9221	0.9169	0.7933	0.867	0.8583	0.7337	0.7854	0.7995
P55327|TPD52_HUMAN	0.9539	0.9539	0.9539	0.9162	0.8927	0.8917	0.9704	0.9645	1.0198	0.8081	0.7765	0.8275	0.5995	0.5762	0.5542	0.6759	0.6105	0.6596	0.6056	0.5842	0.5696	0.5932	0.5547	0.5661
P58107|EPIPL_HUMAN	1.1953	1.0896	1.0329	1.2349	1.1161	1.2224	1.1832	1.0362	1.0889	1.2879	1.1455	1.1774	1.4174	1.3417	1.5327	1.5787	1.4705	1.7095	1.4733	1.2506	1.4861	1.3391	1.2626	1.3752
P62195|PRS8_HUMAN	1.3272	1.2143	1.248	1.3579	1.1863	1.1826	1.5077	1.2796	1.1734	1.4611	1.199	1.1641	1.3727	1.1976	1.1442	1.456	1.2736	1.2502	1.4653	1.2596	1.1715	1.4197	1.1798	1.0979
P62280|RS11_HUMAN	0.9693	1.0495	0.9599	0.9692	1.1112	0.9402	1.008	1.11	1.0365	0.9798	1.037	0.997	0.7086	0.7991	0.7312	0.7471	0.851	0.7495	0.7161	0.7604	0.7388	0.7593	0.8108	0.7317
Q02790|FKBP4_HUMAN	0.8253	0.841	0.841	0.8278	0.7857	0.8028	0.8086	0.8689	0.8069	0.773	0.7695	0.7307	0.7492	0.7315	0.718	1.1205	1.0704	1.0722	0.7286	0.7457	0.7058	0.7428	0.7646	0.7403
Q13418|ILK_HUMAN	1.1907	1.2836	1.1866	1.318	1.392	1.3374	1.3698	1.454	1.3451	1.3629	1.4667	1.4305	1.6697	1.8271	1.7405	1.5736	1.6209	1.5392	1.5218	1.6753	1.5747	1.649	1.8066	1.6913
Q9H2U2|IPYR2_HUMAN	0.982	0.9712	1.0496	0.9218	0.968	0.9479	1.1792	1.0995	1.1033	1.0687	1.032	1.0118	0.8514	0.766	0.7787	0.8756	0.8101	0.8113	0.9861	0.9538	0.8819	0.9573	0.8132	0.7476
Q9NYL9|TMOD3_HUMAN	1.0056	0.9714	1.0056	0.9975	0.9847	1.0738	1.0367	1.0044	0.9627	1.0022	1.0938	1.0329	1.1643	1.146	1.1737	1.1772	1.2133	1.1702	1.1957	1.1613	1.1662	1.127	1.1945	1.1472
Q9UNM6|PSD13_HUMAN	0.9967	0.9967	0.9967	0.9976	0.9662	0.9654	1.0499	1.0329	0.9974	1.0118	1.0191	0.988	0.9314	0.953	0.9422	1.0288	0.9986	1.0278	0.9686	1.0142	0.9733	0.9096	0.9362	0.9213
P20962|PTMS_HUMAN	1.1141	1.0955	1.1243	1.0623	1.0723	0.9946	1.0893	1.1826	1.0359	1.1895	1.1933	1.1109	1.1479	1.1795	1.1527	1.2566	1.436	1.2411	1.2395	1.3035	1.2039	1.1752	1.2062	1.1148
P00167|CYB5_HUMAN	1.0551	1.0776	1.1448	0.9602	0.8838	0.9513	1.0684	0.9013	1.0395	0.9884	0.8576	1.0048	0.5748	0.5296	0.5768	0.5663	0.5003	0.5602	0.5801	0.5113	0.5978	0.5028	0.479	0.5229
P00491|PNPH_HUMAN	0.7989	0.7998	0.7998	0.944	0.8272	0.8048	1.0675	0.8644	0.8617	1.0304	0.8304	0.8131	1.1683	1.0586	1.0175	1.4751	1.2278	1.2026	1.3457	1.0758	1.0686	1.2994	1.0944	1.0411
P06703|S10A6_HUMAN	0.7828	0.8522	0.8033	1.5169	1.4521	1.3617	2.196	1.9225	1.7106	2.2941	2.056	1.948	3.9978	2.9805	2.7215	5.2428	3.8132	3.4661	5.1573	3.8744	3.649	5.2677	4.1134	3.5425
P08575|PTPRC_HUMAN	0.9253	1.0072	0.9412	1.0181	1.0669	1.0919	1.1453	1.1929	1.1003	1.2341	1.2922	1.1907	1.3512	1.4967	1.3694	1.2557	1.3268	1.2523	1.6041	1.7972	1.5322	1.2071	1.3788	1.2065
P26447|S10A4_HUMAN	0.8732	0.8502	0.8012	0.9503	0.9183	0.8548	1.6374	1.3955	1.2874	1.6802	1.4039	1.3244	2.1898	1.9577	1.7236	2.1031	1.7697	1.5869	2.608	2.1236	1.8643	3.4136	2.8461	2.5121
P35611|ADDA_HUMAN	0.9695	0.9695	0.9695	0.9804	0.9925	0.9938	0.9326	0.9628	0.9743	0.9589	0.996	0.9853	1.0596	1.0338	1.0887	0.8575	0.8665	0.8904	0.9231	0.9383	0.9472	0.8874	0.8824	0.906
P41091|IF2G_HUMAN	1.0419	0.9769	0.8821	1.0245	0.9014	0.8215	0.9848	0.94	0.8719	0.9337	0.8641	0.8066	0.7995	0.7797	0.7011	0.8977	0.7926	0.7975	0.7499	0.746	0.6876	0.8461	0.7719	0.7578
P61019|RAB2A_HUMAN	0.9734	1.0043	0.9734	0.9622	0.9975	0.914	0.9033	1.017	0.954	0.9514	1.0612	0.9673	0.7705	0.8641	0.7898	0.8264	0.8623	0.844	0.8443	0.9585	0.8663	0.8621	0.9886	0.9043
Q92900|RENT1_HUMAN	1.033	1.033	1.033	0.9649	1.0411	0.9015	0.9294	0.9858	0.9006	0.8825	0.9376	0.8966	0.9072	0.9201	0.8738	0.935	1.0003	0.9363	0.8802	0.9626	0.8946	0.8567	0.917	0.8466
Q9NUQ9|FA49B_HUMAN	0.9945	1.0616	0.9675	1.0108	1.0624	1.0484	1.0842	1.2057	1.1875	1.1697	1.2882	1.3016	1.2952	1.3781	1.3753	1.4002	1.421	1.4888	1.2908	1.4498	1.4357	1.3761	1.4766	1.4521
O95202|LETM1_HUMAN	0.8939	0.8939	0.9716	0.8816	0.9208	0.9504	0.9314	0.8698	0.9271	0.925	0.8774	0.9345	0.8409	0.7832	0.8145	1.0321	0.9642	1.0203	0.9223	0.8881	0.9416	0.8856	0.7944	0.9046
P16435|NCPR_HUMAN	1.0263	1.0263	1.0263	1.0411	1.0314	1.077	1.0705	0.9911	1.1055	1.1282	1.0508	1.1298	1.0954	1.0883	1.0907	1.1684	1.1243	1.1523	1.099	1.0882	1.1364	1.1673	1.1471	1.2024
P25311|ZA2G_HUMAN	1.1656	1.0606	1.1824	1.0265	1.0656	1.1409	1.0549	1.036	1.1252	1.0689	1.0638	1.1587	1.1636	1.2118	1.3436	0.8867	0.908	1.0204	1.1534	1.1417	1.2526	1.116	1.1785	1.1958
P25787|PSA2_HUMAN	1.1448	1.1704	1.1562	1.1824	1.1764	1.1959	1.2342	1.2049	1.3942	1.178	1.0998	1.296	1.1746	1.0993	1.2588	1.2758	1.1571	1.3687	1.2754	1.1684	1.3556	1.1806	1.1289	1.3605
P37108|SRP14_HUMAN	0.9164	0.929	0.9511	0.9117	0.9049	0.9035	0.7737	0.7464	0.7349	0.8937	0.8516	0.8346	0.8007	0.8402	0.7969	0.9029	0.8986	0.8643	0.7814	0.768	0.7645	0.6378	0.6511	0.6184
Q15459|SF3A1_HUMAN	0.9734	0.9734	1.0265	0.8166	0.9069	0.9744	0.8138	0.8841	1.0545	0.7979	0.8861	1.087	0.8761	0.9397	1.0783	0.9746	1.0224	1.1899	0.8238	0.909	1.0691	0.8371	0.8912	1.121
Q16643|DREB_HUMAN	1.1185	1.1185	1.0891	1.2674	1.168	1.153	1.181	1.1092	1.1196	1.3615	1.2115	1.2996	1.7994	1.5706	1.4751	1.7345	1.5758	1.4215	1.5963	1.4533	1.4457	2.0567	1.6962	1.6003
Q3LXA3|DHAK_HUMAN	1.012	1.012	1.0581	0.9336	0.9279	0.9645	0.9169	0.955	1.0287	0.8729	0.8635	0.9537	0.7438	0.7711	0.8558	0.856	0.8794	0.9513	0.7771	0.7583	0.8336	0.7265	0.7568	0.8547
Q53GQ0|DHB12_HUMAN	0.9215	0.8978	0.9475	0.8264	0.8809	0.8702	0.7789	0.833	0.909	0.6789	0.7394	0.7622	0.6625	0.6837	0.6807	0.5605	0.6258	0.6039	0.5529	0.6287	0.5992	0.5951	0.641	0.6356
Q6NUQ4|TM214_HUMAN	0.97	0.9248	0.97	0.9542	0.9032	0.9093	0.9599	0.9432	0.9353	0.8859	0.8686	0.8576	0.6295	0.6012	0.6089	0.5317	0.5191	0.4997	0.5577	0.5426	0.5252	0.5789	0.5556	0.5406
O15372|EIF3H_HUMAN	1.1909	1.0939	1.141	1.0849	1.1047	1.1495	1.1012	1.1135	1.023	1.0447	1.0641	1.0158	0.95	0.9017	0.9282	0.9986	0.968	0.978	0.9775	1.0161	0.8875	0.9262	0.9127	0.8545
P00734|THRB_HUMAN	0.9779	0.9465	1.0008	1.4549	1.3041	1.4035	1.4347	1.402	1.2667	1.6616	1.4764	1.369	2.3296	1.9738	1.9272	1.7547	1.5532	1.4732	2.1054	1.8418	1.6669	2.5468	2.3	2.0756
P11413|G6PD_HUMAN	0.895	0.9301	0.9303	0.9527	0.9895	0.9722	0.9606	0.9534	1.0424	0.9706	0.969	1.0888	1.0878	1.0875	1.0932	1.1735	1.1293	1.2331	1.0991	1.0648	1.1501	1.1484	1.1082	1.3176
P14317|HCLS1_HUMAN	0.9468	0.913	0.9835	0.9765	0.9467	0.9881	0.993	1.0292	1.0776	1.1413	1.1674	1.1589	1.2546	1.2263	1.3108	1.4414	1.4543	1.5732	1.4186	1.4465	1.501	1.1672	1.216	1.248
P26885|FKBP2_HUMAN	1.1218	1.0766	1.047	1.083	1.0674	1.1592	1.0059	0.9959	1.0986	0.9623	1.0658	1.0362	0.8099	0.7248	0.788	0.7423	0.6728	0.7394	0.7323	0.7201	0.7582	0.6793	0.6011	0.6713
P27105|STOM_HUMAN	1.2163	1.1815	1.1988	1.2771	1.35	1.2188	1.2175	1.2879	1.2159	1.3556	1.4005	1.2953	1.4001	1.447	1.3077	1.6154	1.7929	1.5483	1.3957	1.4601	1.3263	1.9324	2.1489	1.7416
P30043|BLVRB_HUMAN	0.8106	0.8376	0.8626	0.8703	0.9427	1.1092	0.8473	0.8693	1.0452	0.8917	0.9439	1.1391	0.8103	0.863	0.9595	0.814	0.8749	0.9943	0.9253	0.9472	1.1147	0.8467	0.8714	1.067
P46778|RL21_HUMAN	0.9077	0.8722	0.9338	1.0325	1.0104	0.8827	1.039	0.9235	0.8945	1.0252	0.9613	0.8495	0.8593	0.8677	0.7374	0.8115	0.8021	0.7304	0.7858	0.7821	0.6995	0.8925	0.7638	0.6744
Q13185|CBX3_HUMAN	1	1	1	0.874	0.8508	0.9067	0.9593	0.9706	0.9926	0.9188	0.935	1.0014	1.1167	1.1196	1.2154	1.3972	1.3227	1.5291	1.0172	1.0363	1.0988	0.9191	0.9487	0.9629
Q13439|GOGA4_HUMAN	0.9846	0.9846	0.9846	0.8599	0.8229	0.8677	0.7803	0.7907	0.8109	0.7885	0.7941	0.8255	0.7339	0.7225	0.7565	0.7626	0.7253	0.7908	0.7828	0.7483	0.762	0.7875	0.7783	0.8238
Q86UX7|URP2_HUMAN	1.1751	1.1402	1.1402	1.4784	1.3298	1.3699	1.3306	1.2758	1.2017	1.4112	1.3957	1.3872	1.7245	1.6475	1.4913	2.0463	1.9944	1.6871	1.8599	1.8247	1.6256	1.8039	1.7805	1.5196
O94826|TOM70_HUMAN	0.9977	0.9977	0.9977	0.9142	0.9238	1.0105	0.924	0.9765	1.1979	0.9386	0.9598	1.1297	0.8602	0.8782	1.0038	1.0618	1.1374	1.329	0.8853	0.9401	1.0824	0.7962	0.8739	1.0232
P25685|DNJB1_HUMAN	1.0462	1.0153	0.987	1.0096	1.0839	1.176	1.1865	1.1268	1.1741	1.2844	1.216	1.2925	1.2568	1.2525	1.4266	2.1056	2.0245	2.1667	1.4081	1.3782	1.4025	1.3247	1.3468	1.4507
P29966|MARCS_HUMAN	1.0901	1.008	1.0162	1.0616	0.9218	0.8851	1.186	1.0414	1.0753	1.1756	1.0375	1.025	1.1871	1.102	1.1406	1.4165	1.18	1.2257	1.236	1.1678	1.1527	1.1865	1.0673	1.1488
P36542|ATPG_HUMAN	1.0209	1.0064	1.0097	1.1035	1.0748	1.1456	1.1852	1.3253	1.4404	1.2474	1.3101	1.3964	1.0412	1.0177	1.072	1.1472	1.1546	1.2655	1.1075	1.0811	1.1324	1.0902	1.1617	1.1573
Q13596|SNX1_HUMAN	1	1	1	0.9984	0.9682	0.9094	1.1195	1.0833	0.9867	1.0763	1.0305	0.9643	1.1712	1.1792	1.0022	1.1258	1.1197	0.9837	1.2328	1.1623	1.1119	1.1801	1.1338	1.0461
Q93052|LPP_HUMAN	1.1231	1.0972	1.131	1.4573	1.3545	1.3513	1.2203	1.1011	1.1014	1.3236	1.1634	1.149	1.6961	1.5832	1.4835	1.5286	1.2939	1.3305	1.4972	1.3097	1.302	1.7448	1.5061	1.5407
Q9Y230|RUVB2_HUMAN	1.0642	1.0827	1.1786	1.1294	1.0631	1.2072	1.1504	1.0117	1.1685	1.2085	1.0515	1.1287	1.1685	1.0876	1.2339	1.4174	1.2233	1.3458	1.2864	1.0813	1.2755	1.2561	1.0595	1.2335
Q9Y265|RUVB1_HUMAN	1.1065	1.0721	1.0104	1.1042	1.1291	1.0128	1.1372	1.1497	1.1141	1.0551	1.1977	1.083	1.2111	1.2613	1.1203	1.4527	1.4716	1.4112	1.1386	1.2982	1.1862	1.114	1.2961	1.0888
Q9Y6R1|S4A4_HUMAN	1.017	0.9559	1.1051	0.9547	1.0151	1.0916	0.9546	1.0541	1.0553	0.9454	0.9939	1.0306	0.5909	0.6555	0.6239	0.5437	0.6008	0.5947	0.5825	0.6319	0.6007	0.5379	0.5734	0.5157
P15170|ERF3A_HUMAN	1.1018	1.1126	1.1126	1.1478	1.1564	1.1815	1.1054	1.0884	1.1421	1.0659	1.0755	1.0891	0.9695	1.0191	1.0395	1.0144	1.0266	1.0473	0.9333	0.9964	1.0893	0.8881	0.9146	0.889
Q15907|RB11B_HUMAN	0.9945	1.1078	0.9715	1.2211	1.0491	1.1292	1.4242	1.1792	1.2191	1.4305	1.1647	1.2808	1.4409	1.2428	1.272	1.5991	1.3268	1.3649	1.4574	1.2642	1.3444	1.6205	1.2981	1.5042
Q9NVI7|ATD3A_HUMAN	0.926	1	1.0407	1.0072	1.0935	1.0091	0.9482	1.0567	1.0574	0.9709	1.0476	1.0444	0.9388	1.0391	1.0063	1.0332	1.1531	1.1644	1.0077	1.0387	1.0471	0.9303	0.9192	0.9891
Q9NYL4|FKB11_HUMAN	1.1024	1.0794	0.9765	1.142	1.0212	1.1781	1.2345	1.0185	1.2426	1.2043	0.998	1.2665	0.6015	0.5437	0.6108	0.472	0.4136	0.4755	0.6484	0.562	0.6861	0.4961	0.4193	0.5004
O75368|SH3L1_HUMAN	0.909	0.866	0.8664	0.9619	1.081	1.0191	1.1803	1.3295	1.2288	1.1175	1.2681	1.1449	1.317	1.4214	1.3261	1.2022	1.3326	1.1986	1.2608	1.4376	1.3065	1.2606	1.3458	1.2174
P08559|ODPA_HUMAN	1.1947	1.0682	1.005	1.3181	1.1758	1.2184	1.2844	1.1554	1.2128	1.2368	1.2257	1.2357	1.1513	1.0117	1.0162	1.044	0.9521	0.9613	1.055	1.0628	1.0298	1.109	1.0203	1.0099
P12830|CADH1_HUMAN	0.8466	0.8355	0.8343	0.7849	0.79	0.8405	0.7582	0.7754	0.8391	0.7897	0.7905	0.8233	0.6496	0.5838	0.6623	0.7478	0.6749	0.7577	0.6389	0.5813	0.6196	0.6229	0.6003	0.6612
P62244|RS15A_HUMAN	0.925	0.9723	0.948	1.0134	0.9743	0.9531	1.167	1.0575	1.1317	1.1798	1.1135	1.1682	0.7317	0.6999	0.7071	0.7717	0.7015	0.7256	0.8097	0.7253	0.7407	0.8166	0.768	0.7268
Q04760|LGUL_HUMAN	1.2908	1.2908	1.2902	1.3017	1.3206	1.2728	1.459	1.4239	1.3865	1.3699	1.4131	1.385	1.2033	1.2076	1.1573	1.3171	1.3456	1.2409	1.3067	1.301	1.2128	1.2455	1.2471	1.1306
Q14165|MLEC_HUMAN	1.1936	1.2825	1.1074	1.1724	1.3253	1.0969	1.0926	1.2993	1.1287	1.1848	1.3439	1.1693	0.8238	0.9052	0.7665	0.8297	0.835	0.7381	0.8462	0.8883	0.8362	0.7899	0.8463	0.8045
Q96C19|EFHD2_HUMAN	1.1466	1.0568	1.0787	1.265	1.1696	1.2019	1.4186	1.429	1.4273	1.3174	1.2818	1.2814	1.4257	1.2424	1.3618	1.7314	1.7018	1.7438	1.4012	1.3671	1.3185	1.256	1.2471	1.2559
Q9BX66|SRBS1_HUMAN	1.1161	1.1114	1.1161	1.4867	1.5957	1.5005	1.0993	1.1324	1.1302	1.1785	1.3675	1.3037	1.4833	1.6295	1.5571	1.1788	1.2603	1.2687	1.2747	1.4609	1.4076	1.4011	1.5739	1.4932
Q9UDY2|ZO2_HUMAN	1.1455	1.1763	1.1763	1.013	1.1087	1.0256	0.9937	1.0573	0.9544	1.054	1.0809	0.9817	1.0296	1.079	0.9671	1.1035	1.2174	1.0977	0.8863	0.9397	0.85	0.891	0.9883	0.8728
Q9UQ35|SRRM2_HUMAN	0.9865	0.9865	0.9865	1.0152	0.9599	1.0009	0.9989	0.8114	0.8932	0.9963	0.8717	0.9332	1.0126	0.9018	0.9736	1.0822	0.9477	0.9993	0.9769	0.8705	0.9319	0.9413	0.8576	0.9642
P62333|PRS10_HUMAN	1.0075	0.9778	1.0075	0.9613	0.9532	0.9626	0.9796	1.008	1.0026	1.0007	1.0503	1.0251	1.003	0.9655	1.0265	1.0481	1.1028	1.1087	0.9856	1.0098	1.0135	0.9962	1.0225	1.0309
P62851|RS25_HUMAN	1.1511	1.1966	1.2324	1.004	1.0472	1.0389	1.2906	1.4072	1.3065	1.1532	1.3292	1.3116	0.6477	0.7306	0.7196	0.6826	0.796	0.7894	0.6834	0.7765	0.7817	0.588	0.7345	0.7545
P62879|GBB2_HUMAN	0.9818	0.9818	0.9818	0.9928	1.0422	1.0778	1.0299	1.0569	1.2265	0.9347	1.1386	1.0907	0.9823	1.0092	1.0979	0.8856	1.0422	1.0944	0.9603	1.0906	1.0564	0.9424	1.3999	1.2514
Q9UIJ7|KAD3_HUMAN	1.0219	1.0219	1.0688	1.176	1.1057	1.3346	1.1191	1.1096	1.3306	1.185	1.1627	1.3452	0.9853	0.9495	1.2001	1.038	1.0393	1.2121	1.0644	1.047	1.2405	1.0214	0.9754	1.163
Q9Y673|ALG5_HUMAN	1.0303	0.9592	0.9963	0.8895	0.87	0.8329	0.7989	0.8231	0.8023	0.7362	0.7969	0.7096	0.6035	0.5753	0.5777	0.5171	0.5063	0.4999	0.5505	0.5643	0.5187	0.522	0.5632	0.4908
O14974|MYPT1_HUMAN	0.9875	0.9875	0.9875	1.0004	1.0782	0.9916	0.9235	1.0034	0.9688	0.9952	1.0878	1.0171	1.2393	1.294	1.2842	1.2433	1.2892	1.2058	1.1563	1.1955	1.1797	1.2653	1.4448	1.4059
P02766|TTHY_HUMAN	1.0709	1.0181	1.0199	1.2791	1.4526	1.5213	1.3584	1.4368	1.4987	1.4802	1.518	1.685	2.2611	2.3574	2.6119	1.4842	1.6109	1.7788	1.957	2.0374	2.2028	2.66	2.6099	2.8559
P51608|MECP2_HUMAN	0.9914	0.9914	0.9914	0.959	0.9195	0.9596	0.9806	0.8664	0.9232	0.9813	0.8297	0.9137	1.0222	0.934	0.9873	0.8822	0.8026	0.8406	0.8638	0.7642	0.8472	0.8718	0.7242	0.8039
P59998|ARPC4_HUMAN	0.9098	0.9852	0.9255	1.0458	1.3123	0.9884	1.1031	1.3439	1.1262	1.1921	1.4944	1.208	1.9476	2.2892	1.8278	2.0877	2.4777	1.8699	2.1122	2.6383	2.0317	2.0568	2.5857	2.0199
P61221|ABCE1_HUMAN	1.0787	1.0461	1.0061	1.0328	0.9574	0.9941	1.0046	0.9684	1.0035	1.0629	0.9479	1.0082	0.8935	0.7609	0.8759	0.9165	0.7973	0.832	0.8757	0.7255	0.8412	0.8452	0.7383	0.771
Q9BZZ5|API5_HUMAN	1.039	1.039	1.0356	0.9569	0.9731	1.0132	0.9653	1.0093	1.0496	0.979	0.9715	1.054	0.9068	0.9168	0.9604	1.0189	0.993	1.0203	0.904	0.9774	0.9296	0.8651	0.8571	0.9562
Q9P2B2|FPRP_HUMAN	0.7415	0.8284	0.824	0.8352	0.9797	0.9027	0.8098	0.927	0.8847	0.8236	0.9875	0.8558	0.699	0.8018	0.7658	0.6492	0.7313	0.6748	0.7256	0.8391	0.7382	0.6886	0.7581	0.6621
P00966|ASSY_HUMAN	1.204	1.2141	1.2253	1.1667	1.0291	1.0669	1.2368	1.2266	1.1225	1.1783	1.1699	1.0421	1.0683	1.002	1.0021	1.1185	1.0594	1.0653	1.0879	0.9939	1.0219	1.1601	1.1465	1.1077
P60842|IF4A1_HUMAN	1.1205	1.0769	1.1205	0.9865	1.0739	1.0493	1.0497	1.1654	1.1293	0.9888	1.1209	1.0953	1.028	1.1279	1.1122	1.1271	1.2481	1.2675	1.065	1.117	1.1791	1.1048	1.154	1.1399
Q6IBS0|TWF2_HUMAN	1.0321	1.0321	1.0321	1.0432	1.0267	0.9829	1.0888	0.9759	0.9637	1.1598	1.045	1.0398	1.3798	1.2801	1.2147	1.3576	1.1526	1.1022	1.4256	1.2407	1.1869	1.423	1.2171	1.1423
Q9Y266|NUDC_HUMAN	0.9702	1.0891	1.0251	0.9165	0.978	1.1053	0.977	1.0767	1.1527	0.9468	0.9755	1.1637	0.9476	0.9897	1.113	1.1489	1.1815	1.3464	0.9385	0.9542	1.1022	0.9964	0.9975	1.1675
Q9Y5B9|SP16H_HUMAN	0.9105	0.8926	0.9105	0.9818	0.9181	0.9649	0.8874	0.8912	0.8062	0.9639	0.94	0.8905	0.9642	0.94	0.8772	1.1532	1.0648	0.9989	0.9715	0.9463	0.8571	0.86	0.845	0.7228
P11387|TOP1_HUMAN	1.0636	1.0636	1.0636	0.9817	0.9603	0.9521	1.0104	1.0355	0.9953	1.1277	1.0544	1.0201	1.1018	1.1456	1.0313	1.3944	1.4122	1.3672	1.1746	1.1412	1.0978	1.1742	1.1572	1.0517
P16219|ACADS_HUMAN	0.948	0.9315	0.9315	0.9946	0.9835	0.8948	0.9826	0.972	0.861	0.9944	0.9467	0.8778	0.6789	0.6551	0.6315	0.6291	0.6408	0.6017	0.6538	0.6745	0.5869	0.648	0.6378	0.5469
P52907|CAZA1_HUMAN	1.2005	1.1568	1.1562	1.1458	1.1883	1.2007	1.2242	1.2287	1.2375	1.1458	1.2798	1.2524	1.3022	1.2179	1.3389	1.3915	1.4382	1.4018	1.367	1.4245	1.3936	1.1952	1.3596	1.3059
P53992|SC24C_HUMAN	1.023	1.0197	1.0559	0.9721	0.9635	1.0481	0.8316	0.8668	0.9212	0.8607	0.87	0.9469	0.7333	0.7702	0.8177	0.7754	0.7938	0.8487	0.7394	0.7214	0.8235	0.6833	0.6805	0.7282
Q9UHG3|PCYOX_HUMAN	1.0669	1.0669	1.0669	0.9624	1.0347	1.0647	0.9298	1.0036	0.9953	0.8909	0.972	0.9963	0.8004	0.8619	0.8401	0.7884	0.8432	0.8528	0.7491	0.8228	0.8781	0.8058	0.8472	0.8475
A0AVT1|UBA6_HUMAN	1.0517	1.1355	1.1355	1.0468	1.1648	1.0845	1.154	1.1812	1.1	1.1513	1.1804	1.161	1.2105	1.2631	1.2083	1.4081	1.5164	1.3675	1.2833	1.3052	1.1967	1.3438	1.3568	1.3889
P00441|SODC_HUMAN	1.1264	1.1123	1.0391	1.0536	1.0459	1.0307	1.4894	1.2534	1.2576	1.5167	1.3221	1.3238	1.2018	1.0728	1.1004	1.2514	1.132	1.1537	1.306	1.1603	1.1175	1.3765	1.1944	1.1469
P17931|LEG3_HUMAN	1.2453	1.2369	1.2358	1.4654	1.4212	1.433	1.7889	1.7183	1.6541	1.9023	1.8787	1.764	2.4601	2.2352	2.265	3.3963	3.038	3.0149	2.5685	2.4503	2.4787	2.7178	2.4372	2.2678
P29590|PML_HUMAN	1.0159	0.9649	1	1.0996	1.1071	1.0558	1.1291	1.1846	1.0896	1.266	1.2367	1.1644	1.5383	1.5856	1.4863	1.4538	1.539	1.4626	1.5403	1.5981	1.5441	1.6052	1.7188	1.5609
P50552|VASP_HUMAN	1.0837	0.9717	0.9717	1.0243	0.9059	0.9806	1.0965	1.0159	1.0098	1.1365	1.0954	1.0115	1.6203	1.3752	1.4284	1.8359	1.5609	1.579	1.6122	1.3827	1.4029	1.5259	1.2941	1.3166
P61254|RL26_HUMAN	1.1095	1.1802	1.1863	1.2703	1.2655	1.3119	1.5175	1.4348	1.6222	1.4728	1.3851	1.5696	0.9736	1.0251	0.9971	1.0399	0.9885	1.0546	1.0589	0.9979	1.1278	0.8882	0.8609	0.9564
Q08380|LG3BP_HUMAN	1.2399	1.1912	1.1186	1.4612	1.4571	1.3165	1.3275	1.3733	1.349	1.4373	1.4038	1.3147	1.6399	1.792	1.6942	2.313	2.5031	2.4658	1.866	1.9429	1.9078	2.1098	2.2873	2.2116
Q15435|PP1R7_HUMAN	1.0075	1.0075	1.0075	1.0585	1.0313	0.9371	1.0603	1.0674	0.9879	1.0275	1.0522	0.9709	1.0009	0.9441	0.9611	0.9634	0.9085	0.8976	0.9972	1.0097	0.9247	0.9576	0.9112	0.8535
Q15691|MARE1_HUMAN	0.9309	0.9088	0.8734	0.9552	0.899	0.8475	1.14	1.0712	0.9942	1.1316	1.1167	0.9849	1.2234	1.1137	1.0307	1.2796	1.2396	1.0938	1.2634	1.2071	1.097	1.3362	1.231	1.123
Q15833|STXB2_HUMAN	1.089	1.089	1.089	1.0364	1.051	1.0179	1.1265	1.0611	1.0706	1.1327	1.0742	1.1382	0.8351	0.7909	0.8049	0.9469	0.8582	0.8348	0.899	0.833	0.8469	0.7924	0.7769	0.7741
Q16543|CDC37_HUMAN	1.0138	1.0138	1.0448	1.012	1.1011	1.0152	1.0784	1.2321	1.0905	1.0591	1.1836	1.0082	1.1607	1.2283	1.1114	1.3487	1.4636	1.3426	1.3068	1.3073	1.1386	1.2211	1.3523	1.1123
Q96AE4|FUBP1_HUMAN	1.0011	1.0011	1.0011	0.9069	0.939	0.8413	0.9328	1.0399	0.8682	0.8625	1.0472	0.8148	0.9497	1.0702	0.9081	1.0327	1.1666	0.9504	0.899	0.9702	0.8162	0.9366	1.0478	0.8711
Q9Y4P3|TBL2_HUMAN	1.07	1.07	1.0668	0.9223	0.8842	1.0139	0.8499	0.8101	1.0733	0.8483	0.7853	1.0639	0.6116	0.565	0.6942	0.5378	0.5019	0.6364	0.57	0.5491	0.721	0.5391	0.4881	0.7274
P53804|TTC3_HUMAN	1	0.9964	1	1.3181	1.4308	1.2834	1.4376	1.4472	1.214	1.4179	1.389	1.1621	0.3924	0.4784	0.4895	0.3397	0.2955	0.3152	0.3939	0.4359	0.4606	0.3246	0.2992	0.348
O95394|AGM1_HUMAN	1.034	1.0631	1.0658	0.9903	1.022	0.9902	0.9805	0.9703	0.8987	0.8939	0.9567	0.8441	0.7217	0.7638	0.7814	0.6643	0.6829	0.6951	0.7597	0.7764	0.7628	0.712	0.7258	0.6942
P04080|CYTB_HUMAN	0.9834	0.9486	1.0402	1.1106	1.0746	1.1503	1.3318	1.3249	1.4243	1.429	1.4021	1.5089	1.5297	1.5775	1.7383	2.5241	2.5555	2.5469	2.0198	2.1029	2.3062	1.8344	2	2.0277
P12004|PCNA_HUMAN	0.989	0.989	0.989	0.9507	1.0393	0.9431	0.9961	0.9898	0.9909	0.9603	0.9725	0.9533	0.8739	0.8825	0.8598	1.2835	1.2733	1.3223	0.9309	0.9257	0.9614	0.9428	0.9331	0.9657
P22234|PUR6_HUMAN	0.9424	0.9232	0.946	0.8771	0.9302	0.9536	0.9674	0.9585	0.9959	0.8597	0.8839	0.9566	0.8468	0.9485	0.9151	1.0602	1.1385	1.1341	0.8726	0.9408	0.9536	0.866	1.0122	0.8954
P38117|ETFB_HUMAN	1.125	1.0479	1.0423	1.1287	1.2271	1.3369	1.2744	1.2708	1.4238	1.2533	1.2366	1.4259	0.9651	1.0098	1.1165	0.991	1.0173	1.1724	0.9572	0.9786	1.1219	1.0328	1.0718	1.2204
P48047|ATPO_HUMAN	1.0952	1.0362	0.9468	1.0698	1.0411	1.0317	1.133	1.1726	1.017	1.0952	1.2004	1.0785	0.942	0.9195	0.9155	1.0049	1.0524	0.9646	0.9785	1.0566	0.9644	1.0092	1.0879	0.9956
P56199|ITA1_HUMAN	0.9502	1.0127	0.9502	1.0683	1.147	1.0195	1.0866	1.0929	1.1035	1.1591	1.1746	1.1638	1.5907	1.5233	1.5558	1.2707	1.2477	1.2267	1.3453	1.2704	1.3322	1.4784	1.4771	1.4719
Q9H4G0|E41L1_HUMAN	1.1464	1.1116	1.1116	0.9813	1.0827	0.8892	1.1112	1.1212	0.8672	1.0632	1.0355	0.8684	0.8889	0.9594	0.8257	1.0751	1.1293	0.9125	0.9923	0.9739	0.8416	0.8792	0.885	0.7232
Q9HDC9|APMAP_HUMAN	0.9965	0.9033	0.8714	0.9309	0.8486	0.8041	0.9851	0.9349	0.9035	0.9832	0.9073	0.8987	0.9304	0.8622	0.8322	1.0566	0.9739	0.908	1.0145	0.9042	0.8848	1.1481	0.9656	0.9603
Q9NZU5|LMCD1_HUMAN	0.9779	0.957	0.9358	1.0899	1.0512	1.0713	1.0964	1.0959	1.0706	1.0853	1.1333	1.0953	1.6394	1.5729	1.5668	1.28	1.2309	1.22	1.4327	1.4381	1.3916	1.5867	1.5278	1.4897
Q9P2R3|ANFY1_HUMAN	1.0721	1.0721	1.0721	1.0498	0.9822	1.0502	1.0873	0.9609	1.0681	1.0873	1.007	1.0191	1.0639	1.0285	1.0547	1.0461	0.9553	1.002	1.0451	1.0279	1.0642	1.0367	1.0186	1.014
Q9Y4W6|AFG32_HUMAN	1.1517	1.163	1.1517	1.143	1.1877	1.1049	1.2178	1.2961	1.1208	1.198	1.1967	1.0598	0.923	1.0464	0.9463	1.0954	1.1762	1.0341	0.9956	0.9921	0.9114	0.8523	0.9421	0.855
O75489|NDUS3_HUMAN	1.1715	1.1671	1.1405	1.222	1.1606	1.2202	1.2825	1.0962	1.1885	1.1454	1.0894	1.1209	1.0117	0.8819	0.9727	0.9582	0.9085	0.9726	1.0384	0.9612	1.0081	0.8614	0.7785	0.8473
P06753|TPM3_HUMAN	0.876	0.9496	0.8847	1.083	1.0838	1.0312	1.3196	1.3708	1.1854	1.4037	1.4484	1.2225	1.1966	1.3369	1.2049	1.406	1.6245	1.3518	1.6121	1.7769	1.4706	1.5574	1.71	1.4288
P13674|P4HA1_HUMAN	1.0774	1.0892	1.0632	1.1701	1.1619	1.226	1.1742	1.2801	1.2552	1.2024	1.3732	1.3376	1.6762	1.7995	1.768	1.8284	1.8373	2.0241	1.9927	2.2906	2.3094	2.1435	2.2925	2.4404
P16144|ITB4_HUMAN	1.0229	0.9909	1.0229	1.0537	1.2421	1.0784	0.9593	1.1553	0.9334	0.9579	1.1131	0.9078	1.059	1.2199	1.1052	1.8795	2.1023	1.7564	1.0974	1.2716	1.0395	1.4414	1.5701	1.2201
P17174|AATC_HUMAN	1.0538	1.0538	1.0343	1.1104	0.9245	0.9404	1.1216	0.9863	0.9589	0.9946	0.8662	0.9027	0.9525	0.802	0.8514	0.9788	0.821	0.8526	0.924	0.7623	0.7726	0.9643	0.7746	0.8235
P43304|GPDM_HUMAN	0.8865	0.8865	0.8631	0.8173	0.8681	0.8716	0.8358	0.9208	0.9857	0.8291	0.8563	0.9211	0.8296	0.8367	0.8645	1.0759	1.174	1.1819	0.832	0.8839	0.9135	0.8044	0.8753	0.9627
P68036|UB2L3_HUMAN	0.9045	1.0292	0.9835	0.9539	0.9155	0.9805	1.0397	1.008	0.9987	1.0739	1.002	0.9476	1.0791	1.0245	1.06	1.0569	1.0081	1.0498	1.0529	1.0093	1.022	0.9936	0.9778	0.9514
Q01813|PFKAP_HUMAN	0.9969	1.0693	0.9523	1.113	1.169	1.0743	1.0897	1.2017	1.0981	1.099	1.1999	1.0843	1.6609	1.6825	1.5515	1.7269	1.7771	1.6632	1.4324	1.5063	1.4235	1.744	1.8109	1.7032
Q02543|RL18A_HUMAN	1.0857	1.1472	1.0596	1.0805	1.0439	1.1008	1.0436	1.1033	1.1431	1.021	1.1326	1.0926	0.7786	0.7883	0.8436	0.7371	0.7846	0.8363	0.7516	0.7619	0.7411	0.7366	0.7184	0.6279
Q07666|KHDR1_HUMAN	0.9269	0.8443	0.9074	1.0423	0.8595	0.8898	1.1946	0.9889	0.9802	1.1552	0.9722	0.9842	1.2332	1.1195	1.1578	1.5426	1.3179	1.3531	1.3043	1.1255	1.1371	1.2073	1.0521	1.0115
Q14008|CKAP5_HUMAN	0.9893	0.9893	0.9893	0.9395	1.0014	0.9034	0.9006	0.9918	0.9309	0.9536	1.0231	0.9805	0.8271	0.9162	0.9094	0.9122	1.0486	0.9678	0.8736	0.9274	0.9419	0.8832	1.0181	0.9823
Q14749|GNMT_HUMAN	0.9763	0.9585	0.927	0.7247	0.749	0.6943	0.6888	0.6964	0.6396	0.7086	0.7461	0.6867	0.4444	0.431	0.4399	0.3737	0.3703	0.369	0.429	0.4282	0.4114	0.4134	0.3979	0.4031
Q14974|IMB1_HUMAN	0.9955	0.9955	1.0099	0.9618	0.9994	1.1451	0.9765	1.0294	1.2698	1.0416	1.0518	1.2484	0.9936	0.9752	1.1524	0.9731	0.9819	1.167	0.8294	0.8809	1.028	1.062	1.1053	1.309
Q8N766|EMC1_HUMAN	1.0448	1.0129	1.0624	0.9801	1.0584	1.0557	0.9192	1.0145	0.9202	0.9015	0.9547	0.9326	0.8763	0.9187	0.9536	0.8113	0.86	0.8707	0.824	0.9162	0.8638	0.8046	0.9133	0.8581
Q9NVD7|PARVA_HUMAN	1.1557	1.0782	1.0612	1.194	1.2434	1.1075	1.1488	1.3092	1.124	1.209	1.4251	1.2025	1.5388	1.5194	1.4956	1.2515	1.2992	1.1506	1.3981	1.4804	1.3096	1.4014	1.5881	1.4015
Q9UBQ7|GRHPR_HUMAN	1.0025	0.9461	0.9537	0.9204	0.9359	0.942	0.9691	0.9735	0.9866	0.8875	0.8722	0.8987	0.8296	0.8247	0.8116	0.7351	0.7603	0.7891	0.7678	0.7789	0.773	0.8252	0.7783	0.829
P47914|RL29_HUMAN	0.8846	0.9261	0.8885	0.9048	0.9391	0.9325	1.0123	1.0138	1.0203	0.9213	0.8701	0.8771	0.6791	0.6209	0.6584	0.7139	0.6538	0.6798	0.7579	0.6485	0.713	0.577	0.529	0.5531
P02765|FETUA_HUMAN	0.8803	1.0155	0.969	1.7533	1.8884	2.1495	1.9768	2.0586	2.598	1.7386	1.8542	2.341	3.5236	3.6	4.4489	2.4256	2.5719	3.0649	3.3366	3.4985	4.2856	3.392	3.8121	4.738
P38919|IF4A3_HUMAN	0.8891	0.8891	0.8783	0.8493	0.8492	0.8839	0.9361	0.8778	0.9368	0.9445	0.8593	0.9527	0.8847	0.8425	0.904	0.943	0.9393	0.9479	0.8872	0.8654	0.8688	0.9023	0.8877	0.9344
P50213|IDH3A_HUMAN	1.0175	1.0278	0.9922	1.1044	1.0272	1.0991	1.1134	1.0215	1.1617	1.103	0.9841	1.1005	0.9692	0.9165	1.0185	1.0112	0.9558	1.0662	0.9966	0.9481	1.026	0.9768	0.8381	0.9654
Q03001|DYST_HUMAN	1.0297	1.0297	1.0297	1.0517	1.0256	1.1409	1.0048	0.9198	0.9405	1.023	0.9853	0.9851	1.1288	1.1642	1.2032	1.0922	1.0575	1.1464	1.0509	1.0644	1.0837	1.1554	1.1827	1.1683
Q13177|PAK2_HUMAN	1.0525	1.0424	1.0525	1.0415	1.0649	1.0557	1.2309	1.1594	1.1751	1.2389	1.172	1.1281	1.3419	1.2608	1.2222	1.6092	1.503	1.4915	1.4922	1.3772	1.3934	1.3957	1.3224	1.3179
Q14571|ITPR2_HUMAN	0.9393	0.8926	1.0168	0.9378	0.9382	1.0268	0.9646	1.0553	1.1621	0.8941	1.0036	1.0791	0.7193	0.7919	0.8292	0.6691	0.753	0.8094	0.6007	0.6989	0.7139	0.6408	0.7822	0.8416
Q15437|SC23B_HUMAN	0.9355	0.8535	0.9023	0.9207	0.8577	0.9853	0.8825	0.8105	0.9745	0.8467	0.8057	0.8791	0.6425	0.5877	0.7077	0.6165	0.525	0.679	0.6304	0.5553	0.6773	0.6	0.5231	0.6438
Q8NE71|ABCF1_HUMAN	0.9372	1.0349	0.9334	0.9031	0.895	0.9087	0.8458	0.8246	0.7976	0.849	0.8179	0.8339	0.7921	0.8104	0.7789	0.8078	0.809	0.8235	0.7918	0.7866	0.7444	0.752	0.7967	0.6956
Q9UH99|SUN2_HUMAN	1.0151	1.0787	1.0693	0.9427	1.0054	1.0427	0.9273	1.0417	1.0167	0.9221	1.0632	1.0412	1.0316	1.2102	1.1684	0.9991	1.1337	1.0888	0.9707	1.0993	1.1229	0.9002	1.0339	1.0145
Q9Y2Q3|GSTK1_HUMAN	0.8979	0.9629	0.8485	0.927	0.9077	0.9251	1.1045	1.108	1.1028	0.9848	0.9735	0.9069	1.0542	1.0202	1.049	1.1793	1.1671	1.0929	1.2993	1.2266	1.2331	1.2298	1.2133	1.226
O95154|ARK73_HUMAN	1.0161	1.0161	1.0161	0.784	0.78	0.7182	0.7764	0.803	0.7109	0.8622	0.82	0.7051	0.6606	0.6216	0.5786	0.5521	0.5253	0.4552	0.5695	0.5699	0.4468	0.5785	0.5536	0.457
P00918|CAH2_HUMAN	1.0725	1.0725	1.0725	1.0913	1.128	1.1913	1.1821	1.1675	1.2383	1.1723	1.1736	1.2758	0.9587	1.0117	1.0521	0.9422	0.9614	1.0159	0.851	0.934	0.9772	0.7002	0.7654	0.7778
P22033|MUTA_HUMAN	1.0669	1.0669	1.0669	1.0536	1.0496	1.0527	0.9153	0.9606	0.9965	0.8903	0.9004	0.9292	0.7309	0.7452	0.766	0.6902	0.6635	0.7109	0.6946	0.6939	0.7534	0.6047	0.5899	0.6159
P28161|GSTM2_HUMAN	0.9562	0.9562	0.9562	0.8498	0.8146	0.8227	1.0324	0.9584	0.9176	0.9692	0.848	0.8684	0.8095	0.7159	0.7586	0.712	0.6333	0.6774	0.8586	0.7417	0.7982	0.6072	0.5073	0.6317
P46779|RL28_HUMAN	0.8759	0.9071	0.9911	0.7892	0.8393	0.9358	0.966	1.0099	1.1486	0.9536	0.9625	1.0759	0.6851	0.6583	0.7228	0.6348	0.6803	0.7039	0.7092	0.7404	0.8018	0.6013	0.6123	0.6527
Q12765|SCRN1_HUMAN	1	1.1056	1	0.9848	1.1122	0.9586	0.9464	1.0392	0.9512	0.9187	1.0067	0.918	0.8344	0.9765	0.907	0.9318	1.0107	0.8367	0.8421	0.9005	0.8256	0.894	0.9568	0.8996
Q15005|SPCS2_HUMAN	0.9411	0.895	0.9697	0.9596	0.9847	0.8714	0.9955	1.0356	0.9167	0.9454	0.9628	0.8724	0.6718	0.6924	0.6356	0.6444	0.6678	0.6118	0.6922	0.7113	0.6433	0.6361	0.6416	0.5484
Q32MZ4|LRRF1_HUMAN	1.2049	1.2049	1.1063	0.9549	1.0387	1.0492	0.9564	0.9648	1.0537	1.0231	1.0418	1.1549	1.0645	1.1133	1.0335	1.3249	1.38	1.3852	1.1677	1.1407	1.2289	1.1392	1.0905	1.2206
Q9BR76|COR1B_HUMAN	1.0033	0.9788	0.9788	1.1968	1.0886	1.0273	1.2009	1.1469	1.1067	1.2929	1.2123	1.1932	1.352	1.1699	1.1522	1.4829	1.2812	1.3304	1.4548	1.3229	1.324	1.3342	1.194	1.244
O60271|JIP4_HUMAN	0.9917	0.9917	0.9917	0.9726	0.9875	0.9914	0.8961	0.8764	0.8786	0.9037	0.8752	0.8834	0.8882	0.8348	0.833	0.892	0.8288	0.8368	0.8985	0.8302	0.819	0.8867	0.8011	0.8168
O60749|SNX2_HUMAN	1.0398	1.0398	1.0398	1.0035	1.0787	1.0578	1.0734	1.2132	1.1691	1.0538	1.137	1.1605	1.0959	1.2199	1.2316	1.0659	1.2025	1.2483	1.117	1.3263	1.3556	1.0681	1.2138	1.2736
P01042|KNG1_HUMAN	0.9528	0.9814	0.9247	1.4128	1.5474	1.3317	1.6412	1.8078	1.476	1.4962	1.7228	1.3333	2.5909	2.7893	2.2221	1.835	2.0817	1.5723	2.4196	2.6714	2.0139	2.5855	2.9413	2.207
P21283|VATC1_HUMAN	1.0443	1.1268	1.0443	0.9192	1.121	0.995	0.9483	1.1204	1.0361	0.9228	1.1398	0.9818	0.9419	1.1242	0.9952	0.9978	1.1719	1.0579	0.9471	1.175	1.0363	0.9691	1.1748	0.9388
P32455|GBP1_HUMAN	0.973	0.9694	0.9598	1.3095	1.259	1.2533	1.6453	1.6066	1.5719	1.5245	1.4187	1.3192	1.7295	1.8005	1.6854	2.0075	1.8766	1.8598	2.5087	2.2174	2.1431	2.0809	1.9285	1.8343
P54652|HSP72_HUMAN	0.9883	0.9883	0.9883	0.9849	0.9558	1.036	0.9328	0.9351	0.949	0.9279	0.9357	0.8983	0.9255	0.9017	0.9677	1.1878	1.2166	1.1998	0.932	0.8682	0.9555	0.927	0.9309	0.9127
Q13310|PABP4_HUMAN	0.9901	0.9444	0.8922	0.9422	0.9171	0.8671	0.9997	0.9803	0.9502	0.9454	0.9412	0.8728	0.6013	0.6328	0.6033	0.56	0.5628	0.5828	0.5637	0.5794	0.6042	0.5462	0.5386	0.5574
Q63ZY3|KANK2_HUMAN	0.8844	0.8559	0.8844	0.9832	0.9618	0.9673	0.8853	0.8149	0.8395	0.9005	0.8474	0.9353	1.2522	1.1133	1.1596	0.9433	0.8675	0.918	1.0882	1.032	1.1206	1.0754	0.983	1.0256
Q9P2R7|SUCB1_HUMAN	1.0356	1.0444	1.1534	1.076	1.1271	1.0746	1.0899	1.13	1.1837	1.0037	1.1082	1.0986	0.9486	0.9216	0.9433	0.9501	0.984	0.9477	0.8985	0.9617	0.9118	0.9123	0.8866	0.9352
Q9UBT2|SAE2_HUMAN	1.0179	1.0179	1.0179	1.0552	1.0088	1.0056	1.0206	1.0395	0.9411	1.0118	1.0049	1.0006	1.0624	1.0789	1.006	1.1157	1.1608	1.064	1.0677	1.079	1.005	1.0107	1.049	0.9652
P04196|HRG_HUMAN	1.2183	1.13	1.0753	1.9095	1.7653	1.8344	1.602	1.6478	1.9642	1.5825	1.522	1.894	3.027	3.0395	3.557	2.0545	2.0347	2.5651	2.3493	2.252	2.862	2.4084	2.3243	2.7776
P05026|AT1B1_HUMAN	0.9339	0.9496	0.9292	0.982	1.0124	0.8576	1.0789	1.1279	0.8974	0.9475	1.0453	0.8184	0.8476	0.857	0.7538	0.8746	0.9003	0.8115	0.8789	0.9302	0.7628	0.8276	0.8938	0.7324
P05166|PCCB_HUMAN	1.1289	1.1728	1.1289	1.1968	1.2656	1.1808	1.0601	1.1584	1.1183	1.0681	1.1831	1.1012	0.8425	0.8833	0.8447	0.824	0.8905	0.8208	0.8329	0.9155	0.8546	0.7877	0.8238	0.8065
P41219|PERI_HUMAN	1.0045	1.0925	1.0925	1.3168	1.3239	1.302	1.4644	1.4703	1.3288	1.2941	1.29	1.193	1.2728	1.308	1.2561	1.0476	1.1064	1.0929	1.4172	1.5595	1.4192	2.4311	2.5459	2.1637
P47755|CAZA2_HUMAN	1.1159	1.2326	1.1423	1.2612	1.1989	1.2108	1.2153	1.1602	1.1907	1.2402	1.2068	1.1927	1.1403	1.2194	1.2036	1.1388	1.1713	1.1479	1.2824	1.2748	1.2248	1.2221	1.237	1.1666
P51648|AL3A2_HUMAN	0.9863	0.9863	0.9863	0.9091	0.8482	0.8956	1.0161	0.9467	0.9931	1.0482	0.8665	0.934	0.789	0.7	0.748	0.8406	0.7722	0.8325	0.8042	0.6491	0.7271	0.7474	0.6453	0.7367
Q15056|IF4H_HUMAN	1.1781	1.1894	1.2195	1.218	1.3369	1.1944	1.1311	1.2731	1.1294	1.2692	1.3287	1.2017	0.9282	0.9712	0.9406	1.1307	1.1503	1.1007	1.0759	1.2905	1.1429	1.0444	1.1128	1.0447
Q8TAQ2|SMRC2_HUMAN	1.003	1.003	1.003	0.9784	0.9291	0.9259	0.9105	0.8838	0.9121	0.9214	0.9349	0.8636	1.0081	0.9723	0.9835	1.057	0.9651	1	0.9328	0.8138	0.8233	0.9046	0.8526	0.8121
Q9UBE0|SAE1_HUMAN	1.0207	1.0207	1.0207	1.0089	1.0583	1.0779	1.0863	1.1403	1.0912	1.0901	1.236	1.1936	1.1756	1.2938	1.2099	1.3492	1.4018	1.3089	1.2644	1.3324	1.3092	1.3112	1.3781	1.3042
Q9UGI8|TES_HUMAN	0.8328	0.8348	0.8701	0.807	0.7754	0.7831	0.8657	0.899	0.8894	0.8985	0.9417	0.9157	1.0107	0.9975	1.0298	1.038	0.9527	0.9633	1.0001	1.0023	1.0502	0.986	1.0566	1.0208
O15031|PLXB2_HUMAN	1.0077	1.0077	1.0077	0.9877	1.1143	1.0266	0.9406	1.0234	0.9267	0.977	1.0732	0.9892	1.0076	1.186	1.0977	1.1658	1.3174	1.1862	1.0221	1.1682	1.052	1.0684	1.1823	1.0921
O76021|RL1D1_HUMAN	1.0026	1.0809	1.0343	0.9366	1.0948	0.9548	0.9207	1.143	0.9031	0.9409	1.1149	0.8947	0.9319	1.0521	0.88	1.2394	1.4991	1.2355	0.8829	1.075	0.8378	0.856	1.0515	0.8493
P00915|CAH1_HUMAN	0.8729	0.8704	0.9741	1.9905	1.6484	1.882	1.6894	1.3541	1.512	1.8819	1.5186	1.5921	1.5403	1.2716	1.4012	1.1706	0.9902	1.049	2.1443	1.7443	1.8662	2.0979	1.7484	1.7537
P15121|ALDR_HUMAN	0.9213	0.9711	0.9952	1.0138	0.9892	1.0442	1.0812	1.2759	1.2857	1.1682	1.3516	1.2792	1.2169	1.3406	1.3292	1.1799	1.3776	1.3343	1.0943	1.2592	1.2437	1.2326	1.4881	1.4087
P55145|MANF_HUMAN	0.8816	0.8187	0.8356	0.9877	0.8583	0.9757	0.9748	0.8652	0.9565	0.8902	0.797	0.8805	0.699	0.6181	0.6893	0.6552	0.5876	0.6464	0.6789	0.6083	0.6576	0.6931	0.6066	0.6665
Q07866|KLC1_HUMAN	0.9964	0.9964	0.9964	0.9937	0.9633	0.9501	0.9898	0.9371	0.9497	0.9675	0.9253	0.9365	1.146	1.0423	1.047	1.244	1.1703	1.1381	1.1646	1.0214	1.0598	1.1746	1.0577	1.0837
Q08379|GOGA2_HUMAN	1.0266	1.0902	1.0266	0.9832	1.1064	1.1065	0.8847	1.009	0.9328	0.9125	1.0718	0.9505	0.8061	0.9695	0.8995	0.8533	0.9809	0.9145	0.817	0.9666	0.8884	0.8438	1.0156	0.9311
Q13045|FLII_HUMAN	1.1008	1.0351	1.0171	1.0547	1.1033	1.0271	1.0475	1.0861	1.009	1.1124	1.1122	1.0234	1.0783	1.226	1.0782	1.2028	1.3301	1.2242	1.2243	1.2089	1.1095	1.1099	1.225	1.054
Q9Y4F1|FARP1_HUMAN	1.0026	0.9894	0.9894	1.0951	0.9874	0.9428	1.0839	1.0324	0.9058	1.1471	1.0159	0.9552	1.1788	1.1158	0.9974	1.0164	0.937	0.8626	1.1642	1.0712	0.9686	1.1592	1.0322	0.9444
Q9Y5K6|CD2AP_HUMAN	1.0455	1.0455	1.0455	0.8778	0.9323	0.9605	0.8781	0.9389	0.998	0.8934	0.9578	1.0468	0.8092	0.8556	0.9406	0.8891	0.9583	1.0101	0.7879	0.8416	0.8926	0.7892	0.8309	0.8677
Q9Y5M8|SRPRB_HUMAN	0.9323	0.9864	1.0765	1.1188	0.9978	1.0884	1.1181	0.9087	1.0305	1.0623	0.8401	0.9272	0.7206	0.6436	0.662	0.6856	0.5852	0.6192	0.8008	0.6709	0.699	0.6791	0.5433	0.5737
O43598|DNPH1_HUMAN	1.049	1.049	1.049	1.0834	1.2709	1.0844	0.8962	1.1799	0.8374	0.899	1.1913	0.9337	0.7348	0.836	0.66	0.6613	0.848	0.6553	0.6732	0.8542	0.656	0.6219	0.7388	0.5828
O95786|DDX58_HUMAN	1.0239	1.0239	1.0239	1.0689	0.9889	1.099	1.0486	0.9784	0.9721	1.0719	0.9893	1.006	1.0147	0.971	1.0405	1.1787	1.0254	1.2079	1.0969	0.9803	1.0599	1.1179	1.0361	1.1241
P00568|KAD1_HUMAN	1.0167	0.9945	0.9386	1.1081	1.1426	1.0196	1.2626	1.1904	0.9851	1.1683	1.1499	0.9398	1.2056	1.1376	0.9571	1.0285	1.051	0.8826	1.2373	1.1907	0.9972	1.08	1.0331	0.8538
P22102|PUR2_HUMAN	1.0032	1.0032	1.0032	1.0216	1.0974	1.0285	0.9749	0.9919	0.9191	0.9629	1.0087	0.8807	0.9105	0.9287	0.8122	0.9304	0.954	0.8406	0.9519	0.9655	0.8157	0.9071	0.9548	0.815
Q14978|NOLC1_HUMAN	1.0421	1.0421	1.0421	0.7976	0.8777	0.8382	0.8532	0.894	0.8257	0.8319	0.9006	0.8474	0.7536	0.8556	0.7928	0.9638	1.1007	0.9785	0.7115	0.7968	0.7305	0.7039	0.7867	0.6975
Q5JTV8|TOIP1_HUMAN	0.8552	0.9121	0.9121	0.9339	0.8676	0.8849	0.9492	0.8561	0.8827	0.9641	0.8909	0.895	1.1075	0.9908	1.0294	1.063	0.953	1.0062	1.0216	0.9098	0.9608	1.0629	0.8655	0.9375
Q86YB8|ERO1B_HUMAN	1.025	1.025	1.025	0.8635	0.9325	0.8529	0.8183	0.7467	0.7405	0.7962	0.7142	0.6835	0.4683	0.4803	0.425	0.3879	0.4261	0.3573	0.4953	0.4917	0.4242	0.4336	0.4581	0.35
Q9BXP5|SRRT_HUMAN	1.0588	0.9879	1.0588	1.0601	1.0003	0.9819	1.0668	1.0531	1.0432	1.0997	1.0024	1.038	1.1472	1.1132	1.0446	1.2099	1.2418	1.1767	1.1282	1.0064	1.0432	1.0755	0.9298	0.9622
Q9UBV2|SE1L1_HUMAN	0.9809	0.9809	0.9809	1.0539	1.0342	1.043	0.9414	0.9289	0.9652	0.8766	0.9154	0.9502	0.7405	0.7721	0.7789	0.647	0.6779	0.768	0.7507	0.7882	0.8275	0.6171	0.7062	0.7326
Q9Y376|CAB39_HUMAN	0.9393	0.9393	0.9393	0.8804	0.8728	0.8668	0.9398	0.9653	0.9493	0.9398	0.9732	0.9942	0.9079	0.9299	0.8583	0.906	0.9831	0.9327	0.9396	0.9793	0.9396	0.8326	0.8714	0.8205
O76038|SEGN_HUMAN	1.1171	1.1687	1.1687	1.071	1.0745	1.0852	1.12	1.2434	1.1619	1.0859	1.1886	1.1305	0.9791	1.0461	1.0431	0.814	0.8639	0.8486	0.9846	1.0357	1.0225	1.1014	1.0588	1.0548
O95810|SDPR_HUMAN	0.9723	0.9723	0.9723	1.0079	1.0355	0.9502	0.8902	0.8712	0.735	0.838	0.8152	0.7402	0.8451	0.8042	0.7612	0.7289	0.6969	0.6064	0.6972	0.6711	0.6094	0.6571	0.6757	0.5679
P08243|ASNS_HUMAN	1.0363	1.0363	1.0363	1.4666	1.6735	1.4491	1.2536	1.3725	1.2462	1.0198	1.1156	1.0144	0.8028	0.7757	0.712	0.7219	0.7327	0.674	0.7847	0.8056	0.7526	0.6414	0.6438	0.6005
P22059|OSBP1_HUMAN	1.0509	1.061	0.9971	1.0247	1.0174	0.9235	0.9556	1.0754	0.8999	0.9928	1.0855	0.9369	0.8667	0.8465	0.7827	0.8336	0.8629	0.7685	0.8213	0.9126	0.8204	0.8103	0.8821	0.7843
P36543|VATE1_HUMAN	1.0581	1.0581	1.038	1.0332	1.0618	1.0556	1.0711	1.1945	1.0341	0.9995	1.1396	1.039	1.1504	1.255	1.0874	1.1424	1.2489	1.1034	1.1782	1.2602	1.1941	1.1995	1.3546	1.2215
Q02809|PLOD1_HUMAN	1.0102	0.9704	1.0102	0.9485	0.9351	0.9969	0.8702	0.9493	1.0749	0.9356	0.9748	1.1587	1.1862	1.1918	1.3786	1.2413	1.3046	1.5321	1.2375	1.3043	1.5674	1.4522	1.44	1.9143
Q0ZGT2|NEXN_HUMAN	1.0622	1.0622	1.0622	1.2106	1.2635	1.2814	1.0433	1.099	1.1587	1.0914	1.2209	1.1941	1.4318	1.4061	1.4722	1.1298	1.212	1.2775	1.2186	1.248	1.3471	1.3678	1.4145	1.5467
Q15124|PGM5_HUMAN	1.0411	0.9722	1.0377	1.4351	1.3192	1.3822	1.1711	1.1523	1.2065	1.1431	1.2139	1.1932	1.3858	1.3988	1.3774	1.2336	1.267	1.2124	1.2128	1.2782	1.2247	1.3269	1.4151	1.328
Q96HY6|DDRGK_HUMAN	1.0076	0.984	1.0704	0.9506	1.0034	1.0413	0.8836	0.8467	0.8755	0.8793	0.8544	0.9023	0.6192	0.6413	0.7122	0.5814	0.5844	0.6576	0.6329	0.651	0.7154	0.6053	0.6206	0.6666
Q9H3S7|PTN23_HUMAN	1	1	1	1.0309	1.062	1.1413	0.8974	0.9088	1.0417	0.9357	0.9824	1.0265	0.9645	1.0623	1.0342	0.8768	0.9186	1.0064	0.9474	0.9995	1.0031	0.9367	0.9078	1.0293
Q9NZ01|TECR_HUMAN	0.9444	0.9617	0.9605	0.8209	0.832	0.846	0.9444	0.9386	0.999	0.8517	0.8449	0.858	0.7205	0.6616	0.7002	0.6998	0.6844	0.7137	0.6539	0.5779	0.661	0.6871	0.6138	0.6208
P05165|PCCA_HUMAN	0.963	0.963	1.0243	1.0612	0.9474	1.0494	0.8954	0.9129	1.0377	0.8772	0.874	0.9534	0.7144	0.6597	0.7698	0.7204	0.6542	0.7422	0.7303	0.6549	0.7763	0.7409	0.6342	0.7175
P09543|CN37_HUMAN	1.0271	1.0329	1.0669	1.0606	1.0115	1.2204	1.142	1.1022	1.3713	1.1507	1.062	1.3825	1.0043	1.0351	1.3071	1.052	1.0248	1.3353	1.0566	1.0319	1.3129	1.0509	1.0296	1.4161
P20908|CO5A1_HUMAN	0.9445	0.9323	0.8868	1.2025	1.1974	1.0814	1.0765	1.0299	0.9294	1.233	1.1466	1.1318	2.0948	1.9253	1.6232	1.4142	1.3815	1.2531	1.7884	1.7755	1.6176	1.6941	1.7594	1.6706
P21912|SDHB_HUMAN	1.1885	1.2129	1.2024	1.162	1.2107	1.2143	1.251	1.2891	1.3071	1.2744	1.2528	1.3203	1.0236	1.0208	1.0373	1.0352	1.0495	1.0765	1.0669	1.1084	1.0799	0.9438	0.9852	1.0461
P29350|PTN6_HUMAN	1.1777	1.1652	1.1664	1.1541	1.2705	1.2674	1.2164	1.2838	1.4082	1.2313	1.2551	1.4106	1.4455	1.4769	1.6657	1.46	1.4831	1.5937	1.5274	1.543	1.7889	1.267	1.3453	1.4791
P51911|CNN1_HUMAN	1.0825	1.0503	1.0503	1.6947	1.5353	1.6282	0.9839	0.8663	0.9018	1.2169	1.1554	1.207	1.6707	1.5516	1.6477	1.277	1.22	1.2034	1.2566	1.1252	1.2121	1.696	1.6367	1.7887
Q8N392|RHG18_HUMAN	0.9103	0.9446	0.9103	0.9336	0.8973	0.7978	0.8891	0.8981	0.7242	0.8615	0.8898	0.7336	0.7674	0.78	0.6722	0.7851	0.7564	0.6552	0.84	0.8449	0.6954	0.8251	0.7828	0.6683
Q9NQT8|KI13B_HUMAN	1.0119	1.0119	1.0119	0.9735	1.0331	0.9912	0.8948	0.9265	0.9429	0.9015	0.9312	0.9677	1.0293	1.0131	1.0336	0.9359	0.9486	1.0162	0.9453	0.9799	0.9848	1.0006	1.0561	1.0862
Q9NR12|PDLI7_HUMAN	1.0528	1.1357	1.0516	1.5878	1.6351	1.5505	1.2596	1.3898	1.3564	1.4312	1.6886	1.6362	2.1897	2.4245	2.4082	1.6429	1.913	1.8518	1.868	2.158	2.2638	2.1263	2.4924	2.4222
Q13085|ACACA_HUMAN	0.6843	0.6894	0.7123	0.7267	0.9729	0.827	0.8302	1.0332	0.8103	0.7961	0.9992	0.8137	0.8187	1.0199	0.806	0.8864	1.0564	0.8726	0.8786	1.1018	0.8584	0.7647	1.0123	0.7562
O43747|AP1G1_HUMAN	1.1171	1.0515	1.1171	1.0838	1.1004	1.1188	1.0286	1.1429	1.1837	1.0445	1.1003	1.1803	0.9662	0.9619	1.0543	0.975	1.0084	1.0796	0.9156	0.9375	1.0598	0.8775	0.8883	0.948
P31150|GDIA_HUMAN	0.9853	0.9532	0.9563	0.9303	1.0277	0.8667	0.9935	1.1303	0.9836	0.94	0.9996	0.9464	1.0899	1.2636	1.1595	1.0725	1.1735	1.0644	1.0345	1.2128	1.0412	1.1495	1.3025	1.1511
P40616|ARL1_HUMAN	0.9224	0.9224	0.9224	0.938	0.9719	0.9905	0.8687	0.7981	0.851	0.7081	0.7263	0.7975	0.8414	0.7943	0.8462	0.9365	0.8219	0.8962	0.8709	0.834	0.9076	0.824	0.7895	0.7759
Q00577|PURA_HUMAN	0.9894	0.9894	0.9894	0.9593	0.9983	1.0054	0.9599	0.975	0.9283	0.9113	0.9339	0.8545	0.8279	0.8213	0.8028	0.7733	0.7631	0.7349	0.7204	0.7503	0.7802	0.7291	0.719	0.7029
Q14254|FLOT2_HUMAN	0.9877	1	1.0064	1.0086	0.9813	0.9739	1.0192	1.1251	0.9674	0.9943	1.1114	0.9839	1.0319	1.0139	0.9633	1.0852	1.0941	1.0115	1.0883	1.1078	0.9896	1.2497	1.309	1.1819
Q96D15|RCN3_HUMAN	1.0444	1.0838	1.0838	1.1083	1.2436	1.1364	1.1348	1.1678	1.1229	1.2602	1.2919	1.2565	1.5653	1.6154	1.4734	1.4014	1.5699	1.4399	1.8267	2.0662	1.8252	1.6328	1.682	1.5422
O15355|PPM1G_HUMAN	0.906	0.969	0.9338	0.8804	1.0829	0.9936	0.7986	1.0084	0.9361	0.7882	1.0258	0.9538	1.0429	1.6672	1.2941	1.275	1.6719	1.5483	1.0234	1.3737	1.1366	0.9484	1.3103	1.1551
P04217|A1BG_HUMAN	1.2204	1.1838	1.1864	1.6954	1.6502	1.9602	1.7807	1.6391	2.1063	1.702	1.5683	1.9247	2.4907	2.1695	3.0088	2.06	1.9222	2.4426	2.481	2.2535	2.8987	2.5944	2.4104	3.3323
P22087|FBRL_HUMAN	0.9853	0.9103	1.048	0.8415	0.784	0.9371	0.8838	0.8696	1.0491	0.9523	0.9243	1.074	0.8571	0.8489	0.8799	0.9285	0.8537	1.0459	0.8612	0.7812	0.9683	0.8846	0.8066	0.9868
P35268|RL22_HUMAN	1.1332	1.0723	1.1196	1.122	1.0691	1.1183	1.1247	0.95	1.033	1.1169	0.9713	1.0154	0.8579	0.773	0.8342	0.8048	0.7103	0.75	0.85	0.696	0.7707	0.8075	0.6664	0.7129
P36957|ODO2_HUMAN	1.0422	0.9267	0.9529	1.4069	1.2482	1.1266	1.5068	1.4542	1.1765	1.6597	1.5553	1.252	1.5473	1.4766	1.1991	1.6774	1.5209	1.2421	1.4608	1.3847	1.0892	1.6032	1.4001	1.161
P43652|AFAM_HUMAN	1	1.1495	1.0855	1.3996	1.8294	1.674	1.4223	1.8785	1.792	1.4337	1.898	1.7185	2.3453	2.8473	2.6515	1.7505	2.2245	2.04	2.153	2.6017	2.4049	2.2712	2.7546	2.676
P61020|RAB5B_HUMAN	0.9957	0.9957	0.9957	0.9931	1.0142	1.0355	0.9381	1.0177	1.1496	0.8959	1.0087	1.0233	0.9867	1.0268	1.071	0.927	0.9818	1.0643	0.9779	1.0563	1.1119	0.8788	0.9651	0.9941
P61026|RAB10_HUMAN	1.0032	1.0709	1.0258	1.0911	1.0418	0.9302	1.2409	1.1361	1.0518	1.2861	1.2396	1.0156	1.1247	1.1725	0.975	1.9554	1.9138	1.5926	1.3771	1.2893	1.0712	1.2238	1.2083	0.9963
Q14677|EPN4_HUMAN	1.0516	1.003	1.0516	1.0242	0.9621	1.0119	1.1653	1.078	1.0614	1.1351	1.0384	0.9916	1.0007	0.9387	0.9553	1.1183	1.0316	1.011	1.049	0.9915	0.9863	1.0311	0.9909	0.9147
Q16762|THTR_HUMAN	1.0541	0.9917	1.0376	1.2665	1.1685	1.0654	1.2501	1.2442	1.3036	1.1585	1.1282	1.1399	1.0161	0.9107	0.8907	1.0675	1.0979	1.0245	1.0119	0.9696	0.9156	0.6932	0.7325	0.6827
Q5VYK3|ECM29_HUMAN	1.0327	1.0327	1.0327	0.9242	0.8912	0.9299	0.9434	0.8609	0.9151	0.9333	0.8134	0.9105	0.8431	0.7655	0.7582	0.803	0.7724	0.7922	0.7977	0.7099	0.7556	0.7966	0.7273	0.7395
Q8N1G4|LRC47_HUMAN	0.951	1.0083	0.951	0.8896	0.9192	0.8959	0.8198	0.8791	0.8699	0.8487	0.9741	0.9711	0.758	0.8293	0.8028	0.7178	0.8258	0.7898	0.752	0.8324	0.8456	0.762	0.8668	0.8624
Q96FW1|OTUB1_HUMAN	0.9081	0.9014	0.8887	0.8408	0.9156	0.9561	0.9664	1.0023	1.082	0.9653	0.991	1.0849	0.8073	0.8895	0.886	0.9117	1.0173	1.0522	0.909	0.9228	1.0373	0.8992	0.9453	0.9669
O15143|ARC1B_HUMAN	1.0639	1.0639	1.0718	0.9883	1.0076	1.1916	1.2491	1.1973	1.2582	1.4618	1.3436	1.5041	1.846	1.765	2.0084	1.828	1.7185	1.9472	1.8734	1.7642	1.9304	2.3298	2.0456	2.2395
O75534|CSDE1_HUMAN	1.0281	1.0281	1.0281	0.9412	0.9201	0.9739	0.9002	0.8881	0.9078	0.8903	0.873	0.9548	0.85	0.847	0.8809	0.8743	0.8832	0.912	0.8178	0.8147	0.8917	0.7926	0.8546	0.885
P08779|K1C16_HUMAN	1.3728	1.3962	1.2905	1.3499	1.3317	1.3433	1.3683	1.4419	1.3175	1.2564	1.3305	1.356	1.2819	1.3205	1.1647	3.5473	3.8273	3.5478	1.8471	1.9503	1.8041	1.7255	1.9193	1.6413
P23786|CPT2_HUMAN	0.9832	0.9832	0.9832	0.9539	0.911	0.8697	0.8029	0.7751	0.745	0.8242	0.8064	0.7601	0.7392	0.6892	0.6151	0.6641	0.5983	0.5373	0.6702	0.637	0.5315	0.5785	0.5145	0.4561
P27708|PYR1_HUMAN	0.925	0.9693	0.9693	0.9309	1.0005	1.0259	0.8123	0.8426	0.8868	0.8731	0.9012	0.9428	0.8111	0.8993	0.897	0.9388	1.021	1.0378	0.8086	0.8929	0.8579	0.8497	0.9338	0.9338
P31942|HNRH3_HUMAN	0.873	0.8182	0.9076	0.8674	0.883	0.8884	0.823	0.8323	0.8519	0.7881	0.7706	0.842	0.9176	0.7934	0.879	0.9007	0.8499	0.9042	0.8624	0.788	0.8187	0.8227	0.7305	0.8041
P47985|UCRI_HUMAN	0.9634	0.9634	0.9634	0.9837	0.9671	0.9593	0.938	0.9462	0.9055	0.9972	0.985	0.9267	0.8521	0.8269	0.8073	0.7953	0.7994	0.7881	0.8089	0.8355	0.8078	0.8254	0.803	0.7655
P55010|IF5_HUMAN	1.0146	0.9465	0.942	1.0528	1.0512	1.0939	1.1952	1.1911	1.3196	1.1078	1.1825	1.2868	0.9428	0.9349	1.005	1.2639	1.286	1.3718	0.9434	0.9809	1.0722	0.8931	0.8743	1.0574
Q08945|SSRP1_HUMAN	1.0288	1.0288	1.0288	0.9822	0.8991	0.9719	0.9237	0.8972	0.9608	0.9347	0.9516	0.9492	0.9532	0.9506	0.9727	1.058	1.0651	1.162	0.9296	0.9255	0.9397	0.8967	0.87	0.9183
Q15020|SART3_HUMAN	0.8966	0.8723	0.8966	0.8444	0.8433	0.9151	0.8398	0.8016	0.9174	0.8702	0.7766	0.9247	0.8989	0.8594	0.9083	0.9154	0.8664	0.9505	0.8334	0.766	0.8652	0.868	0.7773	0.9061
Q6YN16|HSDL2_HUMAN	1.0393	1.0393	1.0393	1.145	1.097	1.0325	1.0968	1.0783	0.9731	0.9694	0.932	0.8455	0.8977	0.8213	0.8201	0.7521	0.7232	0.6858	0.7692	0.7212	0.6839	0.7312	0.7063	0.6996
Q9Y305|ACOT9_HUMAN	0.9663	0.9787	0.9843	1.0416	0.9544	1.0445	1.0343	1.0057	1.061	1.1034	1.0865	1.1396	1.1103	1.063	1.1533	1.105	1.0198	1.1427	1.181	1.1451	1.2045	1.1998	1.1666	1.3163
O75436|VP26A_HUMAN	0.9708	0.9708	0.9708	0.9551	0.9261	0.9077	0.9589	0.875	0.8714	0.9954	0.9147	0.8889	1.1008	0.9647	0.9333	1.1519	1.0264	1.0762	1.1614	1.0257	0.965	1.235	1.0652	1.0797
O94855|SC24D_HUMAN	1.0807	1.1573	1.1316	1.1308	1.2852	1.1945	1.0152	1.1943	1.0722	0.9905	1.1933	1.0313	1.0056	1.1128	1.02	0.8204	0.9692	0.8688	0.9767	1.1174	1.0608	0.9282	1.0555	0.9339
P10644|KAP0_HUMAN	0.9276	0.835	0.8765	1.0444	0.8809	0.8826	0.908	0.8155	0.8763	0.867	0.8358	0.8294	0.9248	0.8663	0.8835	0.9273	0.8331	0.9017	0.9406	0.8615	0.886	0.8822	0.8401	0.8649
P11182|ODB2_HUMAN	1	1	1.0627	0.9747	0.9996	1.0168	1.0217	1.0136	1.0453	1.0199	0.9783	1.04	0.804	0.8368	0.8564	0.7605	0.7293	0.8286	0.7927	0.7582	0.8519	0.7891	0.7423	0.8762
P17844|DDX5_HUMAN	0.974	0.974	0.993	0.8993	0.9279	0.8841	1.0336	1.1691	0.9982	1.0598	1.2089	1.0039	1.0947	1.2912	1.1359	1.3833	1.731	1.4119	1.2141	1.4639	1.2005	1.2158	1.3887	1.1447
P26368|U2AF2_HUMAN	0.9752	0.9623	0.9883	1.0137	0.8943	0.897	1.0785	1.0236	1.0251	1.0839	1.0245	1.0189	0.9953	0.9556	0.9723	1.2532	1.1953	1.1736	1.0449	0.9955	1.0058	0.9145	0.9172	0.9513
P50453|SPB9_HUMAN	1.0402	1.0923	1.128	1.0391	1.1639	1.3103	1.1079	1.2685	1.2592	1.232	1.3819	1.4256	1.4366	1.71	1.7593	1.4038	1.5826	1.619	1.4718	1.6844	1.7532	1.4228	1.6464	1.7298
P62495|ERF1_HUMAN	1.0182	1.0182	1.0182	0.894	0.983	0.9693	0.8926	0.9444	0.9912	0.8464	0.948	0.9706	0.7099	0.7867	0.7285	0.8374	0.8826	0.851	0.7467	0.8256	0.8526	0.6777	0.8106	0.7967
Q5JRX3|PREP_HUMAN	1.0258	1.0258	1.0258	0.9408	0.9521	0.91	0.8533	0.9465	0.8563	0.8724	0.8987	0.8297	0.8449	0.9195	0.8898	0.884	0.9321	0.8887	0.8466	0.9058	0.8512	0.8178	0.8914	0.8101
O75306|NDUS2_HUMAN	1.1801	1.1801	1.1493	1.1815	1.1808	1.1691	1.2142	1.0946	1.1516	1.1145	1.0215	1.0697	1.0224	0.9736	1.0038	0.9853	0.8973	0.9555	1.0277	0.9089	0.9527	0.99	0.8602	0.9158
O94973|AP2A2_HUMAN	0.8869	0.8696	0.8626	0.8985	0.8845	0.8623	0.9166	0.8409	0.8107	0.8881	0.8926	0.7954	0.9689	0.8913	0.8836	0.8125	0.8478	0.7748	0.7901	0.7806	0.7165	0.9254	0.9034	0.8171
O95716|RAB3D_HUMAN	1.2059	1.1344	1.2059	1.0028	1.0649	0.9451	0.9867	1.0432	0.8697	0.9932	1.0203	0.9021	0.5375	0.665	0.5209	0.6056	0.6464	0.5892	0.6012	0.6434	0.5278	0.4954	0.5203	0.515
O95747|OXSR1_HUMAN	1.0602	1.0602	1.0602	1.0394	1.0864	1.0805	1.0113	1.0237	1.0338	1.0601	1.0329	1.0597	1.0929	1.0134	1.0608	1.0471	1.0304	1.0596	1.0516	1.0809	1.0516	1.2341	1.1483	1.1818
P04424|ARLY_HUMAN	0.9804	0.9804	0.9804	0.8965	0.9338	0.8725	1.0133	1.0218	0.9667	0.9351	0.9579	0.8963	0.925	0.9125	0.8312	0.9041	0.8916	0.8205	0.8615	0.8872	0.8663	0.9351	0.9381	0.828
P25398|RS12_HUMAN	0.8511	0.8413	0.8371	0.8476	0.8752	0.9047	0.8227	0.9363	0.9099	0.843	0.9101	0.9547	0.7314	0.7748	0.8016	0.7172	0.7937	0.7608	0.7331	0.8001	0.8024	0.6433	0.7501	0.7345
P26583|HMGB2_HUMAN	0.9716	0.9372	0.848	1.0531	0.9765	1.0198	1.2703	1.2564	1.163	1.2646	1.2349	1.134	1.4992	1.4263	1.3051	1.5187	1.4708	1.4284	1.45	1.4729	1.2995	1.3487	1.3312	1.178
P30622|CLIP1_HUMAN	0.9818	0.9818	0.9818	0.8914	0.9488	0.8718	0.774	0.7875	0.82	0.7783	0.7738	0.8362	0.7564	0.7812	0.9131	0.8429	0.8562	0.9342	0.7681	0.7741	0.8764	0.7666	0.7778	0.8754
P43686|PRS6B_HUMAN	0.9967	0.9967	0.9967	1.0482	0.9679	0.9597	1.06	1.0286	0.9436	0.9776	0.9629	0.9344	1.0203	0.9147	0.923	1.1157	1.0858	1.0661	1.024	1.0422	0.9769	0.9179	0.96	0.8655
P55265|DSRAD_HUMAN	0.9929	0.9455	0.9929	1.0738	0.9689	1.0123	1.0245	0.9092	1.0489	1.0736	0.9121	1.0576	1.0609	0.9352	1.0574	1.1582	1.029	1.1929	1.1788	0.9521	1.16	1.1509	1.0209	1.1292
P60900|PSA6_HUMAN	0.9161	0.8888	0.8665	1.063	0.9652	0.865	1.2101	1.0116	0.9193	1.1541	0.9926	0.8732	1.1195	0.9484	0.8897	1.1527	0.9969	0.8998	1.2738	1.0499	0.9067	1.0938	0.9361	0.8745
Q71U36|TBA1A_HUMAN	1	1	1	1.0928	1.0062	1.0573	0.9865	0.9007	0.8512	1.0797	0.9096	0.8741	2.4388	2.4638	2.0538	2.3826	2.4932	1.9858	2.1474	2.0774	1.7797	2.5819	2.3424	2.0337
Q93009|UBP7_HUMAN	0.941	0.941	0.941	0.975	0.9002	0.8472	0.9495	0.8761	0.8521	0.9346	0.8408	0.8533	0.8781	0.8338	0.7947	0.9495	0.9322	0.9091	0.8295	0.8261	0.7817	0.8276	0.7594	0.795
Q9H4M9|EHD1_HUMAN	0.9734	0.9734	0.9734	0.9958	1.0696	0.9871	0.9485	1.0166	0.9956	0.9628	1.002	0.9867	1.1435	1.2029	1.1384	1.1182	1.1878	1.0718	1.0579	1.1723	1.0298	1.0159	1.0611	1.0179
Q9UMS6|SYNP2_HUMAN	1.0138	1.0138	1.0138	1.2861	1.4532	1.2935	1.0588	1.1479	1.0083	1.1324	1.1984	1.0892	1.5402	1.7628	1.5428	1.1229	1.3012	1.1264	1.179	1.3938	1.2178	1.4035	1.6615	1.2938
O15027|SC16A_HUMAN	1.017	1.017	1.017	1.1175	1.0926	1.1192	0.9282	0.8956	0.8931	0.9331	0.9297	0.8978	0.9046	0.9345	0.8802	0.84	0.8814	0.8522	0.8974	0.8374	0.846	0.8756	0.8819	0.8197
O43865|SAHH2_HUMAN	0.9915	1.0089	0.9817	1.0306	1.0239	1.0162	1.1499	1.0695	0.9794	1.1381	1.1233	1.0123	0.8403	0.8186	0.752	0.9004	0.8159	0.7092	0.9204	0.8924	0.7512	0.9332	0.8789	0.7342
P25789|PSA4_HUMAN	1.1237	1.1598	1.0087	1.2668	1.1544	1.0222	1.6714	1.4559	1.2823	1.5103	1.2902	1.1587	1.3342	1.2052	1.0875	1.5086	1.2933	1.1541	1.4566	1.3127	1.1145	1.3463	1.2023	0.987
P51571|SSRD_HUMAN	1.2808	1.173	1.2761	1.2645	1.1954	1.1118	1.1141	1.0511	0.9827	1.1168	1.1356	0.9939	0.6887	0.6907	0.6865	0.6528	0.5962	0.5709	0.7072	0.6895	0.6356	0.6247	0.6143	0.5896
P55008|AIF1_HUMAN	0.8102	0.8563	0.8895	1.1357	1.0202	1.0931	1.6675	1.5311	1.6321	1.6739	1.6339	1.7504	1.9973	1.7882	1.9341	1.9008	1.72	1.888	2.4872	2.1914	2.4284	2.0368	1.9933	2.1417
P55196|AFAD_HUMAN	1.0083	1.0083	1.0083	0.847	0.9438	0.8631	0.7791	0.8065	0.7726	0.8485	0.8556	0.8139	0.8045	0.8258	0.8017	0.8405	0.8597	0.8184	0.7421	0.7989	0.7539	0.7403	0.7993	0.7534
P63208|SKP1_HUMAN	1.1202	1.1202	1.1827	0.9664	1.0451	1.0355	0.9995	1.0537	1.0785	0.9054	0.9644	1.0046	0.8304	0.9099	0.9483	0.8707	0.9676	0.953	0.8258	0.9342	0.8893	0.762	0.8114	0.8668
Q13618|CUL3_HUMAN	0.9378	0.9378	0.9378	0.9901	0.8699	0.8544	0.9942	0.8132	0.8509	1.0657	0.84	0.9086	0.9809	0.8434	0.805	1.0235	0.87	0.8249	0.9735	0.814	0.837	0.992	0.8311	0.8838
Q96HE7|ERO1A_HUMAN	1.1147	1.1265	0.9896	1.1085	1.0911	1.022	1.2606	1.0439	1.0497	1.1958	1.0371	1.0253	1.1857	1.0972	1.1058	1.8984	1.5797	1.6027	1.654	1.3415	1.342	1.9399	1.6061	1.5549
Q9UKM9|RALY_HUMAN	0.9075	0.9014	0.9055	0.9004	0.8008	0.8225	1.0563	0.9848	1.0391	1.1383	0.9657	1.0581	1.1242	0.9936	1.121	1.2522	1.1868	1.303	1.0835	1.0214	1.1453	1.1548	1.0595	1.208
Q9Y6Y8|S23IP_HUMAN	1.0758	1.1251	1.1654	1.0948	1.1635	1.1651	1.0746	1.065	1.0581	1.1164	1.1437	1.0588	1.0061	1.0795	1.0194	1.0545	1.0832	1.0193	1.0433	1.1515	1.0541	1.0954	1.0281	0.951
O15371|EIF3D_HUMAN	0.9782	0.9782	0.9645	0.8932	0.9068	0.9675	0.9061	0.8935	0.8814	0.886	0.9036	0.882	0.7496	0.7837	0.8564	0.8461	0.8567	0.8926	0.7496	0.793	0.8307	0.7003	0.7731	0.8211
O43488|ARK72_HUMAN	1.0528	1.0606	1.0141	1.1053	1.1213	1.0533	1.1521	1.2606	1.166	1.1896	1.3048	1.1828	1.0806	1.1249	1.0186	1.012	1.0973	0.948	1.1503	1.2137	1.0283	1.0789	1.2313	1.0421
O75116|ROCK2_HUMAN	1.0151	1.0151	1.0151	0.9581	0.996	1.0401	0.8619	0.8736	0.9807	0.9114	0.9204	1.0344	0.9193	0.9519	1.0693	0.901	0.921	1.0632	0.8576	0.9149	1.0721	0.9362	0.9411	1.0812
P05107|ITB2_HUMAN	0.9365	0.9775	0.8951	1.0105	1.2193	1.0935	1.1248	1.4217	1.1114	1.3004	1.5284	1.2304	1.3245	1.6737	1.2002	1.4016	1.7229	1.2955	1.6543	2.1253	1.5474	1.5909	2.0646	1.507
P09327|VILI_HUMAN	0.9565	0.9114	1.0301	0.9448	1.0563	1.1312	0.8833	0.9869	1.0075	0.8994	0.987	1.032	0.7897	0.8761	0.8904	0.7977	0.8751	0.9932	0.8321	0.8893	0.9031	1.0713	1.1354	1.1388
P10515|ODP2_HUMAN	1.1597	1.1217	1.1156	1.3384	1.2369	1.3657	1.1885	1.1865	1.4051	1.1868	1.1518	1.414	1.0799	0.9761	1.2194	1.1793	1.0239	1.3375	1.0767	1.0168	1.2581	1.0387	0.9217	1.2253
P14927|QCR7_HUMAN	1.1548	1.1212	1.1548	1.1793	1.2021	1.2048	1.2769	1.264	1.243	1.2504	1.1935	1.2155	0.9934	0.9761	1.0384	1.1294	1.0955	1.0914	1.0623	1.0071	1.0027	0.9588	0.9441	0.9297
P20340|RAB6A_HUMAN	1.131	1.1794	1.1794	1.3367	1.2055	1.119	1.466	1.1213	1.1651	1.5354	1.1658	1.146	1.3078	1.1105	1.0817	1.4679	1.2083	1.2094	1.3881	1.1402	1.1208	1.5986	1.1923	1.1711
P22307|NLTP_HUMAN	1.0229	1.0249	1.0014	0.8765	0.9533	0.9827	1.0313	1.1739	1.114	1.047	1.1707	1.1007	1.0419	1.177	1.1499	1.1516	1.3313	1.296	1.1781	1.3489	1.3172	1.1519	1.2902	1.2138
P46926|GNPI1_HUMAN	1.1093	1.0474	1.0474	1.1001	1.0752	1.1636	1.2759	1.2795	1.2663	1.3215	1.2237	1.3177	1.3393	1.3081	1.2683	1.5831	1.4841	1.4573	1.4093	1.3283	1.3806	1.4547	1.3909	1.4273
P54725|RD23A_HUMAN	0.9726	0.9726	0.9726	0.8848	0.893	0.8209	0.9005	1.0039	0.8319	0.8627	0.937	0.7765	0.7484	0.8118	0.7143	0.8514	0.9013	0.7551	0.7901	0.7838	0.7573	0.7293	0.8214	0.6718
Q03135|CAV1_HUMAN	0.8287	0.8287	0.8249	0.7693	0.8141	0.9044	0.9104	0.8762	1.146	0.8482	0.7899	1.0439	1.0154	1.0409	1.3098	0.8051	0.7683	1.0084	0.7557	0.6823	0.9428	0.9312	0.8649	1.1792
Q13630|FCL_HUMAN	0.96	1.0123	1.0119	0.9413	0.873	0.9883	0.981	0.9241	0.9744	0.8842	0.7434	0.8357	0.8495	0.8104	0.8574	0.8884	0.7945	0.8469	0.8901	0.8163	0.8737	0.777	0.6069	0.7095
Q15643|TRIPB_HUMAN	0.9836	0.9836	0.9836	1.0411	0.9364	0.9672	0.9198	0.7957	0.8477	0.9636	0.827	0.8924	0.7419	0.7627	0.8354	0.8716	0.7853	0.8711	0.8509	0.7796	0.8431	0.8054	0.7339	0.8158
Q8NF91|SYNE1_HUMAN	1.0493	1.0493	1.0493	0.8831	0.9492	0.9644	0.8545	0.971	0.9428	0.8115	0.9449	0.9043	0.8261	0.9643	0.9006	0.7721	0.8771	0.8861	0.7627	0.8472	0.8827	0.7581	0.8451	0.8612
Q92734|TFG_HUMAN	1.0963	1.0912	1.2012	1.119	1.0487	1.231	1.1288	1.1019	1.1722	1.0657	1.1517	1.1837	0.9437	0.9871	1.0426	1.0282	1.0596	1.1181	1.0547	1.0411	1.0744	1.0951	1.142	1.1514
Q96I15|SCLY_HUMAN	1.2592	1.1442	1.1384	1.1071	1.0482	0.9757	1.2306	0.9766	1.0159	1.2664	1.0297	1.0658	0.8348	0.7509	0.7105	0.7533	0.6885	0.6824	0.7889	0.6755	0.6664	0.7243	0.6257	0.5882
Q9UJS0|CMC2_HUMAN	1.1091	1.0369	1.0369	1.0761	1.045	1.0315	1.13	1.0624	1.0626	1.1184	1.0912	1.0553	0.9522	0.8512	0.865	0.9319	0.8758	0.9355	0.9165	0.8667	0.8807	0.9597	0.8686	0.9308
Q9UJZ1|STML2_HUMAN	1.021	1.0249	1.0249	1.0173	1.0831	0.9963	0.9178	1.0191	0.8885	0.8951	0.9575	0.8432	0.8173	0.8875	0.7743	0.9201	1.0363	0.8733	0.79	0.8757	0.7962	0.7967	0.8799	0.7257
Q05315|LEG10_HUMAN	1.4656	1.419	1.3914	1.6675	1.6551	1.6895	2.5353	2.2518	2.5358	1.9992	1.8341	2.072	2.2394	2.11	2.5157	2.3551	2.222	2.5862	5.316	5.1486	5.9216	3.2732	2.8796	3.4173
O15511|ARPC5_HUMAN	0.7876	0.8332	0.8313	0.8128	0.8694	0.7784	1.0299	1.1047	0.9505	1.0841	1.115	0.9835	1.2298	1.3423	1.2264	1.2368	1.3928	1.2546	1.284	1.492	1.3234	1.3447	1.5486	1.3919
O43290|SNUT1_HUMAN	0.8674	0.8292	0.8674	0.9424	0.9718	1.0125	0.8747	0.7957	0.9006	0.9021	0.8881	0.957	1.0346	1.0795	1.095	1.0253	1.0341	1.0187	0.9877	0.9807	0.9936	1.0653	1.078	1.0986
O75347|TBCA_HUMAN	1.1511	1.2137	1.2253	1.2029	1.1123	1.182	1.3814	1.3916	1.2802	1.3661	1.317	1.2296	1.1541	1.1312	1.0452	1.5476	1.5247	1.3309	1.3034	1.243	1.1294	1.3558	1.3046	1.1377
P05060|SCG1_HUMAN	1.03	1.03	1.03	1.0936	1.0741	1.1339	1.2318	1.3104	1.3535	0.9049	1.0388	1.0221	1.4483	1.5044	1.6614	0.822	0.9343	1.0198	1.0762	1.2135	1.3032	1.2357	1.3338	1.5396
P06865|HEXA_HUMAN	1.2104	1.2104	1.2061	1.2399	1.1926	1.27	1.4374	1.3454	1.4634	1.3889	1.3224	1.4582	1.5154	1.4475	1.4832	1.7139	1.5452	1.676	1.6824	1.5469	1.6356	1.4822	1.4453	1.5427
Q13308|PTK7_HUMAN	0.9865	0.9865	0.9865	0.9171	1.044	1.0274	0.9817	1.0598	1.0157	0.9672	1.1296	1.0559	1.2711	1.3547	1.4514	1.1314	1.1818	1.2735	1.3896	1.5117	1.5193	1.3438	1.5476	1.5485
Q14651|PLSI_HUMAN	1.0299	1.0299	1.0299	0.9956	0.9267	1.0609	1.0703	1.02	1.0687	1.0522	0.9974	1.0069	1.0916	1.0304	1.1231	1.2207	1.1412	1.2132	1.045	1.0527	1.049	1.1075	1.0432	1.1003
Q5BJF2|TMM97_HUMAN	0.9712	0.9712	0.9712	0.7711	0.7476	0.7831	0.75	0.7502	0.721	0.6636	0.6543	0.6202	0.374	0.4108	0.4172	0.3311	0.3423	0.3306	0.3173	0.3604	0.3395	0.2525	0.2788	0.2503
Q86W92|LIPB1_HUMAN	1.0264	1.0264	1.0264	1.0472	1.1251	1.0354	0.9779	1.0648	0.9341	1.1129	1.2043	1.0111	1.1825	1.3031	1.183	1.1796	1.2338	1.1734	1.2239	1.3389	1.165	1.2712	1.4051	1.188
Q8NBJ5|GT251_HUMAN	1.1571	1.179	1.1571	1.0896	1.2881	1.2145	1.1618	1.4404	1.399	1.2192	1.4264	1.4665	1.4773	1.7754	1.661	1.8528	2.2021	2.0735	1.6467	2.2205	2.0164	1.714	2.2398	2.1125
Q92817|EVPL_HUMAN	1.0063	1.0063	1.0063	0.9907	1.1066	1.0548	0.9045	0.998	0.959	0.9665	1.1078	1.1318	1.1338	1.1264	1.0749	1.7391	1.6066	1.4723	1.3458	1.4199	1.3109	1.2251	1.351	1.2455
Q9H0D6|XRN2_HUMAN	0.9004	0.9395	0.9004	0.871	0.9332	0.874	0.8702	0.9238	0.8144	0.8944	0.9621	0.8777	0.8267	0.8509	0.7946	0.9265	0.9527	0.8266	0.8657	0.9155	0.8215	0.896	0.9329	0.7817
Q9NYF8|BCLF1_HUMAN	0.9798	0.9798	0.9341	0.9324	0.8755	0.9965	1.0759	0.9346	1.0215	1.0861	0.9083	1.0034	1.0056	0.8558	0.9379	1.1494	0.9944	1.0844	1.0348	0.8219	0.9321	1.0132	0.8193	0.9183
Q9P0K7|RAI14_HUMAN	1.1115	1.1115	1.1115	0.8998	1.1094	1.0151	0.9073	1.1256	1.0722	1.0095	1.2142	1.1306	1.122	1.3242	1.2945	1.2102	1.2994	1.3497	1.2116	1.2942	1.2837	1.2985	1.4292	1.4286
P17612|KAPCA_HUMAN	0.9659	0.9659	0.9659	0.8343	0.9177	0.8712	0.9167	0.996	0.9928	0.8537	0.9292	0.8837	0.8074	0.8359	0.8705	0.7714	0.8221	0.7834	0.8304	0.8673	0.83	0.6585	0.7019	0.6837
P19652|A1AG2_HUMAN	1.0765	1.095	1.008	1.5867	1.5584	1.4556	1.7684	1.7872	1.5725	1.8205	1.8984	1.5877	2.5891	2.7834	2.5098	2.08	2.2676	2.0013	2.5338	2.7567	2.3236	3.2926	3.5545	3.0548
P29144|TPP2_HUMAN	1	1	1	0.993	1.0488	1.0865	1.0309	1.0662	1.0402	1.0467	1.0607	1.0499	0.9922	1.0818	1.0446	0.9954	1.0461	1.0322	1.0341	1.1134	1.0976	1.0304	1.0521	1.0753
P30038|AL4A1_HUMAN	0.975	0.975	0.975	0.9649	0.935	0.9465	0.8919	0.8981	0.8121	0.9267	0.8833	0.8423	0.7963	0.7951	0.7878	0.8864	0.8407	0.8386	0.8534	0.7679	0.7298	0.7483	0.6902	0.6762
P33241|LSP1_HUMAN	0.9728	0.9374	0.8927	1.3055	1.3133	1.1359	1.567	1.699	1.4976	1.7479	1.9635	1.5916	2.1548	2.2485	1.883	2.0208	2.3576	1.9771	2.2367	2.5208	2.1036	2.2227	2.3474	1.9876
P35908|K22E_HUMAN	1.0429	1.1171	1.0687	1.3824	1.3897	1.3596	1.1264	1.2103	1.1222	1.3664	1.4687	1.4436	1.4802	1.3451	1.4053	1.2563	1.3154	1.247	1.6809	1.6534	1.7427	1.7282	1.6317	1.7569
Q14353|GAMT_HUMAN	1.0467	1.0467	1.0467	1.0386	0.9502	0.9005	0.8736	0.8079	0.7789	0.9211	0.8082	0.7454	0.6134	0.657	0.503	0.5543	0.5866	0.4388	0.6726	0.6155	0.5408	0.5308	0.5344	0.4593
Q641Q2|FA21A_HUMAN	1.0056	1.0056	1.0056	1.0866	1.0497	1.1335	1.0203	0.9668	0.9556	1.0057	0.9858	0.9757	1.1504	1.0765	1.0915	1.1713	1.1228	1.086	1.1037	1.0734	0.9786	0.9938	1.0028	0.9191
Q99729|ROAA_HUMAN	1.1776	1.1537	1.1179	1.182	1.124	0.9858	1.3764	1.4274	1.1717	1.3275	1.3692	1.1504	1.4706	1.4326	1.2258	1.905	1.8868	1.5714	1.4865	1.4503	1.2425	1.1579	1.3054	0.9851
Q9BTT0|AN32E_HUMAN	0.8923	0.9225	0.9225	0.8316	0.853	0.9035	0.863	0.812	0.8821	0.7741	0.7997	0.8048	0.9751	0.9099	1.0275	1.016	0.9803	1.0787	0.8799	0.892	0.9869	0.871	0.8077	0.9063
Q9NR31|SAR1A_HUMAN	1.0074	1.0074	1.0074	1.0158	0.9732	0.9645	1.002	0.8147	0.7721	0.8669	0.7691	0.7414	0.9184	0.8628	0.8467	1.0936	0.9165	0.9352	1.0263	0.8992	0.8825	1.0071	0.915	0.8733
Q9UJ70|NAGK_HUMAN	1.0912	1.0912	1.1309	1.221	1.0709	1.1103	1.1308	1.0325	1.1114	1.1427	1.0561	1.1589	1.1106	1.0532	1.063	1.1053	1.0493	1.0825	1.1986	1.116	1.1857	1.0573	1.0231	1.0842
O15382|BCAT2_HUMAN	0.9849	0.9616	0.9899	0.9979	1.0239	0.9722	1.0161	0.8346	0.9669	1.0816	0.9061	1.0093	0.5534	0.5374	0.593	0.5488	0.5436	0.5871	0.6326	0.5873	0.6083	0.5539	0.5214	0.5503
O60547|GMDS_HUMAN	1.0756	1.0682	1.1544	1.2192	1.0629	1.2768	1.1853	1.1272	1.1256	1.1521	1.1046	1.0839	1.0558	1.0002	1.1266	1.0215	0.9682	0.9757	1.072	1.012	1.0062	1.0245	0.9354	0.9561
P02748|CO9_HUMAN	1.039	1.0598	1.039	1.2686	1.297	1.2351	1.0723	1.1172	0.9985	1.0885	1.2031	0.9969	1.8967	1.8623	1.7574	1.5686	1.5146	1.4557	1.8083	1.7631	1.6194	2.3057	2.1855	2.0065
P10155|RO60_HUMAN	0.9924	0.9924	0.9924	0.9476	0.9534	1.0682	0.9819	0.974	1.0305	0.9093	0.9547	0.9613	0.8878	0.9477	0.9399	0.9255	0.9338	0.9506	0.8873	0.895	0.8787	0.9088	0.9646	0.946
P23634|AT2B4_HUMAN	1.0812	1.0812	1.0812	1.204	1.2564	1.2172	1.1345	1.0862	1.0655	1.2209	1.1713	1.0998	1.3374	1.3105	1.1868	1.3323	1.3168	1.2576	1.3223	1.2465	1.2059	1.3531	1.2953	1.2164
P25788|PSA3_HUMAN	0.8971	0.9008	0.8289	0.8896	0.8874	0.8304	0.9693	0.9751	0.993	0.9099	0.9426	0.8821	0.851	0.8783	0.7743	0.9767	0.9168	0.9292	0.9415	0.9132	0.9017	0.8947	0.9475	0.8604
P28070|PSB4_HUMAN	0.9804	0.9804	0.9804	1.0481	1.0003	0.8231	1.048	1.0133	0.8255	1.0595	0.9749	0.7911	1.0077	0.9181	0.7684	1.1036	0.9789	0.8732	1.1496	1.0561	0.8712	1.0504	0.9353	0.8325
P30405|PPIF_HUMAN	1.0446	0.9974	1.0466	1.0383	0.9666	1.2123	1.1953	1.0602	1.2642	1.157	0.9983	1.0992	0.5488	0.5773	0.7441	0.6115	0.558	0.7328	0.6355	0.5969	0.7274	0.4922	0.4644	0.6482
P34913|HYES_HUMAN	1.1372	1.1236	1.1236	1.3169	1.2755	1.2612	1.0083	0.9194	0.917	1.0811	1.0313	1.0042	0.7844	0.7272	0.6782	0.6775	0.634	0.6335	0.7947	0.6887	0.6162	0.6807	0.5812	0.5358
P54920|SNAA_HUMAN	1.0935	1.033	1.0101	1.0594	1.0124	0.9741	1.116	1.047	0.9806	1.1107	1.0409	0.9893	0.9831	0.9791	0.8847	1.0294	1.0295	0.9167	1.0344	1.0627	0.9129	1.0938	1.027	0.9351
Q04828|AK1C1_HUMAN	1	1	1	0.954	0.9409	0.9059	1.0042	1.0266	1.0736	1.0567	0.9581	1.1363	0.6995	0.7415	0.9926	1.5965	1.6034	1.8441	0.617	0.6326	0.898	0.7985	0.8131	1.052
Q13404|UB2V1_HUMAN	0.9258	0.9198	0.9198	0.9982	1.0297	0.8264	1.1521	1.3964	1.0306	1.1154	1.4358	1.0137	0.9529	0.9885	0.7181	0.8997	1.1796	0.7999	0.9494	1.1984	0.7732	1.0186	1.3289	0.891
Q13464|ROCK1_HUMAN	0.9612	0.9612	0.9612	0.9945	1.0391	1.0298	0.9106	0.8561	0.8694	0.9303	0.9815	0.8771	1.071	1.1083	1.0665	1.0512	1.0663	1.0737	1.024	1.1171	1.0342	0.9926	1.0803	0.9784
Q14108|SCRB2_HUMAN	1.012	1.0534	0.9537	0.9975	1.0103	0.9024	1.0245	1.0298	0.8817	0.9632	0.9976	0.8622	0.8683	0.9102	0.8026	0.9705	1.0542	0.8756	1.0159	1.0517	0.8706	0.9675	1.0239	0.8484
Q14554|PDIA5_HUMAN	1.0253	1.0253	1.0253	0.9006	0.853	0.8927	0.9356	0.9475	0.8439	1.0175	1.0013	0.9101	0.867	0.8954	0.7992	0.8205	0.8693	0.7802	0.9539	0.912	0.8416	0.9262	1.0262	0.8041
Q6P1N0|C2D1A_HUMAN	1.0703	0.95	1.0242	1.0826	1.037	0.9412	1.1617	1.1199	0.9275	1.1887	1.0365	0.8278	1.1005	0.9802	0.8949	1.0462	1.0115	0.8787	1.0629	0.9727	0.7751	1.0774	0.8953	0.7586
Q92597|NDRG1_HUMAN	0.9469	0.9483	0.906	1.0015	0.984	1.0623	1.0159	1.03	1.0905	1.0273	1.0109	1.0458	1.0671	1.1288	0.9787	1.8009	1.8685	1.7817	1.235	1.215	1.2065	1.4496	1.4602	1.4106
Q96T51|RUFY1_HUMAN	1.0684	1.0524	1.0524	0.9767	0.9879	1.0044	1.1108	1.0501	1.0607	1.0413	1.033	1.0271	1.1006	1.0532	1.0601	1.1293	1.0872	1.0543	1.137	1.1382	1.0654	1.0861	1.0923	1.0215
Q99961|SH3G1_HUMAN	1.017	1.1226	1.0704	1.0618	1.1015	1.1124	1.1196	1.1473	1.0828	1.1819	1.2705	1.1866	1.2726	1.2664	1.2192	1.4278	1.4562	1.3727	1.379	1.3845	1.3926	1.3051	1.2971	1.3302
Q9H444|CHM4B_HUMAN	1.0223	0.996	1.0223	0.9397	1.0406	1.0804	1.047	1.1356	1.1464	1.0021	1.1064	1.119	1.1512	1.2418	1.2212	1.3816	1.4251	1.4511	1.1453	1.191	1.2679	1.2283	1.3106	1.347
Q9UBC2|EP15R_HUMAN	1.0321	1.0321	1.0321	0.9542	1.0385	1.028	0.9213	0.9798	1.0217	0.9276	1.0052	1.0624	0.9102	1.0038	1.0554	0.934	1.0186	1.1119	0.9614	1.0707	1.1372	0.8702	1.0669	1.0978
Q9UEY8|ADDG_HUMAN	1.2135	1.2135	1.2025	1.2829	1.2408	1.308	1.3361	1.3172	1.3386	1.3366	1.3243	1.3507	1.491	1.5734	1.4819	1.3121	1.2647	1.192	1.4022	1.4141	1.4083	1.4705	1.482	1.4441
O00764|PDXK_HUMAN	0.877	0.9368	0.9731	1.0099	1.0701	1.0733	0.8938	0.9544	0.9374	0.9126	0.9903	0.9406	0.9169	0.9526	0.9463	0.8819	0.9142	0.9013	0.8999	0.9836	0.9727	0.9807	0.9837	0.9514
P13798|ACPH_HUMAN	1	0.9347	1	1.0089	0.972	1.0542	1.0975	1.091	1.1349	1.0287	1.0236	1.0272	1.0049	0.9909	1.0418	1.0569	1.0478	1.0277	1.0179	1.0805	1.0579	0.9131	0.9716	1.0013
P20073|ANXA7_HUMAN	1.007	1.0421	1.0216	1.2071	1.1176	0.9277	1.4165	1.3912	1.0964	1.466	1.4049	1.1742	1.608	1.4933	1.2762	1.6196	1.5903	1.3391	1.552	1.5252	1.1952	1.8115	1.8154	1.4293
P35637|FUS_HUMAN	0.9912	0.9753	0.9753	0.9682	0.9094	0.8061	0.8732	0.9961	0.8018	0.9308	1.0352	0.8246	0.9147	0.9886	0.8442	1.1525	1.1639	1.0181	0.8553	0.9123	0.7443	0.932	0.955	0.7995
P55209|NP1L1_HUMAN	0.9777	0.8725	0.9738	0.975	0.8958	0.9668	1.1374	1.056	1.1013	1.1109	1.106	1.101	1.241	1.2123	1.1724	1.3053	1.2753	1.2816	1.2845	1.3432	1.2681	1.3291	1.2569	1.266
P63000|RAC1_HUMAN	0.8817	0.905	0.905	0.9876	0.8951	0.8939	1.0517	0.9779	1.0338	1.1105	0.9881	1.1019	1.1873	1.1394	1.2685	1.2393	1.0953	1.2176	1.2844	1.1318	1.2594	1.443	1.2265	1.392
Q07021|C1QBP_HUMAN	0.9821	0.9821	0.9821	1.096	1.0348	1.0651	0.9955	0.9775	0.9377	0.9415	0.9032	0.9107	0.828	0.8362	0.7975	0.9675	0.9523	0.9033	0.9288	0.9042	0.8906	0.7546	0.7539	0.6925
Q13492|PICAL_HUMAN	1.0383	1.0383	1.0383	1.0059	1.0388	1.1602	1.0839	1.122	1.1735	1.1031	1.1036	1.2337	1.2308	1.2164	1.3123	1.2539	1.1883	1.2904	1.1326	1.1992	1.2853	1.24	1.1911	1.3637
Q5T1M5|FKB15_HUMAN	1.0133	1.0133	1.0133	1.0597	1.0239	1.1032	1.0076	0.9094	0.9558	0.9839	0.9589	1.0081	1.1056	1.0862	1.2115	1.1163	1.057	1.1345	1.1708	1.0678	1.1468	1.0358	1.01	1.1231
Q96RQ3|MCCA_HUMAN	1.0388	1.0388	1.0388	1.0666	1.1744	1.0752	0.9621	1.1295	1.0105	0.8868	1.0763	0.9061	0.7333	0.8107	0.7406	0.6668	0.7918	0.7235	0.7177	0.8208	0.7341	0.654	0.7662	0.6632
Q9HCC0|MCCB_HUMAN	0.9549	0.9446	0.9549	1.0152	1.1228	0.9656	1.0373	1.0451	0.9376	0.9681	1.0578	0.8478	0.7224	0.8247	0.7163	0.8055	0.8211	0.7311	0.8075	0.871	0.7065	0.7493	0.7739	0.687
Q9ULA0|DNPEP_HUMAN	1.0787	1.0762	1.0673	1.0762	1.0652	0.9715	1.1066	1.1504	0.9668	1.0264	1.1361	0.9407	1.0856	1.101	1.0312	1.015	1.1174	0.9966	1.0347	1.1017	0.9517	0.9922	1.0715	0.9293
Q9Y277|VDAC3_HUMAN	1.201	1.3074	1.421	1.251	1.4002	1.3666	1.366	1.5414	1.485	1.4096	1.5061	1.4354	1.091	1.3052	1.2962	1.4464	1.6175	1.622	1.3702	1.4767	1.4608	1.1729	1.3604	1.3621
O43399|TPD54_HUMAN	0.8807	0.8854	0.8807	0.8828	0.9857	0.8677	0.9441	1.0075	0.8489	0.9078	1.0109	0.7977	0.9043	0.9911	0.8488	1.2023	1.41	1.0579	1.0195	1.1102	0.8916	1.1026	1.2772	0.9604
O95232|LC7L3_HUMAN	1.0789	1.0789	1.0789	1.0241	0.986	0.9746	0.9721	1.0308	0.9891	1.0176	1.0278	0.9591	1.0516	0.9642	0.9396	1.1683	1.0985	1.0925	0.8468	0.7908	0.8122	1.0311	0.923	0.9627
P55263|ADK_HUMAN	0.9644	0.9644	0.9644	0.9192	0.8949	0.9018	1.1143	0.972	0.984	1.1267	0.9363	0.9637	0.9212	0.8098	0.8319	1.1129	0.9713	0.9423	1.0316	0.8978	0.9009	1.0094	0.8456	0.8804
P84085|ARF5_HUMAN	1.1677	1.0839	1.107	1.1773	1.1269	1.1582	1.127	1.0913	1.1552	1.1009	1.046	1.1528	1.0968	1.1376	1.1072	1.2978	1.1811	1.2682	1.3639	1.2382	1.378	1.013	1.1254	1.1293
Q96PK6|RBM14_HUMAN	1.0208	1.0208	1.0208	1.0076	1.0091	1.011	0.9524	0.9365	0.9715	1.0486	1.0238	1.0703	0.9982	1.0765	1.0762	1.1108	1.1531	1.1481	0.9901	0.977	0.9859	1.012	1.0451	1.0653
Q99439|CNN2_HUMAN	0.8221	0.8057	0.8198	0.8664	1.0035	0.9461	1.0538	1.2303	1.1217	1.0783	1.3634	1.1966	1.7572	2.005	1.932	1.4525	1.7172	1.5202	1.6874	2.0461	1.9261	2.0302	2.3389	2.1352
Q9GZZ9|UBA5_HUMAN	1.279	1.3127	1.2837	1.2141	1.2035	1.1236	1.0872	1.1477	1.0578	0.9558	0.965	0.9158	0.8242	0.837	0.743	0.7131	0.7466	0.6639	0.7111	0.7066	0.6866	0.6287	0.6038	0.5234
Q9UKY7|CDV3_HUMAN	1.0594	1.0484	1.112	0.9118	0.8746	1.0631	0.9421	0.8573	1.0964	0.9825	0.8638	1.1064	0.8693	0.8425	0.9903	1.1025	1.0238	1.2221	0.8769	0.8659	1.0358	0.7873	0.802	0.9622
P55083|MFAP4_HUMAN	1.1565	1.2614	1.1362	2.1617	2.4632	2.0203	1.8978	2.2855	1.8558	1.9255	2.4709	1.7944	4.524	6.9585	4.457	2.2965	3.358	2.4156	2.7857	4.3798	3.0647	2.9615	3.9393	3.275
O00264|PGRC1_HUMAN	1.1145	1.1006	1.1761	1.172	1.1426	1.4788	1.0907	1.265	1.4761	1.0778	1.3822	1.5747	1.1353	1.2732	1.3816	1.2273	1.5549	1.6754	1.248	1.4572	1.7633	1.1948	1.4118	1.7134
O60264|SMCA5_HUMAN	1	1	1	0.902	0.866	0.9504	0.8713	0.8534	0.9013	0.8948	0.8927	0.9003	0.9752	1.0058	1.0336	1.1137	1.0957	1.182	0.9032	0.859	0.9621	0.8858	0.9256	1.0027
P27694|RFA1_HUMAN	1.0973	1.1541	1.1541	1.1246	1.1939	1.1722	1.1201	1.1449	1.1076	1.1975	1.1657	1.1416	1.226	1.278	1.2138	1.276	1.2952	1.2016	1.2603	1.1679	1.1613	1.2555	1.3018	1.2199
P51812|KS6A3_HUMAN	0.9729	0.9729	0.9729	0.958	0.8541	0.8591	1.0189	0.9012	0.8863	1.0711	0.8722	0.8857	0.9942	0.8987	0.8809	0.975	0.8104	0.8037	1.0196	0.8823	0.8831	1.0355	0.8632	0.8796
P53597|SUCA_HUMAN	0.9426	0.9665	0.9855	1.0484	1.0971	1.3263	0.9116	1.0142	1.2557	0.9372	1.0481	1.2495	0.8311	0.9091	1.0153	0.7888	0.8464	0.9691	0.7566	0.8044	0.9091	0.6788	0.7068	0.9034
P62266|RS23_HUMAN	1.0754	1.0427	1.117	0.9803	0.995	1.1583	1.081	1.0758	1.2632	0.9478	0.9996	1.1272	0.7426	0.7042	0.8408	0.7371	0.6976	0.8098	0.7004	0.6884	0.821	0.6336	0.6469	0.743
Q00796|DHSO_HUMAN	1.0174	1.0174	1.0174	0.9435	0.9298	0.9774	1.0362	0.9859	1.0069	0.8974	0.8582	0.9124	0.9066	0.973	0.9727	1.0248	1.0318	1.0114	0.8167	0.8996	0.931	0.7855	0.8425	0.9253
Q99733|NP1L4_HUMAN	1.1725	1.129	1.065	0.9405	1.0618	1.0683	1.0376	1.1148	1.2399	1.0081	1.0989	1.1936	0.9805	1.1476	1.1523	1.0517	1.1765	1.2282	1.0013	1.1374	1.2032	0.8353	1.0813	1.1093
Q9BXS5|AP1M1_HUMAN	1.0553	1.0553	1.0553	1.1074	1.0687	1.0642	1.103	0.9341	1.0023	1.1411	0.9664	1.0079	1.1574	0.937	0.9533	1.1567	0.9581	0.9952	1.1637	0.9604	0.9815	1.2883	1.0223	0.9759
Q9BYT8|NEUL_HUMAN	0.9718	0.9718	0.9718	0.9965	0.9536	0.8718	1.1611	1.0105	0.9275	1.2295	0.9757	0.9563	1.0073	0.9052	0.8798	1.0438	0.9671	0.8777	0.9695	0.8622	0.7571	0.9177	0.741	0.682
Q9H3U1|UN45A_HUMAN	0.9707	0.9794	0.8658	1.0332	0.9747	0.8902	0.8353	0.8757	0.8269	0.889	0.8254	0.7321	0.9087	0.8565	0.8529	0.9542	0.9232	0.8286	0.7939	0.7689	0.709	0.7916	0.8433	0.7536
P62841|RS15_HUMAN	0.9555	1	0.9706	0.849	0.8138	0.8508	0.7424	0.81	0.8786	0.6959	0.7539	0.8172	0.498	0.5575	0.6099	0.492	0.5702	0.6228	0.503	0.5781	0.6208	0.4325	0.499	0.5499
O15320|CTGE5_HUMAN	1.1404	1.0954	1.1404	1.1918	1.1487	1.1069	1.1204	1.0307	1.0003	1.1125	1.0342	0.9405	0.9711	0.9368	0.8819	0.9432	0.9344	0.8738	0.9467	0.8984	0.8745	1.0341	0.9428	0.83
O75915|PRAF3_HUMAN	0.9465	0.8374	0.8573	1.0352	1.0342	0.967	0.9905	1.0809	1.0642	1.08	1.215	1.1221	1.0785	1.2577	1.1196	0.986	1.1148	1.0098	1.1043	1.2624	1.1551	1.1743	1.3103	1.2275
P04275|VWF_HUMAN	1.1066	1.1066	1.1289	1.1754	1.1665	1.2739	1.0719	1.0294	1.2329	0.9523	0.9759	1.095	1.3057	1.194	1.4855	1.0252	0.9236	1.1116	1.039	1.0765	1.2693	0.9027	0.8396	1.1213
P18583|SON_HUMAN	1.0298	1.0298	1.0298	0.9833	0.9761	0.9258	0.9551	0.9182	0.903	0.9497	0.9263	0.8898	1.0638	0.9509	0.9013	1.0602	1.0237	1.0136	0.9547	0.9189	0.9012	0.9835	0.9478	0.8944
P23141|EST1_HUMAN	1.0673	1.0673	1.0673	1.4005	1.345	1.2848	1.3369	1.1385	1.1488	1.4377	1.2321	1.2167	1.5347	1.4701	1.3622	1.324	1.2459	1.1728	1.4418	1.279	1.2602	1.433	1.2673	1.2038
P62888|RL30_HUMAN	1.0244	0.9209	1.008	1.0725	0.9052	0.9682	1.0949	0.8766	0.9606	1.0735	0.88	0.9426	0.8014	0.6868	0.7661	0.8199	0.7073	0.7815	0.7769	0.6373	0.7178	0.7945	0.6438	0.7448
Q06033|ITIH3_HUMAN	1.0253	1.0253	1.0253	1.2045	1.2062	1.1917	1.0969	1.1016	1.0616	1.1668	1.1831	1.1015	1.9086	1.9876	1.9459	1.3512	1.4515	1.3849	1.6871	1.8085	1.7255	1.8748	2.023	1.9587
Q12882|DPYD_HUMAN	1.1021	1.0193	1.0762	1.1657	1.0304	1.055	1.1705	1.0593	1.132	1.1604	1.0427	1.1149	1.2379	1.0996	1.2026	1.3003	1.1772	1.2875	1.3219	1.1162	1.259	1.2652	1.0552	1.2181
Q13885|TBB2A_HUMAN	0.8839	0.9292	0.9313	0.9644	0.9945	0.9877	1.1117	1.0635	1.0395	0.9786	0.8773	0.9392	0.9341	0.9219	0.8648	0.76	0.73	0.7055	0.9376	0.8951	0.8575	1.2086	1.072	1.1135
Q9HD20|AT131_HUMAN	1.0626	1.0626	1.0626	1.048	1.0382	0.985	1.0804	1.1161	1.0706	1.0936	1.0427	1.0327	1.0406	1.0336	0.9895	0.845	0.8476	0.8187	0.9079	0.8432	0.8414	0.9671	0.9549	0.9124
Q9NTX5|ECHD1_HUMAN	0.9905	0.9905	0.9905	0.9167	0.9325	0.8682	0.8607	0.9522	0.8404	0.8223	0.8849	0.8205	0.7672	0.8323	0.7636	0.7362	0.7717	0.6769	0.7526	0.8325	0.7314	0.6949	0.7778	0.6896
Q9Y2S2|CRYL1_HUMAN	1.1192	1.1192	1.1438	1.0893	1.2729	1.1165	1.046	1.3082	1.2031	1.1584	1.292	1.2904	1.0238	1.1809	1.0406	0.9482	1.055	1.005	1.0254	1.1839	1.127	0.9511	1.1278	1.0347
O43396|TXNL1_HUMAN	0.9723	0.9723	0.9723	0.8003	0.8359	0.9775	0.8049	0.8629	0.9901	0.8468	0.8524	1.0569	0.8015	0.7908	0.8919	0.8539	0.8675	1.006	0.8856	0.8764	1.0481	0.7527	0.7518	0.997
P19012|K1C15_HUMAN	1.1441	1.1003	1.0553	1.1996	1.1475	1.1406	1.2391	1.1459	1.1228	1.1717	1.0829	0.9929	0.8633	0.9025	0.7084	5.6764	6.0307	5.9562	1.1672	1.0446	0.9998	1.2393	1.1184	1.1115
P29508|SPB3_HUMAN	0.9857	0.9857	0.9857	0.9745	0.8986	1.0536	0.9978	0.9871	1.034	0.9529	0.9056	1.0257	0.7276	0.6907	0.8542	3.195	3.2053	3.3702	0.9661	0.9374	1.0788	1.5146	1.506	1.7034
P50897|PPT1_HUMAN	0.9384	1.0142	0.9384	0.8583	1.0053	0.9001	1.0256	1.2596	1.0302	0.9051	1.1451	0.9541	0.8558	0.9926	0.8084	0.7938	0.911	0.7439	0.8468	0.9587	0.8167	0.7744	0.9939	0.7855
P69891|HBG1_HUMAN	0.9466	0.9466	0.9634	1.7631	1.7903	1.7207	1.3129	1.4339	1.4036	1.4117	1.4939	1.4579	1.4496	1.4921	1.4469	0.8799	0.8555	0.8747	2.3187	2.5348	2.3233	1.2617	1.3207	1.2763
Q13428|TCOF_HUMAN	1	1	1	0.933	0.9186	0.8294	0.8274	0.8053	0.7646	0.8739	0.8888	0.8047	0.9654	0.9439	0.9063	0.9889	1.0334	0.9721	0.8096	0.8681	0.7549	0.7624	0.8286	0.7097
Q15008|PSMD6_HUMAN	1.0006	1.0006	1.0006	0.9468	0.9927	0.9831	0.912	0.9669	1.0354	0.9816	0.9821	1.1214	0.8953	0.91	0.9177	0.9616	0.9448	1.0119	0.868	0.8751	0.9639	0.8911	0.8847	0.9473
Q27J81|INF2_HUMAN	0.9735	0.9735	0.9735	0.9932	0.973	0.941	0.9203	0.9094	0.9009	0.9021	0.9891	0.8975	1.0861	1.265	1.1174	1.3482	1.4638	1.368	1.0856	1.1361	1.0879	1.1044	1.1996	1.1138
Q8IWE2|NXP20_HUMAN	1.0322	1.0322	1.0322	1.0047	1.0735	0.9385	1.0991	1.0835	1.0354	1.0856	1.1283	1.0134	1.059	1.0983	1.0322	1.1044	1.1601	1.0255	1.1325	1.2243	1.0785	1.1388	1.2066	1.0558
Q969X5|ERGI1_HUMAN	1.205	1.2427	1.2482	1.3594	1.2831	1.2764	1.4491	1.3935	1.3622	1.4525	1.397	1.3129	1.3733	1.3232	1.3647	1.5359	1.4609	1.4558	1.344	1.3627	1.3385	1.4322	1.3676	1.2925
Q96CW1|AP2M1_HUMAN	1.197	1.1775	1.1244	1.1806	1.2364	1.2439	1.056	1.1236	0.9984	1.1594	1.2853	1.1783	1.2593	1.383	1.3478	1.2323	1.341	1.3226	1.2802	1.3676	1.392	1.3077	1.404	1.5216
Q96Q06|PLIN4_HUMAN	0.876	0.8647	0.876	1.0329	1.1141	0.9853	1.1108	1.2591	1.0966	1.1678	1.3574	1.1171	1.4139	1.5212	1.3384	0.699	0.8423	0.6884	0.8994	1.0042	0.8521	1.102	1.359	1.173
Q9BVK6|TMED9_HUMAN	0.958	0.9257	0.9581	0.8935	0.8845	0.8098	0.9639	0.8575	0.8101	0.9404	0.808	0.7934	0.7808	0.68	0.6066	0.7924	0.715	0.6434	0.9496	0.7582	0.7282	0.8585	0.6917	0.6873
Q9H299|SH3L3_HUMAN	1.1321	1.1077	1.1716	1.1463	1.312	1.3203	1.2746	1.3118	1.3516	1.3082	1.3536	1.3858	1.4717	1.4378	1.6461	1.5156	1.4639	1.5907	1.4098	1.4805	1.5629	1.6484	1.7205	1.866
Q9H307|PININ_HUMAN	1.0462	1.0585	0.9993	0.9471	1.0618	1.0861	0.9115	0.976	0.9775	0.9273	1.0278	1.0887	1.0535	1.0871	1.2014	1.0753	1.1223	1.1966	0.9488	1.0048	1.106	0.956	0.9996	1.1071
Q9UNZ2|NSF1C_HUMAN	1.0694	1.0694	1.0754	1.0432	1.1197	1.1013	0.997	0.9905	1.0012	1.0075	0.9848	0.9333	0.9752	1.0893	1.0216	1.0319	1.035	1.1002	0.8524	0.8956	0.9133	0.9294	0.9608	0.9813
P48304|REG1B_HUMAN	0.8774	0.8774	0.8774	0.1768	0.1755	0.1434	0.2476	0.2252	0.1876	0.2283	0.2188	0.1719	0.1372	0.1351	0.0995	0.152	0.1419	0.1077	0.1657	0.1555	0.1246	0.1247	0.1201	0.0846
O00534|VMA5A_HUMAN	1.0095	1.0095	1.0095	0.8824	0.8674	0.8588	0.93	0.9959	0.944	0.9392	0.991	0.9138	0.9228	1.0088	0.98	0.8677	0.9399	0.8951	0.9583	1.0767	0.9599	1.0131	1.0874	1.0093
O60784|TOM1_HUMAN	1.0484	1.0484	1.0484	1.2213	1.152	1.2091	1.1362	1.0409	1.0525	1.2081	1.0747	1.2207	1.1897	1.3073	1.118	1.2973	1.2066	1.1627	1.3563	1.2482	1.3043	1.3052	1.2081	1.1569
O95299|NDUAA_HUMAN	0.9536	0.9042	0.9536	0.918	0.9522	0.9079	0.8533	0.9064	0.8553	0.8171	0.8263	0.8016	0.6917	0.7278	0.6622	0.6409	0.6836	0.6238	0.6761	0.6808	0.6509	0.6432	0.6881	0.6539
P08572|CO4A2_HUMAN	0.959	0.959	0.9689	1.1176	1.1683	1.1862	0.8344	0.9268	0.9374	1.0071	1.049	1.0628	1.7128	1.8682	1.7521	1.2663	1.3062	1.294	0.9759	1.0518	1.0505	1.1737	1.2675	1.2179
P13489|RINI_HUMAN	0.9811	1.0734	0.942	1.029	1.212	1.118	1.0978	1.3859	1.1427	1.1027	1.4724	1.1643	1.1215	1.4812	1.2313	1.1593	1.4758	1.1382	1.1622	1.5379	1.1921	1.0505	1.3782	1.1681
P19404|NDUV2_HUMAN	0.8972	0.8827	0.9644	0.8999	0.9095	0.8709	0.9315	1.0676	0.9993	0.825	0.9969	0.9241	0.6946	0.7578	0.7576	0.7014	0.7292	0.7441	0.7332	0.8148	0.7645	0.7108	0.7376	0.732
P23368|MAOM_HUMAN	1.0168	1.0168	1.0168	0.998	1.0153	1.0529	1.0719	1.1295	1.1001	1.0544	1.114	1.1385	1.1757	1.2335	1.2775	1.2115	1.2373	1.2397	1.166	1.2749	1.2533	1.1753	1.3168	1.265
P37235|HPCL1_HUMAN	0.9708	0.9708	1.0178	1.013	0.8553	1.0703	1.1166	0.9083	1.0154	1.0625	0.8149	0.9487	0.882	0.7972	0.9468	0.9862	0.8256	0.9963	0.9551	0.7475	0.9621	0.9518	0.7415	0.9586
P49915|GUAA_HUMAN	1.0013	1.0013	1.0013	0.9221	0.9805	0.9851	0.991	1.0122	0.9687	0.9881	1.0462	1.0106	0.9475	0.9694	0.947	1.2193	1.0921	1.2475	1.0228	0.9971	0.9671	0.9627	0.9851	0.9766
Q10471|GALT2_HUMAN	0.9918	1.0023	1.0023	1.1081	1.2113	1.1096	1.0919	1.2368	1.0569	1.0221	1.1218	1.0333	0.8922	1.047	0.9721	0.9946	1.1447	1.0632	0.9331	1.0574	0.9576	0.919	1.1015	1.0074
Q96AY3|FKB10_HUMAN	0.9534	0.9534	0.9534	1.1744	1.1798	1.0454	1.2586	1.1643	1.0067	1.3692	1.2711	1.0998	1.6949	1.7173	1.5602	1.8113	1.7712	1.6117	2.2645	2.2581	1.8548	2.0123	1.9367	1.6744
Q99829|CPNE1_HUMAN	0.9281	1.0186	0.9457	1.0584	1.0652	1.1352	1.0499	0.9846	1.1337	1.1354	1.0918	1.1903	1.2669	1.3008	1.3459	1.2377	1.2527	1.3786	1.3471	1.2439	1.3492	1.1912	1.195	1.2582
Q9BUQ8|DDX23_HUMAN	0.9419	1	0.9008	0.8418	0.8812	0.8533	0.8899	0.9701	0.826	0.8862	0.9576	0.8458	0.8873	0.9667	0.9253	1.0185	1.1554	1.0753	0.89	0.9631	0.8819	0.894	1.0505	0.8971
O14979|HNRDL_HUMAN	1.0106	1.0106	1.0106	1.0881	1.002	0.971	1.0968	1.1008	1.0941	1.2388	1.1511	1.108	1.1105	1.0369	1.0702	1.2813	1.2023	1.2013	1.1607	1.0874	1.103	1.0207	1.0557	1.0398
O43615|TIM44_HUMAN	1.0362	1.0362	1.0362	0.9019	0.9975	0.9578	0.8327	0.9207	0.9121	0.8556	0.9561	0.9024	0.7655	0.8584	0.8735	0.8938	0.9812	1.006	0.7354	0.9664	0.9194	0.7409	0.8663	0.8641
O75131|CPNE3_HUMAN	1.1742	1.1688	1.1742	1.1005	1.0019	1.0491	1.0512	0.9772	0.9837	1.0871	1.0081	0.9783	1.0227	0.9701	1.0004	1.2227	1.101	1.1538	1.0861	0.9343	0.9841	1.1002	1.0391	1.0278
O75844|FACE1_HUMAN	1.0172	1.0172	1.0172	0.8989	0.941	0.8923	0.947	1.0371	1.0437	0.8271	0.9056	0.9391	0.7283	0.8538	0.818	0.715	0.778	0.7518	0.6234	0.7079	0.7041	0.6589	0.7582	0.7918
O94906|PRP6_HUMAN	0.9951	0.9951	0.9951	0.9296	0.9561	0.9096	0.8498	0.8299	0.8876	0.8623	0.8787	0.8619	0.9523	0.9312	0.9645	0.9777	1.0034	0.9682	0.8309	0.8811	0.8418	0.898	0.8643	0.8182
P09917|LOX5_HUMAN	1.0345	1.0747	1.0345	1.0433	1.1264	1.0842	1.0693	1.2458	1.1447	1.1295	1.3494	1.2038	1.1929	1.3247	1.2623	1.1962	1.3219	1.2172	1.3931	1.5233	1.3776	1.4115	1.4626	1.4038
P10599|THIO_HUMAN	1.0826	1.176	1.0599	1.0005	1.0862	1.1248	1.2076	1.3068	1.4421	1.2109	1.323	1.4676	1.2129	1.2953	1.3153	1.5852	1.6471	1.6972	1.0811	1.1743	1.193	1.4333	1.5288	1.5885
P16949|STMN1_HUMAN	0.929	1.0249	0.9362	1.12	1.1549	1.1294	1.5377	1.5291	1.3825	1.5774	1.6204	1.3591	1.7263	1.9921	1.6179	2.4163	2.6246	2.1101	2.1127	2.2723	1.8147	1.9986	2.0783	1.7086
P21964|COMT_HUMAN	1.031	1.031	1.0303	0.9588	0.9391	1.0129	1.1111	1.0954	1.1863	1.013	0.9799	1.0581	1.0394	1.0407	1.0797	1.3544	1.3348	1.4163	1.0964	1.0248	1.1378	0.9986	0.9692	1.0689
P30626|SORCN_HUMAN	0.9595	0.9279	1.006	0.9585	0.8887	0.9679	1.0752	1.0937	1.1731	1.0225	1.0859	1.2071	1.0701	1.0967	1.1623	1.0476	1.0443	1.1389	1.0045	1.0738	1.1501	1.0275	1.1771	1.2498
P42566|EPS15_HUMAN	1.0173	1.0753	1.0753	1.0166	1.0999	1.1566	0.9562	1.0569	1.016	1.0009	1.0859	1.0671	1.1502	1.1638	1.181	1.0502	1.0912	1.0765	1.1455	1.2079	1.1838	1.0443	1.1119	1.1154
P48637|GSHB_HUMAN	1.0076	1.0153	1.0218	1.2026	1.0751	1.199	1.3368	1.1852	1.3147	1.4576	1.2717	1.315	1.289	1.1753	1.1949	1.532	1.4584	1.5438	1.4687	1.314	1.364	1.5503	1.4226	1.3488
P55036|PSMD4_HUMAN	0.9302	1.0478	1.0227	1.0466	0.9613	1.0037	1.0507	1.0403	0.9976	0.979	1.0478	1.037	0.9985	1.0174	1.0661	1.1391	1.1511	1.1114	1.0256	1.0813	1.102	0.9812	1.0657	1.0817
Q16706|MA2A1_HUMAN	1.0047	1.0047	1.0047	0.892	0.892	0.9732	0.7986	0.8014	0.8842	0.7955	0.8144	0.9028	0.7224	0.7659	0.8535	0.7591	0.7838	0.8853	0.7338	0.7293	0.8135	0.6301	0.6836	0.7919
Q7L2H7|EIF3M_HUMAN	1.0357	1.0357	1.0357	0.9517	1.0094	1.0231	0.8894	1.0042	0.9713	0.8569	0.9125	0.8996	0.719	0.8018	0.7867	0.7642	0.9033	0.8238	0.7401	0.8459	0.7637	0.7271	0.8237	0.7222
Q8TCT9|HM13_HUMAN	0.8433	0.8984	0.8832	0.8307	0.9194	0.9096	0.8208	0.9625	0.9964	0.7919	0.8867	0.9286	0.59	0.7468	0.7052	0.616	0.7609	0.7337	0.601	0.7599	0.7434	0.6021	0.7375	0.7553
Q9NR30|DDX21_HUMAN	1	1	1	0.8333	0.9221	0.8386	0.7679	0.8295	0.7926	0.7459	0.8425	0.7898	0.8737	0.953	0.8437	1.3674	1.2995	1.1866	0.8264	0.8771	0.8278	0.8538	0.9005	0.8325
Q9UHL4|DPP2_HUMAN	0.9293	0.8971	0.9528	1.075	1.0506	1.0064	0.997	0.8677	0.8296	0.8329	0.7091	0.6765	0.8951	0.7871	0.7701	0.8242	0.6835	0.6905	0.9078	0.7747	0.7235	0.6931	0.6052	0.5056
Q9UII2|ATIF1_HUMAN	0.9624	1.073	1.0381	1.079	1.0845	1.1129	1.249	1.2167	1.2417	1.2998	1.2328	1.2871	0.9453	0.934	1.0334	1.1646	1.0671	1.1906	0.9374	0.8359	0.9244	0.8834	0.8089	0.8779
A1X283|SPD2B_HUMAN	1.0076	1.0076	1.0076	1.0921	1.1106	1.0441	0.9309	0.9376	0.9006	1.0146	0.9884	0.9873	1.1908	1.0628	1.1487	1.1664	1.0583	1.13	1.1826	1.1049	1.1726	1.2223	1.1425	1.1501
O00186|STXB3_HUMAN	1.0466	1.0405	1.0466	0.9244	0.9289	1.0369	0.9975	1.0662	1.1577	0.9343	1.0606	1.1586	0.925	1.0477	1.0673	0.9524	1.1057	1.1271	0.9015	1.0371	1.1032	0.8607	1.0194	1.0579
P02786|TFR1_HUMAN	0.9892	1.0587	1.0587	1.2085	1.1582	1.2135	1.0281	1.0603	1.0289	1.0924	1.1656	1.0194	1.1519	1.3166	1.1753	1.814	2.2472	1.8441	1.3407	1.5677	1.3348	1.4911	1.7738	1.4571
P09871|C1S_HUMAN	1.0224	1.0322	1	1.1818	1.277	1.1942	1.0117	1.187	1.0877	1.1549	1.2443	1.1507	1.9107	2.197	2.0899	1.4708	1.6966	1.5891	2.0442	2.3261	2.1006	1.9295	2.1593	2.1262
P46776|RL27A_HUMAN	0.96	1.0156	0.9623	1.132	0.9099	0.921	1.2331	1.0387	0.991	1.4172	1.0868	1.0768	0.7925	0.6954	0.7539	0.8582	0.7506	0.7522	0.948	0.8129	0.7978	0.9724	0.7852	0.7898
P50895|BCAM_HUMAN	0.9753	0.9753	0.9753	0.8627	0.8872	0.8666	0.8652	0.8446	0.7967	0.9055	0.9123	0.7964	0.7761	0.7805	0.7828	0.7011	0.741	0.7158	0.6629	0.7081	0.6605	0.725	0.7183	0.689
Q04837|SSBP_HUMAN	1.0726	1.049	1.057	1.0394	1.0675	1.117	0.9973	1.0493	1.0972	1.027	1.0464	0.9803	1.0269	0.9367	0.9497	1.1807	1.1639	1.1796	1.0994	1.0723	1.0425	1.0749	0.9933	1.0536
Q14166|TTL12_HUMAN	1.2162	1.2237	1.162	1.2434	1.1484	1.3262	1.1238	1.0988	1.3007	1.1337	1.0905	1.2768	1.0674	1.0532	1.1747	1.5529	1.4925	1.7378	1.1744	1.1412	1.3587	1.1405	1.0482	1.2797
Q5JWF2|GNAS1_HUMAN	1.0636	1.0636	1.0636	1.0786	1.0638	1.0397	1.0651	1.0809	1.0271	1.1204	1.1748	1.1592	0.9827	0.9826	0.9599	0.8951	0.9483	0.95	1.0203	1.0971	0.9704	0.8753	0.9972	0.8582
Q92538|GBF1_HUMAN	1.0058	1.0058	1.0058	0.9491	0.9708	0.9499	0.8601	0.9149	0.8629	0.8517	0.9563	0.8415	0.8422	0.8743	0.8609	0.8393	0.8615	0.86	0.8541	0.8984	0.8169	0.8138	0.8654	0.7404
Q969H8|CS010_HUMAN	0.8626	0.9365	0.9483	0.954	0.8661	0.9574	0.9439	0.7114	0.8323	0.9502	0.7178	0.9076	0.8137	0.6888	0.8748	0.8605	0.6982	0.7872	0.8752	0.7062	0.8157	0.927	0.7234	0.8536
Q96CS3|FAF2_HUMAN	0.9592	0.9592	0.9592	0.9528	0.9806	0.9114	0.8612	0.9125	0.7818	0.8358	0.8873	0.7177	0.8176	0.8872	0.7538	1.0222	0.9715	0.8668	0.8508	0.8534	0.8074	0.7699	0.7798	0.6863
Q9NTI5|PDS5B_HUMAN	1.0354	1.0354	1.0354	0.9176	0.9684	1.0169	0.8996	0.9548	1.0176	0.8643	1.0189	1.0465	0.9494	1.005	1.0065	0.9332	0.9042	0.9489	0.8243	0.8638	0.904	0.7844	0.7946	0.8901
Q9Y6D5|BIG2_HUMAN	0.96	0.96	0.96	1.0178	0.8585	0.9108	0.8161	0.8382	0.8172	0.8094	0.7492	0.8253	0.7857	0.6797	0.7525	0.776	0.6863	0.8073	0.7781	0.6333	0.705	0.6621	0.5998	0.7463
P62328|TYB4_HUMAN	0.9789	0.9321	0.924	0.9648	1.1096	1.1153	1.4727	1.6942	1.5841	1.4802	1.7638	1.4851	1.3501	1.4854	1.5893	1.9364	2.1235	2.0594	1.7125	1.944	1.9373	1.3964	1.6731	1.5046
O94925|GLSK_HUMAN	1.0145	1.0776	1.0145	0.9197	1.0174	0.8887	0.8356	1.0009	0.8653	0.8588	0.9926	0.8031	0.7303	0.7889	0.7224	0.7697	0.852	0.746	0.7249	0.7933	0.709	0.7508	0.8095	0.7802
P02730|B3AT_HUMAN	1.0322	1.0322	1.0322	1.5197	1.5396	1.3987	1.1178	1.1977	1.0914	1.3018	1.4315	1.2467	1.159	1.1314	1.0958	1.0202	1.0541	0.9836	1.2441	1.2323	1.1053	1.242	1.323	1.2408
P06870|KLK1_HUMAN	1.0585	1.1397	1.0585	0.9838	1.18	0.9678	0.9316	1.1476	0.9215	1.0365	1.2913	0.9794	0.3685	0.5409	0.3663	0.326	0.4815	0.3038	0.403	0.5578	0.3807	0.3278	0.5561	0.3158
P08236|BGLR_HUMAN	0.9155	0.8688	0.8688	1.0688	0.8933	0.9803	1.1306	0.8975	0.9609	1.4588	1.0471	1.2271	1.584	1.2311	1.3817	1.5822	1.1574	1.3471	1.6578	1.1599	1.3851	1.8372	1.2758	1.5542
P10645|CMGA_HUMAN	1.0117	1.1094	1.1094	0.8831	0.9434	0.8223	0.9198	1.0091	0.9002	0.9397	1.0641	0.873	1.0661	1.1953	1.0763	0.7812	0.8804	0.7952	0.8248	0.9521	0.8294	0.9089	1.0342	0.9119
P11498|PYC_HUMAN	1.0217	1.0217	1.0217	1.024	1.0294	1.034	0.9041	0.9535	0.9136	0.973	0.9611	0.9883	0.9282	0.8999	0.9512	0.9939	1.0645	1.034	0.9048	0.8495	0.8452	0.9049	0.9373	0.9077
P26440|IVD_HUMAN	0.9132	0.8686	0.9269	1.0592	1.0789	1.0328	1.1376	1.112	1.0144	1.0891	1.1108	1.0186	0.9347	0.8963	0.8958	0.9615	0.9257	0.9087	0.9682	0.9613	0.9288	0.8346	0.8305	0.7664
P54727|RD23B_HUMAN	1.0585	1.0644	1.0361	1.2933	1.1892	1.1817	1.375	1.1976	1.167	1.4779	1.3064	1.2099	1.099	0.9504	0.9512	1.1666	1.0121	0.9448	1.2132	1.0785	1.0331	1.2203	1.0109	0.9014
Q04446|GLGB_HUMAN	1.0744	1.0778	1.0744	1.0692	0.9638	0.9755	1.1116	1.0181	0.9743	1.0649	0.9916	0.9503	0.9499	0.8965	0.8864	0.8626	0.8763	0.8623	0.8168	0.8048	0.7753	0.9586	0.9892	0.9555
Q16204|CCDC6_HUMAN	0.9857	0.9857	0.9857	0.9971	0.9583	1.0075	0.9499	0.9818	1.0858	0.9886	1.0052	1.0652	0.9729	0.9831	1.0477	1.1579	1.096	1.2102	0.9741	0.9872	1.0853	1.0139	1.0104	1.0832
Q8NCW5|NNRE_HUMAN	0.883	0.883	0.8608	0.8104	0.8822	0.8541	0.9162	0.8353	0.9259	0.8807	0.7819	0.8592	0.7522	0.7508	0.7603	0.7595	0.6997	0.7682	0.735	0.6672	0.7276	0.7606	0.7122	0.7317
Q96B97|SH3K1_HUMAN	1.0769	0.9992	1.0735	1.1598	1.0806	1.0688	1.2041	1.0562	1.0249	1.2536	1.0957	1.087	1.5877	1.5809	1.5224	1.6184	1.4291	1.3604	1.659	1.3672	1.3727	1.5842	1.3791	1.3038
Q9BQS8|FYCO1_HUMAN	1.0141	1.0141	1.0141	0.9981	1.1235	0.9812	0.8625	1.0176	0.9106	0.871	0.9834	0.9189	0.9014	1.087	0.9829	0.8513	0.9405	0.8812	0.894	0.9521	0.8696	0.842	0.9515	0.8435
Q9BXJ9|NAA15_HUMAN	0.9937	0.9937	0.9937	0.9436	0.9582	1.0096	1	0.9157	0.9078	0.8975	0.9498	0.885	0.8655	0.8871	0.8171	1.0596	1.0153	0.9526	0.8815	0.919	0.8111	0.8812	0.9389	0.7719
Q9Y3F4|STRAP_HUMAN	0.9863	0.9863	0.9863	0.9673	0.9311	0.991	0.9799	0.9943	0.9955	0.8845	0.888	0.8576	0.9494	0.9422	0.9882	1.0486	1.1147	1.1315	0.9546	0.9672	0.9667	1.0464	1.0785	1.0639
Q9Y6G9|DC1L1_HUMAN	1	1	1	0.8772	0.851	0.917	0.9485	0.8947	0.9692	0.9697	0.8593	0.9568	0.8874	0.8729	0.9184	0.9876	0.9663	1.0212	0.9168	0.9104	0.9726	0.9654	0.9178	0.9896
Q9NRX4|PHP14_HUMAN	0.9123	0.8905	0.8905	0.9166	0.7995	0.8389	1.0262	0.8934	0.9292	0.9247	0.8139	0.8496	0.8479	0.725	0.795	0.6876	0.604	0.6423	0.7496	0.6506	0.7129	0.7717	0.7023	0.7464
O75822|EIF3J_HUMAN	1.0688	1.0074	1.1433	1.0521	0.999	1.0797	1.0616	0.9913	1.1368	0.9727	0.8923	0.9807	0.8708	0.8414	0.9696	1.0153	0.9549	1.0161	0.7763	0.7493	0.7679	0.8074	0.7858	0.8475
O95861|BPNT1_HUMAN	1.0161	1.0161	1.0161	0.9063	0.9239	0.9087	0.96	0.9346	0.9923	0.814	0.8846	0.8842	0.8969	0.8204	0.8956	0.8342	0.8449	0.8721	0.8411	0.8757	0.9067	0.9121	0.8522	0.935
O95881|TXD12_HUMAN	1.2822	1.1277	1.2385	1.3713	1.1666	1.3499	1.5085	1.2743	1.4802	1.627	1.2909	1.4863	1.4071	1.2246	1.3063	1.6704	1.3091	1.5494	1.5729	1.1532	1.3661	1.4249	1.0799	1.2954
P01623|KV305_HUMAN	1.0007	1.0586	1.0658	1.5502	1.4372	1.339	1.7129	1.3266	1.3566	1.7202	1.293	1.3788	2.4681	1.7688	2.0611	2.3552	1.624	1.8443	2.9863	2.0507	2.1433	3.6328	2.3498	2.8336
P08195|4F2_HUMAN	1.0471	1.0471	1.0471	1.0168	1.0365	1.05	0.9252	1.1585	1.0457	0.8892	1.0895	1.051	0.9841	1.1077	1.0563	1.4809	1.5766	1.5584	0.9787	1.0588	1.1068	1.0752	1.2106	1.1543
P08621|RU17_HUMAN	1.0888	1.0998	1.0888	1.0913	1.1247	1.1426	1.1336	1.1477	1.1412	1.1239	1.1522	1.1645	1.1424	1.2202	1.1054	1.2582	1.3902	1.2681	1.0753	1.1364	1.124	1.0579	1.068	1.0239
P09012|SNRPA_HUMAN	1.0557	1.0557	1.0557	1.025	1.0071	0.9966	1.2343	1.1113	1.1072	1.2075	1.0518	1.0233	1.1554	1.0678	1.0039	1.4144	1.1846	1.1198	1.1836	1.0806	1	1.1324	1.0517	0.9234
P20674|COX5A_HUMAN	1.0219	1.0219	1.0219	0.8306	0.9585	0.9367	0.8362	0.8946	0.9487	0.84	0.8783	0.9211	0.7988	0.8074	0.8363	0.9264	0.905	1.014	0.8512	0.8359	0.9005	0.7322	0.7802	0.8599
P27338|AOFB_HUMAN	0.9544	0.9641	0.9544	0.909	0.9663	0.9509	0.9575	0.9823	1.0459	0.9994	0.9808	1.053	1.1052	1.1199	1.1167	0.8865	0.8889	0.9109	0.8765	0.8842	0.8425	0.9736	1.0262	1.021
P30039|PBLD_HUMAN	1.1248	1.1729	1.187	0.893	1.0647	1.0017	0.8552	1.1622	0.9472	0.8798	1.1545	0.919	0.5197	0.6398	0.5708	0.4639	0.613	0.5245	0.4964	0.6699	0.5675	0.376	0.5646	0.4519
P39059|COFA1_HUMAN	0.9936	0.9936	0.9936	0.9696	0.9946	0.983	1.0264	1.1022	1.0809	0.9194	0.9752	1.0011	1.1025	1.128	1.1454	0.9181	0.9033	0.9546	0.9596	0.9999	1.0399	0.8564	0.8654	0.8425
P42766|RL35_HUMAN	1.1286	1.0391	0.9621	1.015	0.9577	0.9812	1.2401	1.0394	1.0177	1.1282	0.925	0.9253	0.7619	0.7171	0.7051	0.7914	0.7195	0.6827	0.7893	0.7196	0.6914	0.7527	0.6758	0.6639
P43034|LIS1_HUMAN	1.0366	1.0366	1.0366	0.9154	0.9605	0.9129	0.9634	1.0163	0.9136	1.0341	0.9546	0.8985	1.1647	1.0759	1.009	0.9826	0.9997	0.9476	1.0482	1.0763	0.9652	1.1166	1.0734	1.022
P48739|PIPNB_HUMAN	0.934	0.934	0.9122	0.9162	1.0445	0.9177	0.8739	1.1132	0.9897	0.8774	1.1887	0.9851	1.0233	1.1154	1.0713	1.0837	1.3191	1.1494	1.0225	1.2604	1.1039	0.9623	1.1958	1.0193
P52306|GDS1_HUMAN	1.0269	1.0269	1.0269	1.0371	1.0105	0.9833	1.0638	1.0297	1.0386	1.0591	0.9993	0.9603	1.072	0.9944	0.9465	1.1801	1.1058	1.1051	1.0531	1.0136	0.9911	1.1516	1.0307	0.9785
Q13131|AAPK1_HUMAN	1.1248	1.0292	1.0292	1.056	0.9281	0.9708	1.0948	0.9026	0.9216	1.1151	0.9687	0.9271	1.1829	0.9381	0.9689	1.1964	0.9525	0.9077	1.1757	0.9258	0.8722	1.2713	0.9813	1.0031
Q13442|HAP28_HUMAN	1.0801	1.0801	1.0413	0.9478	0.9936	1.014	0.937	0.9862	1.0747	0.8369	0.947	1.0257	0.9497	1.0126	0.9669	1.0214	1.0263	1.0322	0.8233	0.9144	0.9444	0.8848	0.9555	0.9571
Q13753|LAMC2_HUMAN	0.9946	0.9946	0.9946	0.992	1.0211	1.0338	0.8391	0.827	0.8466	0.9744	0.9452	0.946	1.1929	1.2003	1.2743	1.6497	1.7594	1.7751	1.3004	1.3341	1.3581	1.6951	1.8014	1.8278
Q99805|TM9S2_HUMAN	1.0801	0.97	0.97	1.0332	0.8849	0.8953	1.0893	0.8871	0.861	1.0685	0.8057	0.7761	0.818	0.729	0.6744	0.7408	0.6872	0.6175	0.7891	0.6523	0.5806	0.8144	0.6649	0.5928
Q9H845|ACAD9_HUMAN	1.0137	1.0137	1.0137	0.9913	1.0751	1.0578	0.9937	1.147	1.2	0.9814	1.016	1.0407	0.8622	0.9635	0.9129	0.8688	0.9994	0.9345	0.8035	0.8732	0.8881	0.7227	0.849	0.7839
Q9NTJ5|SAC1_HUMAN	1.0109	1.0109	0.9431	0.9862	0.9601	0.9999	0.9693	0.9365	1.0618	0.9577	0.8934	1.0899	0.8103	0.7849	0.918	0.7529	0.7182	0.8811	0.7617	0.7518	0.9145	0.809	0.7221	1.0407
Q9Y3U8|RL36_HUMAN	0.8852	0.8899	0.892	1.3219	1.2567	1.0376	1.0029	0.9235	0.799	1.0635	0.9746	0.8294	0.926	0.8602	0.7856	0.8999	0.8785	0.7911	0.934	0.854	0.8164	0.8998	0.8392	0.7335
Q9Y446|PKP3_HUMAN	1	1.0213	1	0.9921	1.0284	0.9577	0.9422	1.0488	0.927	1.0035	1.1351	1.0599	0.9155	0.9908	0.9488	1.6263	1.7641	1.7107	0.9353	1.0245	1.0095	1.0253	1.1592	1.1321
A0FGR8|ESYT2_HUMAN	0.9807	1.0757	1.0757	1.0959	1.0326	1.1311	1.0426	0.9512	1.0115	1.0564	0.9003	1.0326	1.1103	1.0498	1.163	1.213	1.0839	1.1864	1.1881	0.9969	1.1089	1.2465	1.0341	1.1376
O75146|HIP1R_HUMAN	0.9665	0.9665	0.9665	0.9268	0.9828	0.8648	0.8456	0.8647	0.7597	0.8959	0.9727	0.8227	0.6782	0.7781	0.6854	0.7146	0.7729	0.6841	0.6944	0.7822	0.6442	0.6937	0.764	0.5984
O95466|FMNL_HUMAN	1.0037	1.0037	1.0037	1.0379	0.9666	1.0319	0.9494	0.944	0.9633	0.9984	0.964	1.0254	1.1187	1.1689	1.2469	1.0746	1.1889	1.1631	1.1489	1.1903	1.1831	1.1129	1.0971	1.1432
P30533|AMRP_HUMAN	1.1681	1.0709	1.0835	1.3426	1.1009	1.2333	1.2221	1.0112	1.2061	1.4295	1.0927	1.3001	1.7008	1.4355	1.5737	1.9608	1.6374	1.9221	1.7152	1.379	1.6443	1.8683	1.5168	1.8929
P49821|NDUV1_HUMAN	0.9878	0.9976	0.9878	1.0383	1.0928	1.0873	1.0112	1.222	1.1154	0.8805	1.1792	1.0399	0.8867	0.9982	0.9997	0.7969	0.9867	0.9114	0.8669	1.0806	0.9534	0.8074	1.0322	0.945
Q12965|MYO1E_HUMAN	1.0886	1.0611	1.0611	1.133	1.1737	1.1428	1.0853	1.0182	1.0056	1.163	1.142	1.0234	1.2831	1.3737	1.2267	1.3601	1.3752	1.2526	1.3165	1.1927	1.1221	1.2702	1.2201	1.1279
Q14134|TRI29_HUMAN	0.8901	0.8229	0.8229	1.0269	0.8695	0.8739	0.9104	0.7813	0.8275	0.9065	0.8847	0.873	0.959	0.8113	0.8763	3.8803	2.9837	3.1533	1.5083	1.2168	1.2785	1.9467	1.5613	1.6923
Q14157|UBP2L_HUMAN	0.9887	0.9887	0.9887	0.95	0.9577	0.9872	0.8444	0.8928	0.8685	0.8678	0.861	0.9194	1.0345	1.0635	0.9891	1.1044	1.0391	1.0771	0.8744	0.8651	0.8668	0.8727	0.8823	0.9064
Q53SF7|COBL1_HUMAN	0.9626	0.9626	0.9626	0.9593	0.9245	0.9477	0.8934	0.8385	0.8367	0.8512	0.8108	0.7894	0.7606	0.713	0.7434	0.768	0.7313	0.7722	0.735	0.6985	0.7354	0.6711	0.6522	0.6871
Q86UP6|CUZD1_HUMAN	1.0058	1.0058	1.0058	0.3732	0.3808	0.4083	0.3697	0.3643	0.3981	0.3308	0.3086	0.3253	0.2215	0.2434	0.2463	0.2167	0.2184	0.2324	0.2461	0.2188	0.2631	0.1865	0.2005	0.187
Q9BQG0|MBB1A_HUMAN	1.0121	1.0121	1.0121	0.8072	0.847	0.8623	0.8287	0.8466	0.8349	0.7815	0.807	0.7762	0.7616	0.7894	0.7989	0.7801	0.8644	0.8461	0.6829	0.7975	0.7073	0.644	0.7203	0.6958
Q9NVP1|DDX18_HUMAN	0.9034	0.9034	0.997	0.7991	0.7822	0.8765	0.8348	0.7584	0.8169	0.8648	0.7767	0.8055	0.7664	0.7506	0.8302	1.0854	1.0354	1.126	0.8522	0.7728	0.7552	0.7667	0.7307	0.767
O14776|TCRG1_HUMAN	1.0454	1	1	1.0368	0.9418	0.9432	1.1835	1.0154	0.9903	1.3619	1.1628	1.1605	1.0881	0.9704	1.0314	1.3321	1.0692	1.0821	1.3161	1.0513	1.1043	1.371	1.1108	1.1308
O14976|GAK_HUMAN	1.0412	1.0412	1.0412	0.9813	1.0092	0.977	0.8954	1.0094	0.9707	0.9306	0.9291	0.9576	0.902	0.9541	0.9346	0.9094	1.0116	0.9867	0.9146	0.9895	0.9794	0.8474	0.882	0.8941
O94903|PROSC_HUMAN	1.0564	1.0658	1.0564	0.8786	0.9232	0.8511	0.9033	0.9466	0.8707	0.8942	0.9951	0.8716	0.724	0.7369	0.684	0.7001	0.7671	0.6715	0.6741	0.6848	0.608	0.6375	0.6845	0.6031
P02549|SPTA1_HUMAN	1	1	0.9957	1.1612	1.3466	1.3574	0.9208	1.0618	1.0719	1.0017	1.1208	1.1542	0.9728	1.0506	1.1132	0.9648	1.0483	1.0246	1.0296	1.1862	1.238	1.0001	1.1457	1.2229
P07858|CATB_HUMAN	1.0247	1.0925	1.0537	1.0679	1.0172	0.9367	1.1261	1.1035	0.9525	1.2412	1.2715	1.1079	1.6929	1.5862	1.4384	1.5916	1.5183	1.4118	1.7884	1.6724	1.426	2.1253	1.9382	1.782
P10643|CO7_HUMAN	1.0122	1.0919	1.0122	1.1938	1.3282	1.2441	0.999	1.0229	1.0197	0.9497	1.0622	1.0287	1.5035	1.5917	1.6683	1.1171	1.1717	1.2156	1.1938	1.3754	1.4144	1.2393	1.386	1.4682
P41240|CSK_HUMAN	1	1	1	0.9313	1.0473	1.0087	1.0091	1.0093	1.0588	0.9764	1.0815	1.1039	1.0872	1.2397	1.2871	1.0935	1.2601	1.2372	1.1102	1.2586	1.2269	1.0293	1.2164	1.2227
P49747|COMP_HUMAN	0.992	0.992	0.992	1.0593	1.0844	1.1155	0.8661	0.9868	0.9825	0.9779	1.0162	1.0528	1.8751	1.9155	2.1781	1.1767	1.2669	1.3825	1.5563	1.6408	1.7346	1.5226	1.614	1.8516
Q15121|PEA15_HUMAN	1.2503	1.146	1.1119	1.3158	1.3537	1.3214	1.4883	1.5682	1.4508	1.4882	1.6889	1.4843	1.7951	1.8804	1.6822	1.6314	1.8117	1.5625	1.8156	2.0933	1.7577	1.8326	2.0916	1.7752
Q96JQ2|CLMN_HUMAN	1.004	1.004	1.004	0.9533	0.9341	0.932	0.9451	0.9802	0.8952	0.8904	1.0008	0.8933	0.8049	0.8847	0.8091	0.8727	0.9117	0.8513	0.7536	0.8633	0.8179	0.7181	0.7963	0.7198
Q9BPW8|NIPS1_HUMAN	0.8327	0.9274	0.9274	0.9788	0.9837	0.8966	0.8605	0.9567	0.8537	1.0217	1.0547	0.9269	0.8436	0.8405	0.786	0.924	0.9549	0.8635	0.9545	0.9006	0.8675	0.8609	0.9433	0.8586
Q9NUB1|ACS2L_HUMAN	1.0569	1.0569	1.0569	1.0425	1.0486	1.072	0.962	0.9181	1.0047	0.9388	0.9767	0.9591	0.6846	0.6942	0.6908	0.7022	0.6644	0.6693	0.7148	0.6864	0.6769	0.604	0.584	0.612
Q9Y2B0|CNPY2_HUMAN	1.0428	1.0826	1.0884	1.0474	1.0748	1.1008	1.0065	1.0143	1.0802	0.9173	0.9966	0.9801	0.7977	0.8333	0.8618	0.9672	0.9978	1.0086	0.8651	0.8908	0.923	0.9017	0.9308	0.9247
Q9Y315|DEOC_HUMAN	1.043	1.043	1.043	0.9793	0.9568	0.9739	0.9284	0.9508	0.9087	0.8718	0.9643	0.9325	0.8126	0.8619	0.8399	0.7853	0.7973	0.7936	0.8416	0.8362	0.8493	0.7794	0.8163	0.8109
O43237|DC1L2_HUMAN	1.0519	1.0519	1.0011	1.0372	0.9703	0.9166	0.9731	0.9939	0.905	0.9589	0.978	0.8521	1.0258	0.9983	0.9194	1.0154	1.0631	0.9261	0.9887	1.0484	0.921	1.0054	0.9952	0.8136
P09972|ALDOC_HUMAN	1.0128	1.0128	1.0128	0.9851	1.0941	1.0591	0.9267	1.0628	1.0359	0.9258	1.0034	0.9934	1.064	1.2795	1.1792	1.1703	1.4236	1.3726	1.1138	1.2663	1.1998	1.2539	1.4608	1.4004
P10606|COX5B_HUMAN	1.0892	1.0744	1.06	1.1963	1.0358	1.1718	1.0253	1.0557	1.1527	0.9904	1.0239	1.12	0.9874	0.8356	0.9276	1.0061	0.907	1.0015	0.8591	0.8534	0.9502	0.9153	0.854	0.8942
P13746|1A11_HUMAN	0.9855	0.9056	0.958	1.4524	1.2642	1.4554	0.9791	0.9588	1.1111	1.009	1.0413	1.141	1.4634	1.301	1.2784	2.2741	2.0537	2.2349	1.8113	1.6108	1.6818	1.0364	0.9967	1.1454
P15090|FABP4_HUMAN	1.2386	1.2029	1.1574	1.3947	1.4213	1.359	1.8448	1.6754	1.6513	1.6319	1.4996	1.4498	1.7319	1.6833	1.5766	1.036	1.0084	0.9519	1.4909	1.3709	1.373	1.6384	1.509	1.4829
P16070|CD44_HUMAN	1.1154	1.1068	1.1154	0.9021	1.1212	1.0374	1.139	1.23	1.1529	1.0787	1.2408	1.1707	1.1226	1.3112	1.1797	1.4237	1.6266	1.4085	1.2328	1.3931	1.2563	1.4579	1.6837	1.5193
P16870|CBPE_HUMAN	1.0166	1.0144	0.9972	0.9964	0.9534	0.9469	1.1542	1.1651	1.1424	1.0198	0.9959	1.0358	1.1035	0.9697	1.0377	0.8785	0.7691	0.868	1.017	0.9954	1.0246	1.0561	1.0795	1.1648
P18077|RL35A_HUMAN	1.1586	1.2114	1.1817	1.0177	1.1556	1.0196	1.2909	1.4173	1.1863	1.1252	1.3417	0.9906	0.9921	0.976	0.7468	0.9158	1.0524	0.7656	0.8265	0.9097	0.664	0.938	0.9893	0.6357
P19440|GGT1_HUMAN	0.871	0.9343	0.871	0.9525	0.9752	1.0553	0.9112	0.8405	0.9781	0.9598	0.8815	1.0768	0.6161	0.6358	0.7035	0.6439	0.6318	0.7304	0.6436	0.6702	0.7441	0.6374	0.6824	0.6805
P30419|NMT1_HUMAN	0.9734	1.0247	1.0425	0.9486	0.9792	0.9499	0.9563	1.041	0.9507	0.9615	1.0263	0.9538	0.9223	0.9398	0.9498	1.0473	1.2035	1.0454	0.9191	1.0438	0.9085	0.8847	0.9795	0.8576
P35270|SPRE_HUMAN	1.0468	1.0468	1.0468	1.0012	1.0254	1.047	1.0175	1.0634	1.0803	0.9505	1.0254	1.0166	0.77	0.7943	0.7672	0.7994	0.8087	0.792	0.7517	0.7501	0.7843	0.7074	0.7041	0.6349
P49321|NASP_HUMAN	1.0874	1.0874	1.0874	0.9884	0.8845	1.0079	0.9425	0.8832	0.9316	0.9787	0.8695	0.992	1.0642	0.9455	1.0789	1.3543	1.2976	1.4467	1.1171	1.0207	1.0858	1.1765	0.9523	1.1092
P49720|PSB3_HUMAN	1.0065	1.0065	1.0065	0.9491	1.0133	1.0731	1.0073	1.0971	1.165	0.9345	1.0755	1.1039	0.8779	0.9195	0.9796	0.9099	1.0198	1.0987	0.9171	0.9647	1.021	0.9199	1.055	1.0365
P49959|MRE11_HUMAN	1	1	1	0.8799	0.9257	1.0781	0.8449	0.9422	0.9831	0.88	0.9834	1.0387	0.8576	0.8884	0.8498	0.8251	0.8382	0.8601	0.7887	0.8631	0.9098	0.7792	0.8368	0.7955
P56470|LEG4_HUMAN	0.8221	0.8515	0.8589	1.1888	1.0063	1.1383	1.4134	1.1786	1.3207	1.2836	0.9975	1.2748	1.5292	1.2289	1.4576	1.2772	1.0048	1.2456	1.4922	1.1499	1.4403	1.7638	1.4311	1.6874
Q13557|KCC2D_HUMAN	1.0203	1.0203	1.0203	0.9183	0.8981	0.854	0.9454	0.9145	0.977	0.8911	0.8932	0.9145	0.9298	0.9886	0.9236	1.0165	0.9978	1.0069	0.8756	0.9325	0.9186	0.8151	0.8993	0.9252
Q14118|DAG1_HUMAN	0.9354	0.9361	0.8818	0.9362	0.9341	0.8443	1.0259	1.0645	0.8181	1.0145	1.0723	0.8125	0.7274	0.7788	0.6585	0.7254	0.7738	0.6083	0.7668	0.8228	0.6659	0.7429	0.7948	0.6323
Q14767|LTBP2_HUMAN	1.1133	1.1069	1.0916	1.5683	1.4916	1.4001	1.2992	1.3154	1.2208	1.5009	1.4707	1.3284	3.1415	3.1423	2.8008	1.873	1.8824	1.6621	2.1688	2.1737	1.9411	2.0152	1.939	1.714
Q16647|PTGIS_HUMAN	0.9321	0.9392	0.9096	0.9916	1.0474	1.0818	0.8586	0.971	0.9776	0.9536	1.0217	1.0508	1.1787	1.3104	1.3757	0.9375	1.0398	1.1054	1.0917	1.162	1.1786	1.0702	1.2071	1.2854
Q96DB5|RMD1_HUMAN	0.9474	0.9474	0.9474	0.9259	0.9426	0.8087	0.9068	0.9783	0.966	0.8893	0.9542	0.9001	0.9665	1.0826	0.9411	1.1835	1.2568	1.1701	1.0288	1.1561	1.0676	0.964	1.0668	1.0049
Q99459|CDC5L_HUMAN	0.9719	0.9719	0.9719	0.9893	0.9627	1.0223	0.8629	0.9534	0.8718	0.8275	0.9345	0.875	0.8573	1.0231	0.9087	0.9461	1.0466	0.9464	0.9005	0.9279	0.8378	0.9358	0.9977	0.9369
Q9BUF5|TBB6_HUMAN	0.9469	0.9337	1.0093	1.0461	1.1459	1.1507	0.9859	1.1559	1.218	0.9784	1.0965	1.2585	1.1097	1.2988	1.3724	1.1921	1.3964	1.4455	1.1339	1.3772	1.4689	1.1464	1.3654	1.36
Q9NUJ1|ABHDA_HUMAN	1.0511	1.0511	1.0511	1.1559	1.2406	1.2054	1.2026	1.0992	1.1546	1.0481	1.0075	1.0578	0.8494	0.7719	0.7998	0.8512	0.7542	0.8182	0.881	0.7422	0.8199	0.8242	0.6667	0.7199
Q9UHQ9|NB5R1_HUMAN	1.0839	1.1165	1.032	1.1066	1.1081	1.0805	1.1834	1.2309	1.1334	1.1477	1.1111	1.0463	0.9223	1.0338	0.8687	1.0476	1.1789	1.0096	1.0608	1.0886	0.9546	0.9873	1.0621	0.94
O14744|ANM5_HUMAN	1	1	1	1.074	0.8861	0.9595	0.9634	0.8463	0.9893	1.0006	0.864	1.0206	0.9446	0.8709	0.8732	1.1465	0.9407	1.0752	0.9392	0.8763	0.9671	0.9479	0.828	0.956
P07741|APT_HUMAN	0.9379	0.8698	0.9582	0.9535	0.9501	1.1117	0.9164	0.8674	1.069	0.9615	0.9878	1.2049	0.8182	0.7782	1.0249	1.0121	0.9249	1.1781	1.0007	0.9921	1.2081	0.9146	0.8431	1.1654
P11233|RALA_HUMAN	0.9919	0.9919	0.9919	0.9059	0.9012	0.9112	0.8343	0.844	0.882	0.8118	0.8374	0.846	0.9123	0.9072	0.9806	1.003	0.9039	0.9639	0.8216	0.8802	0.9225	0.8943	0.9588	0.9455
P11532|DMD_HUMAN	1.0465	1.0465	1.0465	1.0362	1.0695	1.0083	0.853	0.894	0.8782	0.803	0.9649	0.8523	0.6708	0.778	0.741	0.6467	0.6452	0.6694	0.6234	0.7581	0.7291	0.6052	0.7025	0.6719
P17480|UBF1_HUMAN	1.0556	1.0342	1.0342	1.1397	1.0015	1.0134	1.1403	0.8278	0.9066	1.4181	0.9851	1.1017	1.2894	0.9407	1.0918	1.4422	1.0575	1.1603	1.382	0.9658	1.0563	1.5005	1.0211	1.1009
P30520|PURA2_HUMAN	1.0329	1.0329	1.0329	1.0422	0.9525	1.129	1.031	0.8978	1.0662	0.9697	0.9071	0.9894	1.0484	1.0429	1.2233	1.1236	1.1324	1.2459	1.0333	0.9826	1.137	1.0786	1.0324	1.2291
P52788|SPSY_HUMAN	1.0164	1.0164	1.0164	1.0326	1.1565	1.0962	1.2177	1.0769	1.0704	1.1101	1.0129	1.0109	1.1487	1.0663	1.1185	1.3515	1.2204	1.1759	1.1536	1.0311	1.0627	1.243	1.1593	1.1274
P53004|BIEA_HUMAN	0.9926	0.9926	0.9926	1.1414	1.02	1.0195	1.0755	1.0504	0.9236	1.0357	1.0162	0.9239	1.1442	1.0397	0.9615	1.2681	1.2366	1.0626	1.1944	1.1148	1.0092	1.1138	1.0228	0.9843
Q13283|G3BP1_HUMAN	0.9801	1.0043	0.9801	0.9305	0.9764	0.8867	0.8296	0.8932	0.8413	0.8509	0.9087	0.8816	0.9458	0.9538	0.9359	1.1228	1.2008	1.0993	0.9331	0.9939	0.9635	0.8456	0.8574	0.8962
Q15257|PTPA_HUMAN	1.0966	1.1331	1.0794	1.1071	1.0584	1.05	1.2464	1.0391	1.0617	1.1456	0.9182	1.0159	0.9519	0.9013	0.9102	0.9151	0.8634	0.8618	1.0096	0.8388	0.9446	1.0185	0.8359	0.9161
Q16401|PSMD5_HUMAN	1.0471	1.0471	1.0471	0.8587	0.9975	0.9559	0.898	0.9888	0.9763	0.8249	0.9449	0.9532	0.7204	0.7991	0.7914	0.6868	0.7884	0.7522	0.6635	0.7766	0.7648	0.6178	0.718	0.6995
Q16881|TRXR1_HUMAN	1.0632	1.0632	1.0632	0.9699	1.0647	1.0245	1.0059	1.2505	1.1428	1.0009	1.3434	1.1968	1.0688	1.2995	1.1633	1.0616	1.2904	1.1897	0.998	1.3608	1.1721	1.1423	1.5244	1.3481
Q2TB90|HKDC1_HUMAN	1.017	1.017	1.017	0.9474	0.8928	0.901	1.0341	0.9053	0.8619	1.0978	0.9573	0.9438	0.9413	0.9065	0.892	0.98	0.9002	0.9121	0.943	0.8992	0.8514	0.9453	0.8638	0.8593
Q53GG5|PDLI3_HUMAN	1.006	1.006	1.006	1.2331	1.3011	1.3507	1.0126	1.2169	1.1467	1.0889	1.3165	1.2247	1.6171	1.8838	1.8316	1.3114	1.6494	1.5706	1.6294	1.9601	1.8761	1.7554	2.0545	2.0042
Q6XQN6|PNCB_HUMAN	1.0683	1.0683	1.0683	1.1085	1.1238	1.0774	1.1135	1.1897	1.0554	1.0417	1.091	0.9732	1.3196	1.4548	1.3543	1.218	1.2853	1.1978	1.2864	1.4427	1.3543	1.2032	1.4118	1.2191
Q92688|AN32B_HUMAN	0.9984	0.9984	0.9984	0.8774	0.8223	0.8098	1.0145	0.9705	1.0389	1.0109	0.9354	0.965	1.0119	0.9774	0.9678	1.2434	1.1706	1.2772	1.0274	0.9719	0.9702	1.0246	0.9363	0.9618
Q9UH65|SWP70_HUMAN	1.002	1.002	1.002	0.9674	0.9558	0.9882	0.9081	0.9245	0.9436	0.8691	0.9137	1.0191	0.9762	0.947	1.0608	0.9806	0.9751	1.029	0.9277	0.9052	1.0267	0.8599	0.8833	1.0346
Q9Y2A7|NCKP1_HUMAN	1.013	1.013	1.013	0.9875	0.8395	0.882	0.9695	0.9084	0.9423	1.0707	0.9649	0.929	0.9148	0.765	0.8262	0.836	0.7789	0.7771	0.7889	0.6797	0.6807	0.9181	0.8492	0.8883
Q9Y520|PRC2C_HUMAN	0.9792	0.9792	0.9792	0.8631	0.8464	0.9093	0.6928	0.7318	0.7492	0.7438	0.7736	0.757	0.7576	0.8635	0.8825	0.8737	0.9272	0.9821	0.7161	0.8001	0.785	0.7027	0.7674	0.7683
O14745|NHRF1_HUMAN	1.0707	1.0707	1.0708	0.9343	1.0569	1.0111	1.015	1.1196	1.1067	1.0463	1.1472	1.1805	0.9605	1.0594	0.9723	1.4237	1.624	1.5567	1.0861	1.237	1.1436	1.0288	1.1133	1.1515
O95470|SGPL1_HUMAN	1.0131	1.0131	1.0131	0.8388	0.8664	0.8753	0.9695	0.9059	0.9538	0.8876	0.8135	0.8502	0.9975	0.8864	0.9869	1.1339	1.0083	1.0783	0.9544	0.8381	0.9335	0.9661	0.865	0.9961
P07203|GPX1_HUMAN	1.0944	1.2289	1.1426	1.3866	1.2268	1.2594	1.5513	1.4051	1.3486	1.5844	1.4984	1.459	1.8046	1.6097	1.5237	1.735	1.7172	1.6569	1.9895	1.8226	1.6841	1.7111	1.7644	1.5081
P10619|PPGB_HUMAN	1.0313	1.0313	1.0313	1.0331	0.9194	0.9033	1.0729	0.9422	0.9814	1.0689	0.8824	0.9974	1.0988	0.9796	1.0253	1.1775	1.0659	1.085	1.1454	1.0204	1.0764	1.2264	1.1017	1.1707
P13671|CO6_HUMAN	1.0581	1.0581	1.0581	1.1581	1.1889	1.3331	1.1659	1.0908	1.2912	1.2313	1.1276	1.3751	1.904	1.8057	1.9634	1.394	1.2929	1.526	1.6518	1.5031	1.8578	1.9162	1.8443	2.117
P19525|E2AK2_HUMAN	1.0171	1.0171	1.0171	1.0246	0.9591	0.9917	0.9939	0.9048	0.9558	0.9733	0.9456	0.9196	1.0328	1.0109	1.0175	1.3206	1.3171	1.2878	0.993	0.9938	0.9761	1.0897	1.098	1.0666
P35659|DEK_HUMAN	1.0544	1.1201	1.0544	0.9868	1.0427	0.9786	1.1128	1.1875	1.2086	1.2115	1.2096	1.2565	1.1614	1.1586	1.1629	1.295	1.3157	1.257	1.3127	1.304	1.242	1.203	1.1355	1.1488
P40261|NNMT_HUMAN	1.0901	1.0305	1.0575	1.1565	1.1665	1.1384	1.353	1.3243	1.268	1.4752	1.5256	1.412	1.9803	2.0906	1.9715	1.6473	1.7226	1.5894	1.8651	2.0758	2.0269	2.2857	2.3532	2.2201
P53999|TCP4_HUMAN	1.0935	1.0582	1.1517	1.0483	1.0918	1.0562	1.1695	1.1143	1.2263	1.152	1.1479	1.239	1.441	1.4153	1.4734	1.4245	1.3992	1.5455	1.2379	1.2237	1.3952	1.3785	1.2775	1.5651
Q13451|FKBP5_HUMAN	1.0279	1.0279	1.0279	0.834	0.7849	0.863	0.7666	0.7792	0.8943	0.7866	0.8134	0.8638	0.8142	0.8547	0.8059	0.8745	0.931	0.9176	0.7927	0.8338	0.8331	0.7601	0.7732	0.8054
Q14914|PTGR1_HUMAN	0.8697	0.9468	0.8963	0.8823	0.9461	0.921	0.975	1.065	1.0878	0.9589	1.0575	1.0026	1.0668	1.1898	1.2206	0.8954	1.0241	1.0891	0.8997	0.9418	0.9712	0.8329	0.9865	1.0296
Q15642|CIP4_HUMAN	1	1.0049	1	0.9841	1.0539	0.9815	0.9404	1.0256	1.0185	0.9291	1.0241	1.0299	1.1299	1.0812	1.0471	1.261	1.2802	1.2623	1.0031	1.1042	1.0721	1.0997	1.1779	1.137
Q52LJ0|FA98B_HUMAN	0.8493	0.9131	0.9131	0.8525	0.922	0.9393	0.8251	0.7633	0.8421	0.8381	0.8403	0.9608	0.7496	0.7853	0.8499	0.7589	0.763	0.8234	0.7528	0.765	0.828	0.7389	0.6799	0.7606
Q6P996|PDXD1_HUMAN	0.9813	0.9813	0.9813	0.9952	1.0679	1.1124	0.8086	0.9496	0.8993	0.7944	0.8806	0.903	0.7676	0.8648	0.8571	0.7718	0.9283	0.9376	0.7269	0.8813	0.8628	0.7092	0.8322	0.7926
Q6Y7W6|PERQ2_HUMAN	1.1405	1.1819	1.1819	1.0721	1.0614	1.0947	0.9225	0.8992	0.9341	0.8745	0.8939	0.9804	0.9856	0.9538	0.9321	1.0059	0.9558	0.9292	0.9164	0.851	0.8893	0.8511	0.8209	0.8334
Q96CV9|OPTN_HUMAN	0.9771	0.9771	0.9771	0.9604	0.897	0.9694	0.9647	0.9229	0.9976	0.9306	0.8557	0.9478	1.0781	0.9963	1.1156	1.0267	1.0193	1.0802	1.0627	1.0224	1.1242	1.0741	1.0764	1.1362
Q9BWM7|SFXN3_HUMAN	0.8604	0.9084	0.8604	0.9312	1.0029	0.9008	1.0272	0.9891	0.9784	1.0717	1.0353	1.0079	1.2047	1.2462	1.1864	1.2315	1.2187	1.121	1.3348	1.2772	1.1909	1.3842	1.4321	1.3449
Q9BY44|EIF2A_HUMAN	0.9968	0.9968	0.9968	0.9814	0.8991	0.9415	0.8754	0.8769	0.8344	0.8918	0.817	0.8341	0.817	0.7594	0.8197	0.902	0.8559	0.8559	0.8437	0.744	0.7964	0.7783	0.7225	0.7224
Q9P016|THYN1_HUMAN	0.9397	0.9429	1.0091	0.931	0.7955	0.8739	0.9029	0.8585	0.9304	0.9476	0.8892	0.9876	0.8812	0.7941	0.8971	0.8473	0.7838	0.8753	0.7847	0.7211	0.8822	0.7884	0.6973	0.8258
Q9Y3A5|SBDS_HUMAN	0.9835	0.9835	0.9835	0.8717	0.8559	0.8684	0.9691	0.9802	0.8792	0.9583	0.993	0.8458	0.8794	0.9	0.8549	0.9222	0.9805	0.8894	0.8778	0.8786	0.8371	0.9834	1.0254	0.9273
O60832|DKC1_HUMAN	1.0552	1.0143	1.0381	0.8723	0.8641	0.9168	0.886	1.0003	0.9746	0.8902	1.0668	1.0546	0.8267	0.8904	0.8985	0.8945	0.9652	0.9785	0.822	0.915	0.8994	0.8078	1.0083	1.0084
O95340|PAPS2_HUMAN	0.9305	0.8416	0.8588	0.9941	0.9548	0.9665	1.0312	0.9074	0.8923	1.0617	0.8812	0.9135	0.9173	0.8343	0.8187	0.9084	0.75	0.7523	0.9894	0.8615	0.8239	0.9938	0.8534	0.811
P00403|COX2_HUMAN	1.1501	1.1792	1.0773	1.3434	1.1463	1.0142	1.426	1.3286	1.0737	1.3729	1.2219	1.0261	0.9195	1.0036	0.8258	1.0616	0.9931	0.8352	1.1206	1.0083	0.8588	1.1297	0.9695	0.8956
P0C0S5|H2AZ_HUMAN (+1)	1.0472	1.0413	1.0972	0.962	0.8959	0.9156	1.3494	1.0867	1.2026	1.2866	1.0788	1.1315	1.0557	0.924	1.0056	1.2321	1.0088	1.1264	1.0477	0.81	0.8831	1.1716	0.9569	1.0229
P20290|BTF3_HUMAN	0.9713	0.9713	0.9713	0.8475	0.9122	0.8521	0.846	0.9255	0.868	0.8117	0.9073	0.8202	0.7339	0.7952	0.7676	0.9255	1.0537	0.962	0.7982	0.8598	0.7913	0.703	0.826	0.7014
P35613|BASI_HUMAN	1.0284	1.0284	1.0284	1.074	1.0353	0.8939	1.1071	1.0964	0.9836	1.1269	1.1095	0.8971	1.1717	1.0612	0.8869	1.4619	1.3793	1.0993	1.2223	1.1308	0.9841	1.3816	1.3413	1.049
P53990|IST1_HUMAN	0.9585	0.9585	0.9585	0.9179	0.8988	0.9788	0.9207	0.9267	0.8926	0.8633	0.8979	0.9034	0.8495	0.9163	0.9245	0.8966	0.9484	0.9299	0.8459	0.8914	0.8558	0.9094	0.9387	0.9005
Q16787|LAMA3_HUMAN	1.0492	1.0461	1.0461	1.1232	1.1062	1.075	0.9788	0.9336	0.9677	1.0851	0.9779	1.0725	1.387	1.3104	1.1978	1.9424	1.7034	1.6905	1.4754	1.2517	1.3036	1.9381	1.6412	1.6351
Q6PGP7|TTC37_HUMAN	1	1	1	0.9241	0.9556	0.9115	0.8775	0.9205	0.9177	0.906	0.8928	0.8921	0.7874	0.8139	0.8309	0.7407	0.8069	0.785	0.7222	0.8077	0.7622	0.7886	0.8194	0.8462
Q8NI22|MCFD2_HUMAN	1.0713	1.0713	1.0713	0.9433	1.1355	1.0392	1.0107	1.098	0.9774	0.8244	0.9874	0.8549	0.6042	0.6526	0.6811	0.5817	0.722	0.6392	0.6739	0.7873	0.6929	0.5771	0.665	0.6154
Q92599|SEPT8_HUMAN	1.0644	1.0644	1.0644	1.2143	1.2445	1.0651	1.3712	1.3906	1.1539	1.4375	1.4071	1.1809	1.5564	1.4824	1.2602	1.5013	1.5235	1.2602	1.4775	1.4752	1.2637	1.5669	1.6298	1.2705
Q9BY50|SC11C_HUMAN	1.0322	1.1266	1.0322	1.0465	1.2015	1.155	0.9268	1.1474	1.1899	0.8511	1.0818	1.0913	0.6492	0.7615	0.7557	0.5886	0.7262	0.6679	0.6189	0.7263	0.6934	0.5842	0.6357	0.6185
Q9NP61|ARFG3_HUMAN	1.0064	1.0064	1.0064	0.9479	0.9295	0.9828	0.9333	0.9184	1.0105	0.8805	0.8838	0.9769	0.6736	0.6504	0.7594	0.6547	0.6354	0.7365	0.6289	0.641	0.7605	0.6185	0.5689	0.6907
P05386|RLA1_HUMAN	1.0048	0.9312	0.9427	0.9166	0.8685	0.8733	1.0529	1.0809	0.9988	0.9301	1.0059	0.8823	0.5524	0.562	0.5049	0.6009	0.6131	0.5222	0.6221	0.6184	0.5654	0.5068	0.5572	0.4414
E9PAV3|NACAM_HUMAN	0.9928	0.9928	0.9928	0.8617	0.8825	0.8898	0.8424	0.8521	0.8861	0.8256	0.7894	0.8005	0.792	0.8382	0.7872	0.8488	0.8539	0.894	0.7743	0.7519	0.7773	0.736	0.7784	0.7638
O14773|TPP1_HUMAN	0.911	0.864	0.9283	0.8961	0.8202	0.9203	1.1047	0.8819	1.1063	1.2817	0.9878	1.1247	1.037	0.8982	1.1021	1.0745	0.9509	1.0929	1.3073	0.9788	1.1393	1.2962	1.0444	1.2609
O15173|PGRC2_HUMAN	1.157	1.1905	1.1296	1.1991	1.0959	1.2269	1.2534	1.0462	1.198	1.3367	1.0348	1.2147	1.0147	0.8402	0.9909	0.9216	0.7825	0.9616	0.9645	0.7983	0.9907	0.9676	0.7875	0.9697
O95433|AHSA1_HUMAN	1.0823	1.0823	1.0823	1.07	1.0599	1.0425	1.1328	1.1202	1.1085	1.0983	1.0685	1.0932	1.0909	1.0493	1.0022	1.3287	1.3339	1.2526	1.1213	1.1292	1.0756	1.0589	1.018	1.0303
P09417|DHPR_HUMAN	1.185	1.2185	1.2185	1.2265	1.0618	1.1273	1.4647	1.1213	1.1541	1.4076	1.0169	1.0583	1.058	0.9632	0.9766	1.077	0.9097	0.9337	1.1665	0.9271	1.0241	1.184	0.9954	1.0057
P20618|PSB1_HUMAN	1.0079	1.0268	1.0079	1.0518	1.1683	1.0843	1.0078	1.0743	1.017	1.0384	1.1189	0.9482	1.0494	1.1745	1.0723	1.0608	1.1822	0.9939	1.0043	1.1655	0.9564	1.03	1.1823	0.9875
P25325|THTM_HUMAN	0.9995	1.0555	1.0349	1.0549	1.1238	1.1834	1.075	1.1557	1.1916	1.0527	1.0807	1.2159	0.9058	0.8991	1.0369	0.9896	0.9784	1.0444	0.9282	0.9722	1.0375	0.9303	0.8248	0.9433
P29622|KAIN_HUMAN	0.9725	0.9725	0.9725	0.8562	0.8898	0.8424	0.884	0.9461	0.8714	0.9981	1.0194	0.9762	1.3986	1.4457	1.359	1.2144	1.1845	1.015	1.2568	1.3154	1.2014	1.4142	1.5021	1.3653
P30046|DOPD_HUMAN	1.4018	1.4371	1.3734	1.4394	1.553	1.6793	1.5801	1.4036	1.8761	1.7237	1.385	1.8875	1.0431	0.9672	1.2053	1.035	0.9639	1.2429	1.1994	1.0445	1.3954	1.2906	0.9372	1.3858
P33121|ACSL1_HUMAN	1.0275	1.0275	1.0275	0.9834	1.063	0.9839	1.0471	1.1033	0.9884	1.0095	1.1582	1.0229	1.0192	1.1122	0.9869	0.969	1.0279	0.939	1.0423	1.194	1.0148	1.0351	1.1437	0.9855
P51570|GALK1_HUMAN	1.0279	1.0279	1.0279	0.986	0.9866	1.0034	1.1288	1.0011	1.0107	1.0928	1.0201	1.0134	0.8234	0.7902	0.7574	0.7639	0.7927	0.7145	0.8837	0.861	0.8072	0.8389	0.8629	0.8099
P67775|PP2AA_HUMAN	1.0576	1.0326	1.1305	1.2251	1.2979	1.3612	1.0932	1.2452	1.1998	1.1472	1.2279	1.2356	1.1309	1.2315	1.1937	1.0907	1.3481	1.2431	1.1568	1.2952	1.2654	0.9244	1.0563	1.0618
Q12802|AKP13_HUMAN	1.0388	1.0388	1.0388	1.0047	0.9517	1.0183	0.8796	0.9246	0.9989	0.9026	0.8715	0.9705	1.0666	0.9979	1.1038	1.0461	1.0542	1.1511	1.0244	0.9271	1.0549	0.981	0.8843	1.0277
Q16629|SRSF7_HUMAN	0.9659	0.957	0.9674	1.169	0.8906	1.1052	1.3319	1.0756	1.3216	1.2985	1.1015	1.3728	1.1245	0.8596	1.1038	1.4059	1.1626	1.3993	1.2324	1.0053	1.2905	1.0027	0.9165	1.1614
Q9BT78|CSN4_HUMAN	1.0369	1.0707	1.0707	1.0815	1.0372	1.0314	1.0044	1.069	1.0506	0.9224	1.0242	0.9525	1.007	0.9586	0.9075	0.9339	1.0081	0.9586	0.8956	0.9489	0.8969	0.8622	1.0108	0.9292
Q9HAB8|PPCS_HUMAN	0.9698	1.036	0.9698	0.8619	0.9375	0.8133	0.8104	1.0402	0.8243	0.7884	1.008	0.7867	0.6908	0.8235	0.6826	0.7257	0.9346	0.7297	0.7397	0.8959	0.7	0.7697	0.9523	0.7674
Q9P0M6|H2AW_HUMAN	1.1108	1.1038	1.0658	1.0126	1.0276	1.0913	1.1383	1.1976	1.289	1.1498	1.1921	1.296	0.9513	1.0622	1.0548	0.953	1.0462	1.0878	0.9217	1.0238	1.0532	0.9776	1.0341	1.1318
P83881|RL36A_HUMAN	0.9475	0.9475	0.9475	0.8553	0.8159	0.8001	0.9847	1.0045	1.0001	0.9224	0.9122	0.9225	0.68	0.6908	0.6818	0.5643	0.5541	0.5284	0.6211	0.6057	0.5732	0.6055	0.5872	0.5339
P04054|PA21B_HUMAN	0.9233	0.9262	1.0111	0.739	0.669	0.7175	0.8276	0.6702	0.6944	0.9583	0.8338	0.8353	0.2439	0.1884	0.2805	0.1898	0.159	0.2247	0.2849	0.2156	0.3228	0.1774	0.177	0.1798
O00267|SPT5H_HUMAN	0.9899	0.9899	0.9899	0.9466	0.9112	0.9059	0.866	0.8432	0.8464	0.8166	0.8798	0.8218	0.9071	0.886	0.8924	0.8838	0.887	0.8465	0.8118	0.857	0.8308	0.8497	0.8	0.8134
P04066|FUCO_HUMAN	0.7986	0.816	0.8082	0.9191	0.8836	0.9675	0.9186	0.9362	1.0054	0.873	0.8845	0.9896	0.9953	1.0004	1.0347	1.0276	1.025	1.0347	1.1226	1.1128	1.2241	1.0346	1.0052	1.0645
P26196|DDX6_HUMAN	1.0386	1.0386	1.0386	1.0635	0.9668	1.0488	1.067	0.9424	1.0565	1.0811	0.9406	1.0176	1.0029	0.8571	1.0038	1.0749	0.9634	1.0529	1.0234	0.8892	1.0103	1.0678	0.8358	1.0475
P31937|3HIDH_HUMAN	0.9598	0.9272	0.8843	1.1521	1.0004	0.9444	1.053	0.9843	0.9319	1.0235	0.9331	0.9555	0.8515	0.8242	0.7781	0.8265	0.8407	0.799	0.8873	0.8021	0.7636	0.8871	0.8304	0.7911
P46060|RAGP1_HUMAN	0.8799	0.8799	0.9453	0.9646	0.9778	0.9647	0.844	0.8288	0.8921	0.8483	0.8255	0.9273	0.8208	0.8435	0.8802	1.0013	0.9917	1.0512	0.932	0.8735	0.9242	0.8769	0.8267	0.8656
P61106|RAB14_HUMAN	0.9724	0.9724	0.9724	0.9472	1.1016	0.9359	0.9361	1.1077	0.9556	0.97	1.1574	1.0288	0.8904	1.0796	0.9763	0.9512	1.1193	1.0055	0.9306	1.1036	0.9547	0.9699	1.2109	1.0524
P61289|PSME3_HUMAN	1.0803	1.0803	1.0803	0.9314	0.9503	0.9347	1.0101	1.1238	0.9808	0.9822	1.0029	0.9091	0.8432	0.9002	0.8441	1.3404	1.3695	1.2652	0.9412	0.9665	0.96	0.8172	0.8333	0.7301
P61758|PFD3_HUMAN	1.0222	1.0222	1.0222	1.0266	1.0815	0.9909	1.0999	0.9775	1.0838	1.0167	0.9839	0.9927	1.0775	1.0168	1.0212	1.2072	1.1456	1.1126	1.0544	0.9436	0.966	0.9487	0.9753	0.8773
Q13573|SNW1_HUMAN	1.0104	1.0104	1.0104	1.0429	1.0022	0.9408	0.8365	0.8583	0.8758	0.98	0.9208	0.9424	0.8906	0.9681	0.994	0.9641	1.0204	1.0153	0.9382	0.9439	0.9525	0.8973	0.9499	0.9254
Q86U42|PABP2_HUMAN	0.8989	0.9248	0.9248	0.8493	0.8681	0.9022	0.8355	0.8824	0.8569	0.8477	0.8679	0.8354	0.8424	0.8884	0.8749	0.9247	0.9769	0.9878	0.7709	0.8459	0.8057	0.7682	0.8288	0.8036
Q8IX12|CCAR1_HUMAN	1.0214	0.9683	0.9683	0.9582	0.8586	0.8039	0.9771	0.8291	0.8084	1.0172	0.8113	0.85	0.9993	0.9388	0.7511	1.027	0.886	0.8821	0.9514	0.7709	0.7503	0.9858	0.7676	0.7571
Q9H0U4|RAB1B_HUMAN	1.0103	1.0412	0.9339	0.9456	0.9565	0.8548	1.0074	1.0529	0.9425	0.9307	0.9253	0.8696	1.0135	0.968	0.859	1.1413	1.2042	0.9612	1.1119	1.0765	0.9541	1.0149	0.9429	0.8514
Q9NVJ2|ARL8B_HUMAN	0.8897	0.9069	0.9069	0.9113	0.9428	0.9863	0.9663	0.9262	0.935	1.0253	0.9748	0.9858	1.0514	1.0149	1.1504	1.0968	0.8826	1.0364	1.3565	1.0956	1.1793	1.2851	1.1347	1.2177
O43837|IDH3B_HUMAN	1.035	1.035	1.035	0.977	0.9626	1.0426	0.9221	0.9216	1.0225	0.8528	0.8352	0.9213	0.764	0.8404	0.8849	0.8775	0.876	0.9649	0.7903	0.8024	0.8742	0.7582	0.8092	0.8648
O75821|EIF3G_HUMAN	1.0597	1.0597	1.0597	1.0065	1.0338	1.0362	0.9537	0.9647	0.9987	0.9238	0.9365	0.9921	0.8767	0.8442	0.8738	1.0039	0.9975	1.042	0.8543	0.888	0.9227	0.8037	0.8489	0.8689
O95336|6PGL_HUMAN	0.8632	0.912	0.832	0.8721	0.9625	0.832	0.8891	1.0009	0.9178	0.8686	0.9835	0.8522	0.8422	0.916	0.8775	0.8602	0.9352	0.8777	0.8243	0.9408	0.86	0.8138	0.9607	0.8815
P00492|HPRT_HUMAN	1.102	1.1023	1.1023	0.9636	0.9653	0.8415	0.9658	1.0632	0.8786	1.0159	1.1477	0.895	0.7712	0.8141	0.7016	0.9638	1.0232	0.9243	0.8694	0.9399	0.7987	0.7523	0.7709	0.6624
P09496|CLCA_HUMAN	0.8791	0.9281	0.9331	1.0181	1.0195	1.0977	1.3292	1.3508	1.4847	1.3526	1.3338	1.5076	1.1302	1.1169	1.3391	1.432	1.4619	1.5482	1.376	1.4224	1.5398	1.3942	1.4226	1.6152
P11908|PRPS2_HUMAN	0.7658	0.8189	0.8474	0.7671	0.6983	0.7867	0.9933	0.8344	1.058	1.019	0.8473	0.9907	0.8334	0.8083	0.8362	1.1199	1.078	1.1794	0.9448	0.847	0.9839	0.9029	0.8691	0.9365
P15531|NDKA_HUMAN	1.1259	1.0361	1.0361	1.1505	0.99	1.0106	1.3382	1.1169	1.0591	1.2768	1.0508	1.0195	1.0569	0.9701	0.9442	1.3245	1.1248	1.0451	1.1585	1.0418	0.9581	1.175	0.9781	0.9606
P32322|P5CR1_HUMAN	0.9904	0.9904	0.9904	1.0399	1.0147	1.0128	0.9328	0.912	0.9576	0.9709	0.877	0.9337	0.7661	0.7048	0.7145	0.7022	0.6653	0.6971	0.7369	0.6728	0.7386	0.7386	0.7254	0.7768
P52948|NUP98_HUMAN	0.9602	0.9602	0.9602	0.9821	0.9144	0.9889	0.8863	0.8089	0.8891	0.8886	0.8311	0.883	0.897	0.8568	0.8719	0.9588	0.8782	0.9552	0.883	0.8081	0.9027	0.9629	0.8287	0.8818
P61201|CSN2_HUMAN	1.0728	0.9789	0.9789	1.1146	1.0245	0.9897	1.1462	1.186	0.9167	1.1639	1.2041	1.0052	1.0564	1.0944	0.8251	1.0521	1.1349	0.8506	1.0923	1.1902	0.9187	0.9168	1.1745	0.7762
Q12888|TP53B_HUMAN	1	1	1	1.0648	1.044	0.9682	0.9825	0.9067	0.8873	1.1395	0.9836	0.9412	1.067	0.9907	1.0203	1.0429	1.0401	0.9735	1.1127	1.0651	1.004	1.144	0.9926	0.9669
Q13620|CUL4B_HUMAN	1.0011	1.0011	1.0011	0.9912	0.8575	0.9884	0.8998	0.8329	0.8484	0.924	0.793	0.8672	0.8093	0.7513	0.7796	0.8308	0.7661	0.8015	0.76	0.6423	0.7475	0.7184	0.6446	0.7322
Q7Z2W4|ZCCHV_HUMAN	1	1	1	1.0258	1.0109	1.0934	0.9221	0.905	0.9014	0.9492	0.9333	0.916	0.9635	0.984	1.0008	0.9915	0.9518	0.9606	0.9449	0.9204	0.9506	0.9563	0.9023	0.9483
Q8IUD2|RB6I2_HUMAN	1	1	1	1.0103	0.9292	0.9532	1.0931	0.8785	0.9162	1.0568	0.9212	0.958	1.1458	0.9636	1.133	1.1731	0.9831	1.117	1.1664	0.9298	1.0726	1.207	0.9974	1.1309
Q8WXF1|PSPC1_HUMAN	1.0027	1.0027	1.0027	0.9329	0.9268	0.9581	0.9319	0.8865	0.9697	0.9417	0.9496	1.0337	1.0457	0.983	1.0175	1.0665	1.0021	1.109	1.0348	0.9897	1.047	0.9671	0.8876	0.9928
Q99436|PSB7_HUMAN	0.9443	0.9443	0.975	0.8266	0.8471	0.9042	0.8568	0.9268	0.9083	0.7508	0.788	0.7736	0.6734	0.7423	0.6824	0.7731	0.8146	0.7584	0.6259	0.6957	0.6542	0.5758	0.6785	0.6219
Q9H1E3|NUCKS_HUMAN	0.9402	0.9698	0.9402	0.866	0.977	0.8219	0.8579	0.8971	0.8045	0.8312	0.9566	0.8027	0.8112	0.898	0.7125	0.9783	0.981	0.8775	0.7285	0.8607	0.645	0.6831	0.7852	0.5979
Q9H4A6|GOLP3_HUMAN	0.9669	1.0013	1.0013	0.9945	1.0508	0.9529	0.9948	0.9045	0.8837	0.955	0.926	0.8764	0.9501	0.8827	0.8299	0.9112	0.9349	0.8729	0.9014	0.9262	0.8976	0.9286	0.8984	0.829
Q9Y5X3|SNX5_HUMAN	0.9862	0.9862	0.9862	0.9709	0.9949	1.0456	0.9266	1.0406	1.0086	0.9264	0.9565	0.9416	0.8328	0.9246	0.8698	0.8235	0.9184	0.9471	0.8865	1.0042	0.9813	0.6512	0.7699	0.7391
P01308|INS_HUMAN	0.9714	0.9714	0.9714	0.6912	0.7554	0.8692	0.8157	0.968	1.0669	0.8096	1.0338	1.1457	0.4859	0.6179	0.6382	0.5224	0.6229	0.7053	0.5543	0.7121	0.8033	0.5599	0.7245	0.828
O00487|PSDE_HUMAN	1.1284	1.0788	1.1284	1.1771	1.1348	1.0597	1.2638	1.2396	1.1647	1.2496	1.2162	1.1388	1.1392	1.0953	1.0416	1.2438	1.2461	1.1262	1.2011	1.1877	1.0299	1.1744	1.1821	1.0503
P08571|CD14_HUMAN	1.0473	1.0473	1.0473	1.1446	1.0764	1.0777	1.0603	0.9334	1.0915	1.1373	0.9571	1.1198	1.3398	1.3007	1.3003	1.1777	1.1456	1.2211	1.4859	1.3492	1.4674	1.4605	1.2771	1.4188
P31689|DNJA1_HUMAN	0.987	0.9911	0.987	0.9538	1.1466	0.9555	0.8924	1.1442	0.9821	0.9442	1.2102	0.9331	1.118	1.3772	1.103	1.2402	1.4006	1.1641	1.0787	1.3939	1.1214	1.1852	1.5099	1.1663
P42285|SK2L2_HUMAN	0.9889	0.9889	0.9889	0.9219	0.9145	0.8797	0.8657	0.8536	0.8546	0.8881	0.8597	0.8693	0.8802	0.806	0.8871	0.9763	0.8896	0.9767	0.8304	0.8145	0.8644	0.8336	0.7341	0.7517
P50225|ST1A1_HUMAN	1.0871	1.1249	1.0698	1.1527	1.6381	1.2646	1.3453	1.93	1.3486	1.1036	1.6227	1.1518	1.1529	1.5299	1.2907	1.0206	1.5534	1.0654	1.1694	1.7178	1.2765	1.1365	1.6911	1.1934
P62316|SMD2_HUMAN	1.2797	1.1583	1.2319	1.4439	1.1608	1.2247	1.3552	1.2924	1.3002	1.3838	1.3107	1.289	1.3874	1.2899	1.323	1.5711	1.5054	1.4455	1.3718	1.2964	1.289	1.5122	1.3022	1.3636
Q00059|TFAM_HUMAN	1.0071	1.0071	1.0071	0.9544	0.9384	0.9583	0.9126	0.8884	1.0062	0.8989	0.8503	0.943	0.7923	0.746	0.8058	0.8817	0.8511	0.9495	0.7006	0.6458	0.7216	0.6453	0.6162	0.6899
Q08J23|NSUN2_HUMAN	1	1	1	0.9174	0.947	1.1119	0.8904	0.8413	0.9256	0.912	0.8289	0.9323	0.986	0.9353	0.9911	0.9818	0.9861	1.061	0.8712	0.884	0.8903	1.008	0.8649	1.0074
Q12959|DLG1_HUMAN	1.0311	0.973	1.0311	1.0329	1.0124	0.9312	0.8722	0.7769	0.7795	0.9128	0.8247	0.7432	1.01	0.8442	0.9964	0.9563	0.8106	0.7945	0.8928	0.8124	0.7747	0.9316	0.8073	0.7337
Q13509|TBB3_HUMAN	1.1867	1.2138	1.2138	1.4728	1.3061	1.1818	1.3798	1.4024	1.1648	1.4508	1.4987	1.147	1.5961	1.6324	1.4821	1.4893	1.6775	1.3959	1.7055	1.9973	1.5699	1.7831	2.2299	1.9195
Q92888|ARHG1_HUMAN	1.0007	1.0109	1.0007	1.1511	1.0456	1.0971	1.1155	1.0483	0.9922	1.1176	1.0262	1.0306	1.1068	1.1643	1.216	1.1478	1.1323	1.1803	1.3011	1.1843	1.2342	1.2663	1.1508	1.1577
Q93034|CUL5_HUMAN	1.0186	1.0186	1.0186	0.9524	0.8903	0.9109	1.0926	0.9538	0.9528	1.0873	0.974	0.8993	1.0233	0.9205	0.8654	1.0226	0.9774	0.9123	1.0384	0.8824	0.8568	0.9778	0.9327	0.8294
Q96IU4|ABHEB_HUMAN	1.014	0.8908	0.97	0.9705	0.8278	0.9168	1.0232	0.9319	0.945	0.9777	0.8686	0.8408	0.8753	0.7429	0.7644	0.758	0.6432	0.6878	0.8443	0.7656	0.7028	0.8041	0.7169	0.6817
Q99584|S10AD_HUMAN	0.862	0.8608	0.8179	0.9911	1.0673	0.9889	1.0237	1.0549	1.0501	0.9831	0.9999	0.9737	1.2531	1.264	1.2673	1.1827	1.2094	1.1962	1.1184	1.089	1.1032	1.0973	1.0264	1.0455
Q9NX63|MIC19_HUMAN	1.0258	1.0585	1.0585	1.0731	1.0368	0.9849	1.3173	1.0928	1.0327	1.2696	1.0848	1.0298	1.0874	1.0125	0.9584	1.2446	1.0815	1.0308	1.2062	1.0035	0.9108	1.1968	0.9666	0.9026
Q9ULZ3|ASC_HUMAN	1.1435	1.1551	1.1065	1.1411	1.2875	1.4623	1.3696	1.4228	1.7015	1.3182	1.3546	1.6668	1.6972	1.7495	1.9989	1.9899	2.0586	2.6025	1.6706	1.8192	2.2372	1.7823	1.8552	2.4651
Q9Y383|LC7L2_HUMAN	0.9217	1.0159	1.0159	0.957	0.8801	0.9235	1.0246	0.942	1.164	1.0235	0.9632	1.1337	1.1126	1.0897	1.2857	1.2783	1.1744	1.3824	1.074	0.9937	1.1882	1.0818	0.9775	1.2422
Q9Y5S9|RBM8A_HUMAN	1.1847	1.0392	1.0972	1.0968	0.9876	1.0638	1.1754	1.0642	1.156	1.2224	1.0398	1.2015	1.1589	0.9715	1.1245	1.3197	1.1525	1.2712	1.1467	0.9494	1.0902	1.1931	1.0134	1.1574
O00303|EIF3F_HUMAN	0.9675	1.003	0.9675	0.9669	0.8708	0.9663	0.926	0.9433	1.0478	0.9138	0.8759	1.0386	0.7827	0.6924	0.7939	0.7418	0.7219	0.8122	0.7271	0.702	0.7967	0.7617	0.7074	0.8371
O14561|ACPM_HUMAN	1.067	1.0824	1.138	1.052	1.1572	1.1096	1.1749	1.3967	1.1846	1.0685	1.2161	1.0241	0.8399	0.9063	0.8162	0.9094	1.0987	0.929	0.8322	1.0119	0.7806	0.7958	1.005	0.7765
O14732|IMPA2_HUMAN	1.0771	1.0771	1.0771	1.0005	1.0037	0.9613	1.1106	1.0895	1.084	1.066	1.0382	0.9829	0.4781	0.484	0.506	0.4723	0.4217	0.4646	0.5214	0.5057	0.5001	0.411	0.3989	0.4181
O75400|PR40A_HUMAN	1.0127	1.0127	1.0127	0.8805	0.9622	0.9833	0.8803	0.953	0.9203	0.9508	1.0509	0.9957	0.8926	1.0324	0.975	1.0103	1.1105	1.0913	0.9361	0.977	0.9774	0.8737	0.9649	0.9667
P05546|HEP2_HUMAN	1.0232	1.0283	1.0461	1.5805	1.5151	1.7028	1.4938	1.5058	1.8096	1.5433	1.5241	1.9832	2.6253	2.2648	2.8892	1.7523	1.7403	2.18	2.0905	1.8382	2.4152	2.3324	2.151	3.074
P22413|ENPP1_HUMAN	1.0287	1.0287	1.0287	1.1646	1.152	1.178	0.9536	0.8899	0.9771	1.0251	0.9448	0.9886	0.7902	0.7572	0.7955	0.618	0.6758	0.6251	0.7664	0.7743	0.7749	0.7806	0.7668	0.7825
P47813|IF1AX_HUMAN	1.0031	1.0031	1.0031	0.9141	0.9523	0.9026	0.9426	0.9787	0.9258	0.8566	0.9351	0.8739	0.7592	0.8359	0.7119	0.7739	0.8606	0.7566	0.6779	0.7758	0.6716	0.6505	0.8136	0.6665
P49756|RBM25_HUMAN	1.0539	1.0539	1.0817	0.9756	1.0485	1.0957	0.9335	1.0641	1.0635	0.9929	1.1247	1.1362	0.9818	1.121	1.0653	1.1715	1.3208	1.2773	1.0172	1.1017	1.0559	0.9981	1.0903	1.0381
P51665|PSMD7_HUMAN	1.0171	1.0171	1.0171	0.9042	0.9376	0.9627	0.9875	0.8976	0.9714	0.9651	0.9065	0.946	0.9242	0.8758	0.8626	0.9409	0.9351	0.9052	0.8781	0.8568	0.8784	0.964	0.8724	0.9433
P55809|SCOT1_HUMAN	1.0445	1.0445	1.0445	1.1518	1.1989	1.1801	1.1185	1.1238	1.108	1.102	1.0878	1.1261	1.3225	1.279	1.3324	1.2154	1.2247	1.3362	1.2307	1.1774	1.2938	1.2669	1.3095	1.3931
P61923|COPZ1_HUMAN	0.95	0.95	0.95	1.001	0.9701	1.0379	1.0187	0.9638	1.0242	1.0041	0.9353	1.0768	0.877	0.9378	0.9757	0.8877	0.8732	1.0052	0.9616	0.92	1.0364	0.9694	0.9677	1.1378
Q13523|PRP4B_HUMAN	1.0354	1.0354	1.0354	1.215	1.0167	0.9984	1.0604	0.9951	0.9669	1.0706	0.9583	0.9513	1.093	0.8763	0.9847	1.1644	0.9265	1.0808	1.1625	0.9723	1.0557	1.0313	0.8473	0.9794
Q14696|MESD_HUMAN	1.1906	1.1332	1.1128	1.2001	1.238	1.1283	1.0869	1.2522	1.1152	1.1283	1.4	1.1675	0.9795	1.2393	1.0322	1.1066	1.259	1.0588	1.0365	1.2218	1.0194	1.0512	1.3321	1.0113
Q16795|NDUA9_HUMAN	1.0457	1.039	1.1275	1.0352	0.9597	1.0918	1.165	1.0912	1.2816	1.0735	0.9917	1.1464	0.95	0.8769	1.049	0.764	0.7675	0.8575	0.9966	0.8937	1.0634	0.9502	0.8032	0.9991
Q4V328|GRAP1_HUMAN	1.009	1.009	1.009	1.0075	0.9923	1.0517	0.9173	0.8605	0.9714	0.9083	0.8782	1.0503	1.0217	1.0853	1.0497	1.0163	0.9633	1.0945	1.0045	0.9783	1.1373	0.9881	1.0021	1.1369
Q8NBQ5|DHB11_HUMAN	0.9954	0.9954	0.9954	0.8399	0.7967	0.7655	0.709	0.7176	0.7562	0.7716	0.7873	0.7602	0.8032	0.7307	0.7247	0.7563	0.6998	0.6753	0.7231	0.6555	0.638	0.8341	0.8093	0.7673
Q96FQ6|S10AG_HUMAN	1.1358	1.0689	1.0996	1.4727	1.32	1.5013	1.2973	1.1942	1.2459	1.4514	1.3415	1.4073	1.5907	1.2974	1.4229	2.7202	2.5482	2.5673	1.8749	1.7258	1.8565	1.7719	1.604	1.6619
Q99996|AKAP9_HUMAN	1	1	1	0.867	0.9845	0.9715	0.7437	0.8368	0.7905	0.7558	0.9518	0.8592	0.8039	0.8888	0.8081	0.7283	0.8626	0.8496	0.691	0.8892	0.807	0.7071	0.8675	0.7781
Q9NPQ8|RIC8A_HUMAN	0.9936	0.9936	0.9936	0.8867	1.0168	0.8413	0.7777	0.7775	0.7445	0.8688	0.8557	0.8123	0.8591	0.8362	0.8216	0.8866	0.9082	0.8313	0.882	0.8429	0.8668	0.8266	0.7654	0.7475
Q9NWH9|SLTM_HUMAN	0.9605	0.9605	0.9605	0.9288	0.927	0.9283	0.9045	0.948	0.8734	0.9178	0.9701	0.8924	1.0134	1.0831	0.9941	1.0304	1.0555	0.9313	0.9547	0.9534	0.8527	0.9705	0.9775	0.825
Q9UBB4|ATX10_HUMAN	1.0122	1.0122	1.0122	0.9964	1.0769	1.0803	0.8761	0.9382	0.9074	0.8181	0.8966	0.8757	0.8167	0.9061	0.8957	0.9735	0.9995	0.9992	0.7889	0.891	0.8418	0.7909	0.8851	0.8182
Q9Y371|SHLB1_HUMAN	1.0056	1.0173	1.0053	1.3238	1.1449	1.0915	1.1561	1.1713	1.1782	1.138	1.2002	1.2014	1.0878	1.1063	1.1975	1.1719	1.2812	1.361	1.2086	1.2511	1.2996	0.9913	1.0944	1.2768
P29034|S10A2_HUMAN	0.7444	0.7453	0.734	0.8526	0.8482	0.7297	1.1218	1.0929	1.0627	0.9303	0.8932	0.9234	0.801	0.756	0.7175	7.9938	7.5745	7.5606	1.1348	1.0915	1.04	1.061	0.8586	1.0254
O60884|DNJA2_HUMAN	0.9773	0.9773	0.9773	0.9842	1.0369	1.045	1.0208	1.0089	1.0529	0.9663	0.9304	0.9965	1.0869	1.0983	1.156	1.1508	1.1294	1.183	1.0434	1.0815	1.18	1.0866	1.1016	1.1382
O75694|NU155_HUMAN	1	1	1	0.9685	0.9875	0.8834	0.9283	0.8709	0.7765	0.9224	0.9256	0.7828	0.9827	0.9608	0.9139	0.9109	0.8984	0.7855	0.8811	0.8864	0.7428	0.8424	0.9024	0.6892
O95865|DDAH2_HUMAN	0.9311	0.9311	0.9241	0.9554	0.9264	1.1126	0.9694	1.013	1.0877	0.9252	0.9608	1.0457	1.1968	1.3035	1.4024	0.9608	0.9877	1.0938	1.0758	1.1511	1.1987	1.1008	1.0832	1.1929
P09104|ENOG_HUMAN	1	1	1	1.0698	1.1343	1.09	0.9968	1.0243	1.1097	1.0435	0.968	1.0569	1.2456	1.293	1.2696	1.2294	1.1913	1.2525	1.4436	1.3259	1.4807	1.6778	1.5484	1.6402
P11678|PERE_HUMAN	0.9777	0.9699	0.9185	1.1715	1.1467	1.0198	1.4277	1.5449	1.2815	1.2205	1.3648	1.1372	1.3627	1.3853	1.1996	1.286	1.3154	1.1142	2.5352	2.7359	2.0527	1.5942	1.6773	1.3944
P33908|MA1A1_HUMAN	1	1	1	0.9066	0.9877	0.9722	0.8256	0.9404	0.8752	0.7829	0.9135	0.8408	0.8599	0.9801	0.8718	0.6769	0.8532	0.7283	0.7746	0.8967	0.8697	0.7509	0.8578	0.8227
P42126|ECI1_HUMAN	1.0263	0.9555	1.0737	0.9733	0.9978	1.0224	0.9861	0.9938	0.9896	1.0085	0.9901	1.0548	0.737	0.777	0.7432	0.7768	0.7534	0.7283	0.725	0.7674	0.7236	0.5269	0.5721	0.5141
P49207|RL34_HUMAN	0.9498	0.9498	1.0203	0.9071	0.9223	1.0587	0.9608	0.9162	1.0903	0.8934	0.949	0.9999	0.755	0.7791	0.8644	0.7255	0.7566	0.8406	0.7211	0.7199	0.8198	0.6784	0.7132	0.7523
P49750|YLPM1_HUMAN	1	1	1	0.9545	0.9616	1.0035	0.8772	0.8471	0.8393	0.8637	0.8855	0.8621	0.8246	0.8544	0.9405	0.9189	0.8784	0.9635	0.8568	0.7969	0.851	0.8967	0.7558	0.8663
P53007|TXTP_HUMAN	0.8624	0.8514	0.8207	0.9881	0.9377	0.8039	1.1301	0.8798	0.7634	1.123	0.8637	0.7608	1.0217	0.7549	0.6919	1.0184	0.7491	0.7666	0.9715	0.7247	0.6492	0.9353	0.6804	0.6296
P61619|S61A1_HUMAN	1.0375	1.0375	0.9679	0.9318	0.8818	0.9245	0.9192	1.0719	0.9727	0.911	1.0021	0.9319	0.7117	0.7103	0.7285	0.5973	0.6454	0.572	0.5512	0.6615	0.5687	0.6111	0.6866	0.601
Q12792|TWF1_HUMAN	0.9502	0.9135	0.9706	1.0032	0.9693	0.9026	1.0301	0.9389	0.9088	1.0642	0.9545	0.9283	1.1629	1.1997	1.1377	1.1537	1.1025	1.1074	1.1482	1.099	1.112	1.1666	1.1568	1.1806
Q12874|SF3A3_HUMAN	1.034	1.034	1.034	0.9918	0.898	0.889	1.1421	0.9905	0.9949	1.1215	1.0057	0.9746	0.9861	0.8614	0.8887	1.0973	0.9962	0.9926	1.0243	0.874	0.9132	0.9873	0.8091	0.858
Q16134|ETFD_HUMAN	1.0726	1.0726	1.0726	1.1883	1.2064	1.1576	1.0532	1.0839	0.9892	1.036	1.055	0.971	0.8439	0.7367	0.768	0.7649	0.688	0.7582	0.8587	0.7347	0.7624	0.8009	0.7137	0.7627
Q16718|NDUA5_HUMAN	1.1722	1.1722	1.1722	1.085	1.1182	1.1301	1.0639	1.1242	1.2355	0.942	0.9833	1.1165	0.8273	0.8746	0.9259	0.8238	0.8179	0.9314	0.8588	0.8809	0.98	0.7783	0.8144	0.9733
Q68CZ2|TENS3_HUMAN	1.0201	1.0201	1.0201	0.9313	0.8852	0.9575	0.9526	0.8878	0.906	0.9467	0.8291	0.8861	1.0099	0.9887	1.0824	0.908	0.8429	0.918	1.0255	0.8736	0.9814	0.9501	0.8838	0.9898
Q7Z4V5|HDGR2_HUMAN	1.0189	1.0189	1.0189	1.0154	0.9588	1.0076	0.9791	0.9382	0.963	0.9163	0.8887	0.9509	1.1788	1.0266	1.0151	1.147	0.9581	1.0005	0.9635	0.8817	0.8994	1.099	0.9396	0.9401
Q86UU1|PHLB1_HUMAN	1.0023	1.0023	1.0023	1.1566	1.0672	1.0973	1.065	0.9516	1.0664	1.1607	1.0563	1.2187	1.3822	1.2421	1.3315	1.1506	0.9667	1.1466	1.3097	1.1139	1.2714	1.2645	1.1528	1.2367
Q96BW5|PTER_HUMAN	0.9912	0.9912	0.9912	0.8862	0.8976	0.8428	0.9413	0.9885	0.9285	0.8842	0.9271	0.882	0.6894	0.7463	0.6229	0.703	0.7358	0.692	0.7119	0.7261	0.6486	0.7157	0.7331	0.7203
Q96CT7|CC124_HUMAN	1.1114	1.0816	1.0816	1.1896	1.0915	1.1252	1.0062	0.9735	1.024	1.0306	1.0881	1.1114	0.9166	0.891	0.9046	1	0.9753	1.0381	0.9174	0.959	0.9836	0.8576	0.9754	0.9042
Q99959|PKP2_HUMAN	0.9994	0.9994	0.9994	0.8354	0.8831	0.9337	0.8675	0.8829	0.9508	0.8673	0.8622	1.0127	0.7246	0.771	0.7759	0.8039	0.8087	0.8643	0.7061	0.7532	0.8354	0.7604	0.79	0.9112
Q9UHX1|PUF60_HUMAN	0.9017	0.8617	0.8429	0.9995	0.7929	0.7853	1.1482	0.826	0.7932	1.1385	0.8658	0.8067	1.0096	0.7884	0.8063	1.3965	1.0144	0.903	1.1344	0.8284	0.7851	1.118	0.8678	0.7815
Q9UL25|RAB21_HUMAN	1.1319	1.1346	1.148	1.2456	1.3318	1.3657	1.1635	1.3198	1.2373	1.3192	1.4962	1.4289	1.334	1.4169	1.4511	1.3657	1.4977	1.4488	1.322	1.4844	1.4982	1.3564	1.3491	1.3885
O15305|PMM2_HUMAN	1.0569	1.0569	1.0569	0.9304	1.0073	1.0562	0.9669	0.9649	0.9649	0.8258	0.8592	0.8861	0.6659	0.7059	0.7276	0.6699	0.7068	0.6828	0.6803	0.6636	0.7206	0.4309	0.5858	0.5206
O75351|VPS4B_HUMAN	0.9697	0.9592	0.9592	0.9932	0.8832	0.9938	1.1099	0.9265	1.0523	1.0998	0.8884	1.0137	1.0315	0.8523	1.0171	1.1104	0.8873	1.0948	1.0687	0.8439	1.073	1.1507	0.8802	1.1108
O75475|PSIP1_HUMAN	0.9785	0.9785	0.9785	1.0298	0.9548	0.9307	0.9959	1.0052	0.9717	1.0135	1.0335	0.9428	1.049	1.045	1.0652	1.0827	1.1624	1.031	1.0261	1.0985	1.0128	1.0141	1.0428	0.9343
O95292|VAPB_HUMAN	1.0037	1.0037	1.0037	0.8561	0.9384	0.9337	0.8816	0.9629	0.953	0.8615	0.9397	0.9509	0.7891	0.8825	0.877	0.8818	0.976	0.9661	0.8013	0.9376	0.949	0.823	0.8919	0.9556
O95479|G6PE_HUMAN	0.993	0.993	0.993	1.1387	1.0428	1.092	1.0455	0.9943	1.0942	1.0601	1.0165	1.1369	1.1299	1.0909	1.3138	1.1576	1.0722	1.2984	1.2028	1.1479	1.3987	1.2776	1.0676	1.4142
P04350|TBB4A_HUMAN	0.9961	0.9961	0.9961	1.0471	1.1459	0.9954	0.889	1.0417	0.8218	0.8536	1.1194	0.8427	1.0088	1.04	0.8628	0.9105	0.9569	0.7978	0.7967	0.9622	0.7523	0.8529	1.0074	0.82
P08311|CATG_HUMAN	0.9837	0.9274	0.9864	1.3269	1.2144	1.2607	0.9752	1.0445	1.1469	1.1504	1.2417	1.4325	1.6546	1.7045	1.8725	1.747	1.9021	2.0762	1.2863	1.3617	1.5024	1.7936	2.0361	2.2346
P18859|ATP5J_HUMAN	1.0337	1.0171	1.0337	1.0284	0.9623	0.928	0.9693	0.9526	0.9795	0.904	0.9437	0.8801	0.8407	0.8604	0.8567	0.8579	0.8818	0.8444	0.802	0.8532	0.7583	0.7729	0.8072	0.6925
P36269|GGT5_HUMAN	1.0104	1.0104	1.0104	1.0876	1.199	1.1352	1.0567	1.1306	1.062	1.1069	1.1523	1.0536	1.3257	1.4764	1.3892	1.0294	1.0962	1.0219	1.102	1.2479	1.1372	1.1973	1.3466	1.2311
P53041|PPP5_HUMAN	1.0138	0.9658	0.9479	1.1401	1.0253	1.0742	1.1714	1.1107	1.1005	1.1566	0.9897	1.0944	1.2345	1.0809	1.1595	1.3338	1.2269	1.2475	1.127	0.9266	1.0681	1.1581	0.984	1.0494
P63151|2ABA_HUMAN	1	1	1	0.9469	1.0053	1.0263	0.9239	0.9653	0.9757	0.9722	0.9613	1.0057	1.0086	1.0597	1.069	1.0875	1.1045	1.1442	1.0293	1.0382	1.1096	0.9736	1.0414	1.0073
P98095|FBLN2_HUMAN	0.8475	0.9651	0.8499	1.3433	1.3216	1.1898	1.1902	1.21	1.0468	1.2803	1.383	1.0736	1.9443	1.9851	1.6848	1.6302	1.6045	1.3891	2.2519	2.4744	1.9662	2.649	2.772	2.3056
Q01844|EWS_HUMAN	1.0014	1.0014	0.9727	0.9299	0.8714	0.9247	0.9531	0.9328	1.0022	0.9111	0.8973	0.9685	0.8005	0.8492	0.8867	0.8932	0.9056	0.9191	0.7714	0.8253	0.8043	0.6754	0.7191	0.7389
Q15717|ELAV1_HUMAN	1.0424	1.0424	1.0424	1.1059	0.9891	1.046	1.1886	1.0584	1.2191	1.2827	1.1048	1.2285	1.275	1.1482	1.1479	1.4258	1.2149	1.3464	1.3159	1.1284	1.2493	1.3698	1.1395	1.3274
Q66K74|MAP1S_HUMAN	0.8046	0.8087	0.7584	0.8219	0.785	0.7706	0.7736	0.811	0.8311	0.8748	0.9092	0.9224	0.8761	0.8889	0.8273	0.8536	0.8706	0.8552	0.8546	0.9003	0.8755	0.8746	0.9528	0.9406
Q86TX2|ACOT1_HUMAN	0.9873	0.9145	0.9265	1.0615	0.9841	0.9859	1.1212	1.0025	1.1235	1.0643	1.0036	1.1064	1.1279	0.9676	1.0463	1.1953	1.0337	1.2413	1.1773	1.1183	1.1806	1.022	1.0656	1.2174
Q8TD55|PKHO2_HUMAN	0.992	0.992	0.992	1.0599	1.0555	1.196	0.9412	0.9713	1.0016	1.0336	1.118	1.1671	1.2683	1.3571	1.3612	1.1222	1.1996	1.2365	1.2101	1.3571	1.3822	1.2108	1.3194	1.3567
Q8WU39|MZB1_HUMAN	0.8881	0.8893	0.8765	0.9707	0.9892	0.8618	1.0112	1.0346	1.0381	1.1136	1.1549	1.1434	1.3157	1.4833	1.4344	1.5395	1.4768	1.5999	1.2117	1.3228	1.2805	1.5464	1.6003	1.5935
Q8WUM0|NU133_HUMAN	1.0027	1.0027	1.0027	0.9669	0.9843	0.941	0.8807	0.9775	0.8967	0.9605	1.0285	0.9358	0.9027	0.9376	0.9384	0.9341	1.017	0.9566	0.9239	1.0279	0.9463	0.8802	0.938	0.905
Q9BRG1|VPS25_HUMAN	0.9916	0.9916	0.9916	0.9603	0.9984	0.9121	0.9015	0.9159	0.9419	0.9134	0.8546	0.892	0.8702	0.8828	0.9056	0.8223	0.8455	0.8312	0.8503	0.8353	0.8513	0.8629	0.8609	0.8518
Q9H2M9|RBGPR_HUMAN	1	1	1	0.9353	0.9152	0.8816	0.845	0.8692	0.8275	0.8712	0.8482	0.7853	0.8953	0.9087	0.9254	0.9331	0.9245	0.8403	0.8241	0.8395	0.8426	0.8947	0.8571	0.8467
Q9UBQ0|VPS29_HUMAN	1.1227	1.1245	1.15	1.1583	1.0533	1.0803	1.3474	1.2398	1.2485	1.379	1.182	1.2442	1.2729	1.1138	1.1267	1.301	1.2181	1.1504	1.2694	1.1949	1.2047	1.3566	1.1981	1.2462
Q9UFN0|NPS3A_HUMAN	1.1106	1.1308	1.076	1.1051	1.1274	1.0884	1.2566	1.2597	1.1857	1.2249	1.155	1.1455	1.0952	1.0185	1.0514	1.1331	0.9947	1.0064	1.2503	1.0947	1.1006	1.1632	0.9487	1.1018
Q9UNS2|CSN3_HUMAN	1.1618	1.1292	1.1654	1.045	1.0146	1.0298	1.2235	1.0994	1.1295	1.0973	0.9996	0.9758	1.051	0.9835	0.9766	1.0699	0.9998	1.0106	1.0265	0.9394	0.974	1.0197	0.9299	0.9191
Q9Y295|DRG1_HUMAN	0.9989	0.9989	0.9989	0.9907	0.9607	1.008	0.9798	0.9439	1.0689	1.0199	0.9333	1.0721	0.736	0.8179	0.8257	0.8708	0.8637	0.8953	0.825	0.7944	0.8739	0.774	0.8304	0.8665
Q9Y6B6|SAR1B_HUMAN	1.1145	1.1145	1.1145	1.0317	0.989	1.0959	0.9341	0.9215	0.9715	0.8494	0.8597	0.8548	0.6809	0.7262	0.743	0.7578	0.7837	0.8405	0.6772	0.743	0.7271	0.6373	0.7412	0.6933
Q6UW15|REG3G_HUMAN	0.9254	0.9254	0.9254	0.256	0.258	0.2646	0.3941	0.4007	0.383	0.568	0.5721	0.4946	0.2393	0.2406	0.2227	0.2345	0.2238	0.2316	0.2838	0.308	0.2759	0.2468	0.2418	0.2188
Q4KWH8|PLCH1_HUMAN	0.9603	0.9516	0.9492	1.1592	1.0276	1.2638	1.2906	1.0588	1.3142	1.2208	0.9585	1.2416	0.9294	0.8015	0.9409	0.8697	0.6822	0.8439	0.9846	0.7587	0.9255	1.0369	0.8139	1.0388
O00461|GOLI4_HUMAN	0.9295	0.9369	0.9627	0.948	1.0221	1.1365	0.949	0.9818	1.1045	0.9774	1.0004	1.1035	1.355	1.3705	1.4228	1.5185	1.4681	1.5726	1.2966	1.3034	1.4286	1.314	1.4158	1.4545
O60493|SNX3_HUMAN	0.9519	0.9989	0.9392	1.1055	1.1662	0.9826	1.4312	1.3728	1.2305	1.4806	1.4555	1.2725	1.5029	1.6299	1.2981	1.7726	1.7788	1.4558	1.8537	1.6929	1.494	1.8455	1.745	1.5884
O75323|NIPS2_HUMAN	0.9471	0.983	0.9261	0.9502	1.1025	0.9766	1.0032	1.1399	1.07	0.9922	1.1349	1.0376	0.8521	0.9889	0.9025	0.8873	0.9454	0.8776	0.859	0.9539	0.8869	0.827	0.9242	0.9396
P01019|ANGT_HUMAN	1.0472	1.0361	1.0303	1.6094	1.6675	1.2443	1.7467	1.4578	1.389	1.7056	1.4356	1.328	2.9864	2.4691	1.9954	2.1459	1.8353	1.5448	2.4962	2.0593	1.7641	3.2344	2.5153	2.0901
P07948|LYN_HUMAN	1.1228	1.0473	1.0473	1.2135	1.098	1.0484	1.0992	0.9281	0.95	1.0759	0.9592	0.905	1.3055	1.096	1.2603	1.2811	1.0184	1.2353	1.3129	1.0754	1.0655	1.2349	1.0106	0.9649
P09497|CLCB_HUMAN	1.0908	1.094	1.0437	1.3944	1.218	1.0993	1.3887	1.3541	1.1406	1.3102	1.1533	1.009	1.3856	1.1544	1.0501	1.7973	1.5599	1.4126	1.7206	1.336	1.3365	1.4395	1.2527	1.1532
P10301|RRAS_HUMAN	1.0099	1.0369	1.0099	1.1859	1.3286	1.1873	0.8375	1.1846	0.9977	0.8555	1.2894	1.1517	1.3308	1.9836	1.5444	0.9998	1.523	1.1947	1.004	1.6034	1.2667	1.1677	1.7821	1.4074
P14735|IDE_HUMAN	1	1	1	0.9367	0.899	0.8775	0.9189	0.9825	0.8991	0.9647	0.9225	0.8603	0.7246	0.7613	0.7125	0.7778	0.8283	0.7912	0.7142	0.7932	0.7138	0.6809	0.7025	0.668
P48556|PSMD8_HUMAN	1.0766	1.0766	1.0525	1.0343	1.1466	1.0675	1.0767	1.2656	1.1822	1.0166	1.2384	1.1477	0.9565	1.0912	1.0307	1.0639	1.2978	1.1368	0.9174	1.1539	1.09	0.9317	1.1621	1.1364
P49585|PCY1A_HUMAN	1.0008	1.0008	1.0865	0.9513	0.986	1.0724	0.9745	0.9801	1.0619	0.941	0.9946	1.1306	0.9924	0.9789	1.0732	1.1033	1.1089	1.1819	0.9424	0.9906	1.0428	1.0259	1.0032	1.1076
Q13751|LAMB3_HUMAN	0.9248	0.9907	0.9907	1.0915	0.973	0.9677	1.0239	0.922	0.9197	1.1261	0.9511	0.9387	1.3448	1.052	1.1908	2.0044	1.4528	1.6029	1.5621	1.211	1.2547	2.0648	1.45	1.5699
Q8IXB1|DJC10_HUMAN	0.9705	0.9705	0.9705	0.945	0.8803	0.9305	0.8865	0.7987	0.8905	0.873	0.774	0.9065	0.8999	0.7287	0.8596	0.8635	0.74	0.8923	0.868	0.7271	0.8553	0.8553	0.6848	0.8264
Q92520|FAM3C_HUMAN	1.0666	1.07	1.0666	1.0044	1.0754	0.9498	0.9769	1.0744	0.9735	0.948	1.026	0.8922	0.8145	0.9071	0.8379	0.988	1.0815	0.9798	0.8987	0.8966	0.8656	0.945	0.9654	0.9473
Q92542|NICA_HUMAN	1	1	1	0.9015	0.9824	0.9361	0.8954	1.0085	0.9477	0.8877	1.004	0.952	0.8082	0.8531	0.8599	0.8731	0.8958	0.8999	0.8749	0.9099	0.9495	0.8585	0.8644	0.8986
Q9HCE1|MOV10_HUMAN	1.0367	1.0367	1.0814	1.0542	1.0182	1.0514	0.9943	1.0694	1.0364	0.9124	1.0222	0.9675	0.8087	0.8264	0.8522	0.8032	0.8112	0.8184	0.753	0.8213	0.7656	0.7773	0.8016	0.7618
Q9UKG1|DP13A_HUMAN	1.0614	1.1019	1.1019	1.1087	1.1054	1.1105	1.0585	0.9492	1.0397	0.9879	0.9144	1.0509	1.0828	0.9639	1.1238	0.9058	0.8508	1.0644	0.975	0.9254	1.1081	0.9252	0.8984	1.1472
Q9UMX0|UBQL1_HUMAN	0.9098	0.9047	0.9098	1.0606	0.854	0.8726	1.0815	0.975	0.7964	1.1105	0.9573	0.7248	0.845	0.7602	0.7204	0.9548	0.9041	0.7347	0.9991	0.906	0.6887	0.9331	0.6201	0.6366
O14639|ABLM1_HUMAN	0.9637	0.9637	0.9637	0.9534	0.8916	0.8931	0.9536	0.8381	0.9064	0.9642	0.8687	0.8406	1.0472	0.9669	0.9931	0.9601	0.9449	0.9353	1.0096	0.848	0.8229	0.9732	0.8583	0.8702
P02749|APOH_HUMAN	0.9643	0.9643	0.9643	1.193	1.3602	1.2392	1.2423	1.3486	1.2691	1.2902	1.458	1.3437	2.5661	2.4331	2.4923	1.6159	1.7798	1.6578	2.0269	2.2955	2.1086	2.3097	2.4755	2.4853
P07476|INVO_HUMAN	0.9889	0.9889	0.9889	1.0622	0.9602	0.9349	0.8818	0.8781	0.8983	0.8848	0.9054	0.8608	0.9492	0.9283	0.8331	2.7092	2.7698	3.5634	0.9375	0.8837	0.9397	0.9639	0.9486	1.0535
P15088|CBPA3_HUMAN	0.8815	0.921	0.8302	1.2508	1.2005	1.2804	0.8487	0.8543	0.8988	1.0227	1.0634	1.1176	1.9843	1.9182	1.8759	0.9497	1.0617	1.0564	0.7475	0.8271	0.8251	1.0478	1.0774	1.1621
P21589|5NTD_HUMAN	1.0198	1.0198	1.0198	1.264	1.14	1.2017	1.159	1.0015	1.1509	1.1597	1.0291	1.1151	1.2576	1.3384	1.3258	1.5354	1.4509	1.5225	1.4261	1.3557	1.3751	1.6245	1.6202	1.5794
P24844|MYL9_HUMAN	0.965	0.9846	1	1.4409	1.3465	1.251	1.1024	1.0405	0.9054	1.1961	1.1502	1.0301	1.4518	1.6389	1.314	1.3594	1.3664	1.1039	1.5336	1.6266	1.3429	1.3166	1.6163	1.2107
P30042|ES1_HUMAN	0.8452	0.8663	0.861	0.8652	1.0059	0.9287	0.8565	1.0833	1.0301	0.8585	1.1477	1.0897	0.7335	0.9123	0.7982	0.6949	0.8462	0.7807	0.7333	1.0112	0.8869	0.6446	0.8767	0.7715
P30048|PRDX3_HUMAN	1.0637	0.9814	1.0008	1.3136	1.2522	1.0838	1.3782	1.2486	1.1073	1.5692	1.4351	1.1389	1.0538	1.0074	0.8956	1.3214	1.153	0.976	1.2336	1.1761	0.9805	1.2942	1.25	1.0395
P35573|GDE_HUMAN	1.0188	1.0188	1.0188	0.943	0.8909	0.9286	1.006	0.8508	0.9645	0.894	0.7637	0.8619	0.8248	0.7421	0.7881	0.8101	0.7086	0.7782	0.7036	0.637	0.751	0.7	0.6018	0.6973
P35914|HMGCL_HUMAN	1.1743	1.0707	1.1518	1.1744	1.1207	1.0453	1.427	1.3328	1.1422	1.3719	1.2374	1.0959	1.0978	1.0092	0.976	1.2223	1.0879	0.9727	1.1078	0.9773	0.8953	1.0135	0.9085	0.8026
P46109|CRKL_HUMAN	0.9495	0.9495	0.9495	0.9448	0.9562	0.9347	0.8483	0.8806	0.8651	1.1327	1.1544	1.121	0.9574	0.9718	1.0048	0.9028	1.0176	0.9462	1.5859	1.4848	1.3034	1.2922	1.4248	1.2447
P48506|GSH1_HUMAN	1.0511	1.0511	1.0511	1.0677	1.0359	1.0629	1.0163	0.9453	0.9226	0.9703	0.9269	0.9136	0.8791	0.8193	0.8115	0.9512	0.8895	0.8948	0.8876	0.8253	0.8574	0.845	0.8068	0.7926
Q00765|REEP5_HUMAN	1.0566	1.0566	1.0566	0.9322	0.9433	0.9945	0.8284	0.8094	0.808	0.9329	0.9024	1.0094	0.8355	0.8059	0.8969	0.7927	0.8185	0.8083	0.7793	0.7902	0.8928	0.827	0.8329	0.9341
Q13151|ROA0_HUMAN	0.9736	0.9736	0.9736	0.8689	0.9257	0.9493	0.9477	0.9226	1.0198	1.0229	0.9253	1.0388	0.9185	0.9415	1.0225	1.0318	0.9702	1.1144	0.9145	0.8621	1.0085	0.9004	0.8795	1.0126
Q13438|OS9_HUMAN	0.9765	0.9765	0.9765	1.1598	1.0833	1.0843	1.0406	1.0473	1.0219	1.034	1.0367	1.0145	0.8816	0.9156	0.9124	0.8342	0.871	0.829	0.9354	0.8777	0.941	0.8275	0.8538	0.8528
Q14011|CIRBP_HUMAN	1.0053	1.0053	1.0053	0.9798	0.9466	0.9946	0.9667	0.8693	0.9598	0.9525	0.8411	0.9045	0.922	0.8274	0.8997	0.8815	0.8027	0.8715	0.9165	0.8014	0.8746	0.6463	0.6053	0.725
Q15493|RGN_HUMAN	1.0307	1.0307	1.0307	0.9203	0.9443	0.998	0.8385	0.8073	0.9505	0.8829	0.797	0.9664	0.6845	0.6388	0.7915	0.6187	0.5411	0.7601	0.6342	0.5926	0.7978	0.5518	0.4886	0.6555
Q15637|SF01_HUMAN	0.9775	0.9775	0.9775	0.9823	1.0103	1.029	0.8032	0.8668	0.8665	0.9112	0.8955	0.9537	0.8113	0.8826	0.8563	0.8884	0.9872	0.9622	0.8239	0.8396	0.8982	0.8516	0.8141	0.8832
Q7Z7G0|TARSH_HUMAN	1.004	1.004	1.004	1.4765	1.3386	1.3412	1.2875	1.1793	1.1997	1.3707	1.2132	1.2144	2.4895	2.1691	2.1247	1.592	1.4731	1.55	1.8579	1.6829	1.6328	1.4908	1.4166	1.3796
Q92621|NU205_HUMAN	1.0036	1.0036	1.0036	0.8524	0.843	0.8511	0.9354	0.9147	0.9229	0.7732	0.8998	0.8202	0.8802	0.9202	0.8468	0.7882	0.8752	0.7902	0.6597	0.7489	0.6622	0.7098	0.871	0.7618
Q96RP9|EFGM_HUMAN	1.0526	0.9771	0.9771	0.9999	1.0027	0.9829	1.0092	0.9394	0.9632	1.0181	1.008	0.9165	0.8352	0.7786	0.7631	0.9959	0.9984	0.9669	0.8852	0.8344	0.8115	0.8675	0.8348	0.8056
Q9BRA2|TXD17_HUMAN	0.9922	0.9922	0.9922	0.9599	0.9914	1.0767	1.1174	1.0343	1.0557	1.0644	0.9466	1.0178	0.8582	0.77	0.8474	1.1223	0.9402	1.0172	0.9926	0.8732	0.8522	0.7954	0.6989	0.6821
Q9BZE4|NOG1_HUMAN	0.947	0.947	0.947	0.9075	0.9217	0.9542	0.7612	0.8015	0.816	0.7881	0.8111	0.8673	0.8252	0.8839	0.9228	0.9386	1.0234	1.0988	0.8145	0.8497	0.9082	0.7944	0.8268	0.8919
Q9UI10|EI2BD_HUMAN	1.044	1.0352	1.0352	0.9928	0.9265	0.9413	0.9099	0.8354	0.8345	0.8815	0.8339	0.7989	0.8515	0.8084	0.7464	0.8302	0.822	0.7608	0.7886	0.7743	0.7252	0.7806	0.8112	0.7141
Q9Y2T2|AP3M1_HUMAN	1.0093	1.0093	1.0093	0.9226	0.9805	1.1208	0.9699	0.945	1.1414	0.9179	0.8941	1.05	0.9606	0.9491	1.1247	0.9505	0.9217	1.0749	0.8433	0.8272	1.0447	0.9752	0.8583	1.1604
P78369|CLD10_HUMAN	0.4546	0.4316	0.4533	1.1663	0.8992	1.0107	1.6986	1.0125	1.2883	1.3485	0.8796	1.0427	2.23	1.3762	1.6879	1.6358	0.9805	1.215	2.206	1.2006	1.5919	2.1935	1.3257	1.6305
P01040|CYTA_HUMAN	0.8958	0.9592	0.9399	1.0076	1.0707	1.1968	1.2091	1.3985	1.4077	1.1807	1.3137	1.39	1.4384	1.8142	1.7101	4.85	5.6563	5.3706	1.4867	1.8503	1.8748	1.6324	1.997	1.9986
P02743|SAMP_HUMAN	0.9071	0.9121	0.9121	1.3119	1.4606	1.5111	1.0372	1.1364	1.2035	1.0022	1.0426	1.1138	2.1449	2.5101	2.4728	1.0613	1.1131	1.1429	1.3815	1.5905	1.5543	1.4758	1.6747	1.6749
P09914|IFIT1_HUMAN	1	1	1	1.0902	1.2139	1.0421	0.9309	1.0287	1.0652	1.0414	1.0408	1.0634	1.145	1.2044	1.3455	1.4483	1.4883	1.7696	1.1606	1.1841	1.2416	1.3511	1.4071	1.5897
P19623|SPEE_HUMAN	1.1398	1.1866	1.1202	1.266	1.1148	1.0858	1.1699	1.0421	0.9352	1.0168	0.9787	0.8596	0.9362	0.8734	0.7787	0.9253	0.837	0.8025	0.903	0.8927	0.7755	0.8767	0.8449	0.7386
P32456|GBP2_HUMAN	1.1053	1.1206	1.0908	1.3223	1.1731	1.2231	1.3712	1.2802	1.3364	1.421	1.2803	1.3544	1.4833	1.5223	1.5636	1.7709	1.5701	1.6669	1.8059	1.7108	1.7956	1.8026	1.6765	1.6721
P45954|ACDSB_HUMAN	1.0024	1.0024	1.0024	1.3665	1.4056	1.3644	1.3118	1.4108	1.4396	1.2504	1.3363	1.4169	0.8786	0.9703	0.888	0.7797	0.8258	0.8559	0.831	0.9035	0.9338	0.772	0.9248	0.9288
P46379|BAG6_HUMAN	0.9017	0.9542	0.8931	0.9726	0.8616	0.9438	0.8816	0.7977	0.9051	0.9376	0.8143	0.8817	0.9623	0.7908	0.8852	1.043	0.9227	1.0153	0.9554	0.8285	0.9356	1.0787	0.9431	1.0173
P61513|RL37A_HUMAN	1.0196	1.0196	1.0196	0.8648	0.8342	0.831	1.0257	0.9468	0.8788	0.8953	0.8026	0.7844	0.7303	0.6732	0.683	0.6711	0.6635	0.6507	0.6565	0.6438	0.5891	0.6587	0.59	0.6029
P68366|TBA4A_HUMAN	0.9889	0.9889	0.9889	0.962	0.9132	1.0132	0.9592	0.9439	1.1263	0.9762	0.9156	1.1024	0.8504	0.8083	0.9237	0.9979	0.911	1.0819	0.9729	0.8991	1.1266	0.9606	0.8367	1.0403
P98088|MUC5A_HUMAN	1.0324	1.0808	1.1036	1.3022	1.7109	1.4367	1.1661	1.7842	1.3205	1.2518	2.0302	1.4436	1.9567	2.7977	2.3998	3.6849	5.9777	4.532	2.0511	3.1471	2.4626	1.714	2.7056	2.0571
Q14444|CAPR1_HUMAN	0.8319	0.9536	0.9647	0.8417	1.0636	0.9759	0.888	1.2335	1.0248	0.8288	1.2189	1.0018	0.9381	1.2869	1.1044	1.0547	1.5243	1.2275	0.9128	1.2381	1.0235	0.9812	1.4615	1.2252
Q6UWY5|OLFL1_HUMAN	1.1366	1.1366	1.1592	1.7398	1.6089	1.8058	1.2787	1.1792	1.5746	1.2916	1.1777	1.6151	2.1711	2.0418	2.3221	1.3654	1.2156	1.5644	1.5229	1.3368	1.8088	1.4851	1.3524	1.8636
Q8NFW8|NEUA_HUMAN	1.0957	1.1023	1.0799	1.01	1.1068	1.0329	0.9631	1.0948	0.9739	1.0867	1.2119	0.9363	0.872	1.0041	0.8508	0.9099	1.0733	0.811	0.9263	1.0312	0.7997	0.963	1.0537	0.8725
Q8TBA6|GOGA5_HUMAN	1.0332	1.0332	1.0332	1.0253	1.0221	0.9675	0.8951	0.8552	0.8176	0.9588	0.8818	0.8193	0.9516	0.8806	0.8093	1.0394	0.9866	0.9246	0.9552	0.879	0.823	1.075	0.9227	0.9053
Q92609|TBCD5_HUMAN	1.0313	1.0313	1.0313	1.0141	1.0377	1.112	1.02	1.0013	0.9886	0.9923	0.9589	1.0269	1.0661	1.1788	1.229	0.9528	1.0949	1.0863	1.0068	1.1033	1.1455	0.9034	0.9258	1.0129
Q96IJ6|GMPPA_HUMAN	1.0123	1.0123	1.0123	0.908	0.8904	0.8524	0.8917	0.9081	0.809	0.8853	0.8927	0.7798	0.7023	0.6665	0.6705	0.6865	0.6625	0.6035	0.7311	0.6986	0.6407	0.6561	0.598	0.58
Q96KP1|EXOC2_HUMAN	1.0467	1.0467	1.0467	0.893	0.8891	0.9008	0.8049	0.8555	0.8964	0.7504	0.846	0.8354	0.7483	0.7924	0.8964	0.7255	0.8059	0.7655	0.7133	0.7738	0.8085	0.6473	0.7595	0.7952
Q99471|PFD5_HUMAN	1.0278	1.0278	1.0278	0.9755	1.0964	0.9884	0.9446	1.0495	0.9711	0.8698	0.9337	0.8457	0.9302	1.0195	0.9635	1.0917	1.1295	1.1723	1.0076	1.0255	1.0173	0.9246	0.919	0.9562
Q9BX68|HINT2_HUMAN	1.0602	1.0602	0.9808	1.0657	1.0756	1.0781	0.9408	0.9668	1.1225	0.8847	0.9782	1.0882	0.7328	0.6865	0.7274	0.7074	0.7099	0.7947	0.6782	0.6696	0.7817	0.5888	0.6037	0.6925
Q9H3P7|GCP60_HUMAN	1.0541	1.0158	1.0541	1.0624	1.0018	0.9942	0.9687	0.9592	0.97	0.9216	0.9512	0.9442	1.0711	1.0009	1.0437	1.0046	0.9583	0.9412	0.9894	0.9475	0.9786	0.9877	0.987	0.9837
Q9H6S3|ES8L2_HUMAN	1	0.992	0.992	0.9789	0.942	0.9005	1.0434	0.9755	0.9378	1.0423	0.9376	0.9727	1.0068	0.9735	0.9606	1.2213	1.0996	1.13	1.0851	0.907	1.0292	1.0338	0.9215	0.9564
P52943|CRIP2_HUMAN	0.9425	0.9964	0.9783	1.1774	1.1227	1.464	1.603	1.4285	1.965	1.615	1.3669	2.1083	2.0125	1.8697	2.5552	2.4672	2.173	2.9191	2.0445	1.6791	2.493	2.097	1.6658	2.6353
P01877|IGHA2_HUMAN	1.0123	1.0123	1.0123	1.0364	1.0966	1.062	1.0569	1.1424	1.004	1.2263	1.2258	1.1005	1.9301	2.1432	1.7573	1.2026	1.1485	1.1154	1.6101	1.6863	1.5111	2.1786	2.1282	1.9494
O60240|PLIN1_HUMAN	1.0061	1.0061	1.0061	0.8924	0.8437	0.9365	1.1345	1.2478	1.1242	1.1435	1.2618	1.182	1.1306	1.1798	1.1307	0.6629	0.6436	0.7149	0.7989	0.8701	0.8905	0.9874	1.1255	1.0553
O75165|DJC13_HUMAN	0.9735	0.9735	0.9735	0.9091	0.9427	0.8991	0.8428	1.0827	0.8452	0.854	0.9357	0.8107	0.8028	0.9634	0.8733	0.9385	1.0648	0.8118	0.8025	0.8421	0.7505	0.7733	0.8657	0.6994
O75937|DNJC8_HUMAN	0.9763	0.9965	0.9889	0.9506	0.9126	0.9444	1.0898	1.0372	1.1056	1.0422	1.0106	1.09	1.0668	0.9541	1.066	1.1671	1.1285	1.1954	0.9464	0.9507	1.0157	0.9434	0.8958	1.0399
P27169|PON1_HUMAN	1.0145	1.0403	1.0145	1.3374	1.3179	1.2006	1.2636	1.2273	1.0924	1.3548	1.3172	1.1276	1.9387	1.8758	1.5944	1.5554	1.5066	1.2713	1.7748	1.8009	1.4912	2.2791	2.4192	1.9498
P30566|PUR8_HUMAN	1.075	1.0555	1.0555	1.1211	1.0286	1.0497	1.1313	1.071	1.1424	1.2069	1.0878	1.1051	0.9675	1.0496	1.0541	1.1428	1.1837	1.2291	1.0866	1.1773	1.2349	1.0032	1.0637	1.0507
P60468|SC61B_HUMAN	0.893	0.9327	0.9446	0.8076	0.9023	0.779	0.9351	0.967	0.8162	0.9275	0.9385	0.7471	0.6104	0.6562	0.5745	0.623	0.6263	0.5358	0.6498	0.6322	0.5369	0.5917	0.6228	0.5227
P62993|GRB2_HUMAN	0.8787	0.9082	0.8787	0.8732	0.9718	0.9226	0.8839	1.1435	0.995	0.9137	1.2644	1.0394	1.0284	1.2066	1.1038	1.0358	1.3227	1.1681	1.0499	1.461	1.1927	1.0359	1.4074	1.1371
P63279|UBC9_HUMAN	0.9268	0.9412	0.9433	0.9449	1.0093	1.0753	1.1451	1.1121	1.2895	1.0866	1.1576	1.2725	1.2446	1.3577	1.4158	1.4973	1.4323	1.5602	1.3027	1.304	1.4424	1.311	1.3804	1.457
Q06124|PTN11_HUMAN	1	1.0874	1	1.0058	1.2266	1.0757	1.0154	1.2974	1.085	1.1029	1.3578	1.1117	1.0205	1.0984	1.0423	1.0762	1.2821	1.1026	1.0842	1.2899	1.0929	1.0575	1.3233	1.1271
Q13098|CSN1_HUMAN	1.0708	1.0708	1.0708	1.0941	1.1235	1.0963	0.9595	1.002	0.9915	0.9806	1.0437	1.0031	1.0196	1.0044	1.0286	0.8953	0.9754	0.9214	0.9055	0.961	0.9794	0.8218	0.9188	0.9067
Q15185|TEBP_HUMAN	0.9996	0.9613	0.9996	0.9401	0.9224	0.9636	1.0571	1.0239	1.073	1.1481	0.9974	1.1061	0.9801	0.8592	1.0092	1.3296	1.1574	1.3447	1.0686	0.9313	1.1057	1.068	0.974	1.0495
Q8TF65|GIPC2_HUMAN	0.9663	0.9663	0.9663	0.8078	0.8666	0.8961	0.7615	0.7709	0.7467	0.6699	0.7039	0.7298	0.604	0.5131	0.5548	0.472	0.4733	0.5053	0.4517	0.4852	0.5042	0.3889	0.3631	0.4391
Q96A65|EXOC4_HUMAN	1.0151	1.0151	1.0151	0.9595	0.959	0.9367	0.9173	0.8933	0.9395	0.9424	0.8955	0.9503	0.856	0.8821	0.905	0.9119	0.9318	0.9616	0.8865	0.8347	0.8735	0.957	0.8745	0.9237
Q9NQX3|GEPH_HUMAN	1	1	1	0.9129	0.9401	0.9751	0.9144	0.856	0.8859	0.8539	0.8017	0.819	0.6685	0.6329	0.6987	0.7926	0.744	0.785	0.6989	0.6427	0.7348	0.6558	0.6015	0.6799
Q9P0J0|NDUAD_HUMAN	0.8105	0.8271	0.8271	0.9087	0.8506	0.9774	0.8802	0.7444	0.8948	0.9309	0.7489	0.9156	0.6652	0.5932	0.6954	0.6729	0.6154	0.7365	0.8014	0.6448	0.7998	0.7932	0.6147	0.7514
Q9Y2Z0|SUGT1_HUMAN	0.9869	0.9869	0.9869	0.8952	0.9239	0.9831	0.8907	0.859	0.9586	0.8433	0.837	0.9036	0.8399	0.8739	0.984	0.9134	0.9295	1.0185	0.9179	0.8921	0.967	0.9549	0.9433	1.0516
Q9Y570|PPME1_HUMAN	1.044	1.044	1.044	1.0625	1.0618	1.0684	1.1134	1.1142	1.1105	1.2415	1.1993	1.1748	1.2003	1.0817	1.1999	1.2996	1.3353	1.3009	1.2229	1.2343	1.1873	1.2232	1.2604	1.2779
O00170|AIP_HUMAN	1.0274	1.0274	1.0274	1.1082	1.131	1.0837	1.1005	1.0607	1.0728	1.1761	1.168	1.1445	1.2186	1.2911	1.2574	1.36	1.4226	1.3927	1.458	1.3512	1.3544	1.3278	1.2871	1.2216
O43809|CPSF5_HUMAN	0.9827	0.9827	0.9827	0.9418	0.8945	0.9438	0.9973	0.9779	0.8944	1.0523	1.0011	0.9207	0.986	0.9602	0.9376	1.1614	1.0674	1.0426	1.0618	0.9948	0.9161	0.8044	0.8634	0.8097
O95757|HS74L_HUMAN	1	1	1	0.9642	0.9845	0.9427	0.8284	0.8334	0.8661	0.8257	0.9098	0.9053	0.8625	1.0443	0.8591	1.2734	1.3852	1.3132	0.8506	0.8963	0.8982	0.7925	0.8638	0.8571
O95834|EMAL2_HUMAN	1.1582	1.1159	1.1159	1.1436	1.0102	1.0829	1.2711	0.993	1.0659	1.3107	1.0305	1.0476	1.016	0.828	0.864	1.0991	0.9799	1.0514	1.0488	0.9045	0.9829	1.0208	0.8497	0.9083
P05162|LEG2_HUMAN	1.0707	1.0606	1.1567	0.8295	0.844	1.0197	0.9341	0.9781	1.085	1.0359	1.0722	1.1786	0.6197	0.5633	0.705	0.5924	0.5419	0.7089	0.65	0.6171	0.8207	0.446	0.4854	0.6184
P09661|RU2A_HUMAN	1.0411	1.0411	1.0411	1.0324	0.9765	0.9292	1.0319	0.975	0.9505	1.1042	0.9834	1.0284	1.033	0.9423	1.0312	1.1986	1.0705	1.1375	1.122	0.9496	1.0418	1.1133	0.9624	0.988
P50579|MAP2_HUMAN	0.9999	0.9999	0.9999	0.9146	0.8842	0.8887	0.8293	0.8308	0.8006	0.8771	0.7938	0.7766	0.8296	0.8173	0.7988	0.8372	0.859	0.784	0.8037	0.7333	0.7366	0.7929	0.7367	0.7207
P54619|AAKG1_HUMAN	1.0498	1.0498	1.0498	0.985	0.9413	0.9176	0.9638	0.9264	0.9737	0.8906	0.8677	0.8673	0.9573	0.9177	0.9081	1.0101	0.9534	0.973	0.8987	0.869	0.8485	0.9984	0.9906	0.9669
P84095|RHOG_HUMAN	1.0667	1.128	1.128	1.2665	1.2009	1.131	1.1592	1.1333	1.0252	1.2837	1.1553	1.0704	1.4858	1.4619	1.2722	1.5161	1.3513	1.1362	1.5327	1.4829	1.3314	1.5607	1.3742	1.256
Q13242|SRSF9_HUMAN	1.0538	1.0538	1.0538	1.0164	0.9541	0.9863	1.18	0.8949	1.0539	1.1653	0.884	1.0199	0.8712	0.738	0.8562	0.9638	0.8126	0.9339	0.9925	0.7452	0.9038	0.9184	0.6753	0.849
Q13347|EIF3I_HUMAN	1	1	1.018	0.9451	0.9293	1.0328	0.9896	0.9121	1.0196	1.0171	0.8706	1.0142	0.8789	0.8284	0.951	1.0339	0.881	1.084	0.876	0.7821	0.9675	0.8795	0.7556	0.9232
Q15477|SKIV2_HUMAN	0.9688	0.9688	0.9688	0.8597	1.034	1.0887	0.7625	0.8901	0.9116	0.7788	0.9217	0.9352	0.7195	0.8477	0.9427	0.7437	0.8444	0.9433	0.6799	0.8352	0.8968	0.6659	0.8091	0.9008
Q2M389|WASH7_HUMAN	1.0179	1.0179	1.0179	0.9192	0.8816	0.9544	0.9512	0.9226	0.9508	0.9015	0.8181	0.9115	1.0066	0.9633	1.0059	0.9848	0.9487	1.0342	0.8351	0.8148	0.898	0.78	0.8191	0.9593
Q6YHK3|CD109_HUMAN	0.9972	0.9972	0.9972	1.1186	1.1175	1.0943	1.0634	0.9474	1.0773	1.0996	0.9112	1.1323	1.1049	1.1155	1.2559	1.6725	1.6279	1.7986	1.3444	1.1877	1.5881	1.4854	1.3753	1.6968
Q96CN7|ISOC1_HUMAN	1.0022	1.0022	1.0022	0.9418	0.8997	0.9357	0.8912	0.868	0.8605	0.885	0.8266	0.8381	0.8158	0.777	0.8636	0.7434	0.7485	0.7973	0.7485	0.7463	0.7508	0.7473	0.7256	0.7906
Q9NXG2|THUM1_HUMAN	1.1047	1.1047	1.1916	1.0969	1.089	1.2313	1.1468	1.1596	1.1842	1.0866	1.1868	1.1978	0.9266	0.9892	1.0837	1.0253	1.0956	1.2128	0.9632	1.0354	1.0434	0.7965	0.9047	0.8539
Q9UBX5|FBLN5_HUMAN	1.1039	1.1142	1.0246	2.1533	2.2143	2.0153	1.6238	1.6251	1.3946	1.7259	1.7418	1.4656	3.6439	3.7146	3.7304	2.0072	2.0673	1.876	2.4709	2.514	2.2588	2.303	2.4014	2.1011
Q9UMS4|PRP19_HUMAN	1.0433	1.0579	0.9943	1.032	1.035	0.9451	1.2268	1.0053	1.0239	1.3163	1.0645	1.1235	1	0.9704	0.9324	1.3122	1.1437	1.1357	1.2852	1.0117	1.0513	1.2497	0.9865	1.0508
Q9Y4E8|UBP15_HUMAN	0.9682	0.9682	0.9682	1.0558	0.9903	1.0681	0.9496	0.9269	1.0076	0.951	0.877	0.9668	0.9305	0.911	0.9613	1.0974	1.0411	1.1329	1.0867	1.0088	1.0795	1.0479	0.979	1.0501
Q9Y512|SAM50_HUMAN	1.0042	0.9772	1.0112	0.9651	0.9454	0.9439	1.0229	0.9344	1.0711	1.0062	0.9324	1.0747	0.942	0.8505	0.8686	1.1138	0.9536	1.063	1.0156	0.9154	1.0014	1.0442	0.8961	0.931
P63173|RL38_HUMAN	1.4122	1.3435	1.3455	1.6623	1.5277	1.5294	1.6426	1.4404	1.3898	2.1247	1.6459	1.5656	1.5899	1.5209	1.6094	1.7627	1.6317	1.6528	1.7198	1.6861	1.4791	1.699	1.6428	1.481
O14936|CSKP_HUMAN	0.9565	0.9569	1.086	1.0174	0.98	1.0258	0.9653	1.003	1.0595	0.9671	0.9616	1.0152	0.9261	0.9541	0.9872	0.8583	0.8901	0.9372	0.8223	0.8413	0.929	0.8777	0.8522	0.9587
O15042|SR140_HUMAN	1	1	1	0.9155	0.91	0.9007	0.8864	0.771	0.8682	0.9273	0.7956	0.9233	0.8624	0.8621	0.7846	1.0126	0.9762	0.9997	0.8912	0.8228	0.8942	0.9096	0.7568	0.824
O15212|PFD6_HUMAN	1.0778	1.0778	1.0778	0.9723	1.0847	1.1439	1.0893	1.1884	1.3194	1.1175	1.1172	1.3757	1.0422	1.0883	1.1947	1.2762	1.3214	1.4906	1.0332	1.125	1.2658	1.1596	1.2439	1.4742
O15231|ZN185_HUMAN	0.9096	0.9551	0.9551	0.9111	0.9351	0.8721	0.91	0.8822	0.9337	1.044	0.9953	1.0033	1.0359	1.0556	0.949	2.6022	2.6682	2.8549	1.1885	1.1888	1.1535	1.2177	1.1756	1.1991
O96000|NDUBA_HUMAN	1.0296	1.0296	1.0296	1.1764	1.0914	1.0831	1.1312	0.9932	0.9676	1.0332	0.9707	0.9494	1.0889	1.0106	0.9622	0.9937	0.9216	0.8698	1.0364	0.9771	0.8845	1.0781	0.9472	0.9033
P05090|APOD_HUMAN	1	0.9512	1	1.0285	0.9505	1.0997	1.0761	1.0953	1.0982	1.1413	1.1808	1.1558	1.9101	1.8498	1.977	1.3095	1.3896	1.3994	1.7403	1.7774	1.7215	2.1023	2.1971	2.0956
P06454|PTMA_HUMAN	0.9907	0.9907	0.9907	0.7836	0.8449	0.8066	1.2076	1.0639	1.0297	1.1616	1.0213	1.0422	0.8836	0.8825	0.7933	1.5519	1.2507	1.3148	0.9818	0.8064	0.8976	1.0151	0.9285	0.9172
P06681|CO2_HUMAN	1.1031	1.0734	1.0783	1.0871	1.0037	1.1635	1.1589	1.018	1.2161	1.2745	1.0765	1.3424	1.5972	1.393	1.7924	1.4309	1.2545	1.5688	1.6602	1.378	1.805	1.7915	1.4609	1.9814
P15289|ARSA_HUMAN	1.0014	1.0014	1.0014	1.0786	1.1184	1.0415	1.0043	0.9425	0.886	1.0361	0.9326	0.9108	0.7793	0.7448	0.7258	0.8191	0.8385	0.7086	0.8187	0.8315	0.7603	0.7492	0.7913	0.6747
P22352|GPX3_HUMAN	1.1977	1.222	1.3097	1.9337	1.65	1.8441	1.7517	1.6106	1.7338	1.7507	1.5471	1.6532	4.0176	3.3672	3.6974	2.5121	2.135	2.3612	3.1203	2.6779	2.879	3.2754	2.9555	3.1202
P30519|HMOX2_HUMAN	1.0239	1.0329	1.0746	1.1566	0.9559	1.0176	1.0867	0.9871	1.0213	1.0515	0.8972	0.9482	1.031	0.909	0.9842	1.3544	1.1871	1.2571	1.1725	0.9917	0.9853	1.041	0.8631	0.858
P51531|SMCA2_HUMAN	1.0139	1.0139	1.0139	1.0303	0.9835	1.0752	0.8471	0.8903	0.9716	0.9	0.9405	1.041	0.8558	0.8955	0.974	0.8289	0.843	0.9494	0.8507	0.9479	0.977	0.7876	0.9209	0.9011
P62330|ARF6_HUMAN	1.0023	1.0023	1.0023	0.8687	0.8887	0.8301	0.9489	1.0183	0.93	0.942	1.1719	0.9134	0.8206	0.8817	0.8375	0.9862	1.0659	0.9967	0.8743	0.9781	0.8516	0.804	0.8195	0.7554
Q08752|PPID_HUMAN	0.9725	0.9725	0.9725	0.9939	0.996	1.0328	1.0186	1.0114	1.0794	1.1329	1.0682	1.1062	1.1424	1.1293	1.1551	1.2799	1.2823	1.2953	1.3134	1.2877	1.2524	1.1582	1.1874	1.1552
Q12904|AIMP1_HUMAN	1.0502	1.0502	1.0393	0.9255	0.9461	0.9584	0.8796	0.8785	0.9332	0.9032	0.8463	0.9466	0.7979	0.779	0.7923	0.8647	0.843	0.8593	0.8053	0.7602	0.8218	0.7309	0.6608	0.7604
Q12929|EPS8_HUMAN	0.9135	0.8815	0.9341	0.9473	0.9051	0.9079	0.9593	0.9461	1.0866	1.0054	0.9669	1.0732	1.2121	1.1284	1.2279	1.4471	1.2749	1.5243	1.1816	1.0551	1.2074	1.4699	1.3079	1.5631
Q12955|ANK3_HUMAN	0.9851	0.9851	0.9851	0.9362	0.9929	0.9708	0.7466	0.8902	0.9463	0.8086	0.9063	0.9196	0.6795	0.7547	0.8048	0.8085	0.9445	0.9533	0.706	0.8118	0.8655	0.6866	0.7851	0.8345
Q13148|TADBP_HUMAN	1.0951	0.9794	0.9843	1.1301	1.1251	1.0414	1.2041	1.1969	1.2967	1.1632	1.2225	1.3503	1.3061	1.3109	1.2701	1.416	1.3335	1.3464	1.1872	1.2372	1.3273	1.1992	1.2909	1.3955
Q92947|GCDH_HUMAN	1.1087	1.1271	1.1087	1.0044	1.2053	1.1096	0.9939	1.1204	1.0734	0.9444	1.0716	1.0307	0.8034	0.9508	0.8348	0.8526	1.0333	0.8963	0.7837	0.9867	0.8813	0.7871	0.9789	0.8627
Q96C23|GALM_HUMAN	0.997	1.0274	1.0274	1.0118	0.9589	0.9699	1.0236	1.0059	1.01	1.0691	1.033	0.9977	0.8807	0.8839	0.8776	0.8109	0.8833	0.8471	0.9093	0.9657	0.8629	0.6898	0.6877	0.6766
Q96DG6|CMBL_HUMAN	0.8574	0.8171	0.8178	1.0134	1.022	1.1074	1.0038	0.8668	1.0433	1.0783	0.9319	1.0976	0.9862	0.8714	0.8987	0.9115	0.8025	0.9191	0.9177	0.7831	0.9546	0.9368	0.8365	0.9252
Q96DZ1|ERLEC_HUMAN	1.0321	1.0321	1.0321	1.1055	1.1219	1.0388	0.9136	0.9981	0.9362	1.0036	1.068	0.9061	0.811	0.8871	0.8034	0.7019	0.7994	0.7323	0.8436	0.9343	0.7789	0.6843	0.7951	0.7544
Q99873|ANM1_HUMAN	0.9295	0.9251	0.9295	0.9719	0.9077	0.8976	1.0684	0.9254	0.8882	0.995	0.9467	0.8929	1.0548	0.8885	0.8868	1.113	1.0325	1.0227	0.9845	0.8342	0.8968	1.1981	1.0267	0.9939
Q9BRX8|F213A_HUMAN	1.1425	1.1094	1.1094	1.035	1.1251	1.1145	1.1595	1.2699	1.1789	0.9761	1.0981	1.025	0.7923	0.9089	0.8763	1.7312	1.8466	1.69	0.9465	1.0271	0.9499	0.8582	1.0048	0.9732
Q9HB40|RISC_HUMAN	0.9695	1.0129	0.9695	1.0198	1.1032	1.1061	1.1244	1.1235	1.2206	1.1372	1.1661	1.2063	1.3039	1.378	1.3145	1.4054	1.4309	1.4289	1.3801	1.4583	1.4426	1.3698	1.3508	1.3928
Q9NQR4|NIT2_HUMAN	1.0246	1.0246	1.0246	0.9669	0.9119	1.0543	0.974	0.9813	1.046	0.9691	0.9007	1.0355	0.8895	0.8232	0.9524	0.912	0.9139	0.9466	0.8624	0.8112	0.9308	0.8469	0.8258	0.9396
Q9NUV9|GIMA4_HUMAN	1.2423	1.2423	1.2295	1.2663	1.2954	1.2719	1.1569	1.2406	1.352	1.3027	1.2811	1.3882	1.7286	1.8349	1.8139	1.5341	1.5473	1.5189	1.6456	1.6558	1.7702	1.5704	1.5043	1.5887
Q9Y5Z4|HEBP2_HUMAN	0.9918	1.0181	0.9918	0.92	0.9834	0.9431	0.8857	1.0917	1.0272	0.8278	1.084	1.0308	0.9267	1.0325	0.9804	0.9467	1.0783	1.021	0.909	1.1074	1.0123	0.9433	1.1901	1.1029
P62854|RS26_HUMAN	1.2362	1.2615	1.2362	1.3443	1.3562	1.3559	1.2297	1.3376	1.4526	1.0982	1.2753	1.2469	0.8376	0.9515	1.0101	0.8359	0.842	0.9938	0.8807	0.9338	1.0222	0.7743	0.8549	0.9043
P14406|CX7A2_HUMAN	1.01	1.01	1.01	0.9011	1.0063	0.9566	0.8389	0.9246	0.922	0.845	0.9652	0.9246	0.6394	0.7161	0.7433	0.7165	0.749	0.7489	0.6859	0.7238	0.7503	0.5398	0.583	0.5782
O00330|ODPX_HUMAN	0.9936	0.9936	0.9936	0.858	1.0576	0.9269	0.8358	0.985	0.9658	0.8373	0.9723	0.9796	0.7559	0.8231	0.8512	0.9286	1.0876	0.9536	0.8273	0.9417	0.9433	0.8513	0.9244	0.9008
O15498|YKT6_HUMAN	0.9989	0.9989	0.9989	0.9489	0.8952	0.9725	0.9188	0.9478	0.911	0.8876	0.9318	0.9289	0.8636	0.925	0.9403	0.9645	1.002	0.9784	0.8827	1.0125	0.9349	0.7987	0.9679	0.9648
O43301|HS12A_HUMAN	0.9996	0.9996	0.9996	1.1297	1.1172	1.044	1.0781	1.0478	0.9925	1.053	1.0623	1.042	1.4314	1.4004	1.3898	1.0504	1.0042	0.9702	1.2182	1.2208	1.2226	1.3145	1.1853	1.1808
O60762|DPM1_HUMAN	0.9493	0.9922	0.9922	0.9499	0.8696	0.8003	0.854	0.8009	0.7599	0.801	0.7802	0.6657	0.5709	0.5701	0.5179	0.5199	0.4876	0.4295	0.576	0.5428	0.4807	0.5183	0.5495	0.4622
O95573|ACSL3_HUMAN	0.9861	0.9861	0.9861	1.0764	1.0362	1.0118	0.9523	1.0181	0.9378	0.9393	1.0249	1.0404	0.9373	0.9416	0.887	1.2533	1.3296	1.3155	0.9913	1.0002	1.0729	1.0888	1.1375	1.1641
P04062|GLCM_HUMAN	0.9974	1	1	1.2048	1.1075	1.2848	1.0106	0.9404	1.0427	0.9255	0.9355	1.0695	0.9998	0.9406	1.0801	1.0883	1.0262	1.1573	0.998	0.9669	1.1338	1.0724	1.0469	1.2024
P16885|PLCG2_HUMAN	1.0156	1.0156	1.0156	0.9802	0.9671	0.9702	0.9167	0.9571	0.958	0.9434	0.9858	0.9915	1.0753	1.0856	1.1476	1.1058	1.1423	1.1386	0.9894	0.9832	1.0161	0.9331	1.0032	1.0332
P22061|PIMT_HUMAN	0.9561	0.9447	1.0279	1.0164	0.9282	0.9881	1	1.0247	1.1217	1.0608	1.0181	1.0893	0.9181	0.8813	0.9155	1.0897	1.0536	1.0926	1.103	1.0529	1.1109	1.0989	1.0499	1.0188
P43121|MUC18_HUMAN	0.939	0.9886	0.939	1.087	1.1227	0.993	0.967	1.0857	0.8517	1.0087	1.0222	0.8939	1.3098	1.2784	1.1674	0.993	1.1179	0.9254	0.9629	1.0922	0.9076	1.2528	1.299	1.0928
P50416|CPT1A_HUMAN	0.9658	0.9658	0.9658	0.9103	1.0184	0.9835	0.8019	0.8693	0.9098	0.8652	0.9368	0.9481	0.8286	0.8376	0.8298	0.7644	0.8756	0.9313	0.6813	0.8313	0.8051	0.8014	0.8864	0.88
P53680|AP2S1_HUMAN	1.0269	1.0525	1.0525	1.2121	1.2474	1.1162	1.0069	1.0888	1.1542	1.0298	1.1046	1.1873	1.3978	1.3595	1.3474	1.3694	1.3092	1.288	1.2106	1.1893	1.3049	1.2761	1.1937	1.2895
P61225|RAP2B_HUMAN	0.9734	0.9734	0.9734	0.8038	0.93	0.9834	0.9263	0.9413	1.1673	1.0329	0.9851	1.2111	1.0658	1.0483	1.2629	1.0947	1.1188	1.3584	1.2082	1.0954	1.4417	0.9873	1.0095	1.2031
P78559|MAP1A_HUMAN	0.9143	0.9027	0.9027	1.2514	0.9422	0.9382	0.8573	0.8649	0.8307	0.9003	0.91	0.8744	1.0287	1.1782	1.0074	0.8267	0.9734	0.9324	0.9462	1.0381	1.0985	0.7669	1.0797	1.1233
Q13043|STK4_HUMAN	0.9589	0.9589	0.9589	0.9654	1.0325	0.973	0.942	0.9849	0.9663	0.9639	1.0101	0.98	1.1869	1.2066	1.1832	1.2075	1.2286	1.231	1.2217	1.1911	1.1322	1.2006	1.294	1.3444
Q13740|CD166_HUMAN	0.9929	0.9929	0.9929	0.8668	0.8049	0.8252	0.8033	0.8651	0.8086	0.8199	0.8212	0.7554	0.7538	0.723	0.6944	0.8114	0.7974	0.7561	0.7343	0.718	0.6547	0.7849	0.7599	0.7049
Q15067|ACOX1_HUMAN	1.0687	1.0687	1.0687	1.0846	1.0027	0.9624	0.8833	0.8264	0.8141	0.9131	0.8279	0.8149	0.9439	0.8388	0.7939	0.9491	0.8417	0.8252	0.9067	0.8153	0.7667	0.8872	0.8303	0.8455
Q7L0Y3|MRRP1_HUMAN	0.9917	0.9917	0.9917	0.9617	0.9828	0.9772	0.9072	1.0018	1.0102	0.8888	0.9499	0.9552	0.7852	0.8612	0.9138	1.0226	1.1769	1.2085	0.8678	0.8988	0.9134	0.8323	0.9022	0.8928
Q8N5K1|CISD2_HUMAN	1.1148	1.0631	1.1881	1.0674	0.9549	1.196	1.0148	0.9115	1.1562	1.0218	0.9537	1.1509	0.9291	0.8504	1.0711	0.9442	0.8715	1.073	1.0041	0.8899	1.1594	1.0052	0.8949	1.2169
Q8NE62|CHDH_HUMAN	1.155	1.155	1.155	1.1115	1.0169	1.0475	1.1434	1.0385	1.0832	1.2193	1.0314	1.1002	0.7427	0.8382	0.8163	0.6945	0.7431	0.7047	0.8369	0.8286	0.7891	0.7642	0.78	0.7145
Q8TCS8|PNPT1_HUMAN	1.0024	1.0024	1.0024	1.0635	1.0008	1.0795	0.9459	0.9424	0.9446	0.9217	0.8987	0.9047	0.8115	0.8222	0.8285	0.996	0.9681	1.0025	0.7814	0.8253	0.8172	0.7969	0.8041	0.7954
Q96A26|F162A_HUMAN	1.0262	1.0262	1.0262	1.1887	1.2494	1.2118	1.1072	0.9953	1.0195	0.8918	0.8435	0.8117	0.8037	0.764	0.7543	0.7667	0.7378	0.7209	0.7534	0.7172	0.6954	0.6627	0.6786	0.6394
Q96JJ7|TMX3_HUMAN	0.8906	0.8837	0.8837	0.8807	0.8635	0.8543	0.931	0.8236	0.8801	0.9133	0.8266	0.81	1.0075	0.9334	0.9066	1.0448	0.9612	0.9444	0.9822	0.8807	0.8391	1.0049	0.8958	0.8125
Q9BTV4|TMM43_HUMAN	1.057	1.057	1.057	1.0673	1.1097	1.1537	1.0669	1.1412	1.093	1.1046	1.244	1.1089	1.1111	1.234	1.1958	0.9834	1.0941	1.0024	1.0508	1.149	1.0704	1.0989	1.1765	1.1175
Q9H0A0|NAT10_HUMAN	1	1	1	0.8746	0.8648	0.9738	0.7277	0.7786	0.8437	0.7234	0.7984	0.8561	0.8094	0.8379	0.8772	0.86	0.9203	0.9165	0.7736	0.7931	0.8737	0.7488	0.8287	0.8728
Q9H4G4|GAPR1_HUMAN	1.1036	1.1036	1.0933	1.2056	1.2483	1.2676	1.4191	1.3982	1.2778	1.4359	1.5226	1.42	2.0291	1.9279	1.7872	1.6766	1.7653	1.5651	1.8152	2.0038	1.7155	1.9765	2.0314	1.7154
Q9P258|RCC2_HUMAN	1.1136	1.1136	1.1072	1.1424	1.0975	0.9851	1.1324	1.1522	1.1221	1.2019	1.1493	1.1676	1.4561	1.4799	1.4255	1.6132	1.607	1.604	1.2794	1.2618	1.2547	1.3154	1.2569	1.222
Q9Y5P6|GMPPB_HUMAN	1.0941	1.0941	1.0924	1.2071	1.1115	1.1364	1.1156	1.0358	1.1197	1.036	0.9151	1.1439	0.9034	0.7986	0.9029	0.7547	0.6578	0.7634	0.875	0.7796	0.8868	0.7756	0.6817	0.8426
Q9Y5S2|MRCKB_HUMAN	1	1	1	0.979	0.9516	0.9486	0.8822	0.9492	0.9031	0.9737	1.0186	0.9293	1.074	1.0118	0.8669	1.001	1.0911	0.9186	0.9449	1.0768	0.8647	1.1135	1.1314	0.8462
Q9Y3D6|FIS1_HUMAN	0.929	0.9373	0.9222	0.9422	0.9257	0.9337	1.1848	0.996	1.0539	0.9736	0.9018	0.894	0.7965	0.7527	0.81	0.9665	0.8464	0.8364	0.8481	0.7885	0.7459	0.8574	0.7526	0.7535
O00193|SMAP_HUMAN	0.9696	0.9825	0.9558	0.9518	0.8907	0.8864	1.035	0.9162	0.9347	1.0242	0.9202	0.8779	0.9125	0.7958	0.8049	1.015	0.9373	0.9799	0.8823	0.7813	0.7971	0.9296	0.7698	0.851
O75521|ECI2_HUMAN	0.9908	0.9908	0.9908	1.0252	0.9285	1.0087	0.9839	0.9291	0.8508	0.8829	0.8518	0.7937	0.732	0.6218	0.771	0.6224	0.58	0.5362	0.6597	0.5851	0.5864	0.5781	0.4963	0.5246
O75923|DYSF_HUMAN	0.9375	0.9375	0.9375	0.9071	0.9081	0.831	0.8964	0.9415	0.8086	0.9127	0.9452	0.8317	0.9634	0.8787	0.8002	1.0265	0.9246	0.7954	1.0044	0.9699	0.8501	1.1475	0.9667	0.868
P00533|EGFR_HUMAN	1	1	1	1.0436	1.0125	1.0118	1.0265	1.0325	0.902	1.047	1.0808	0.9292	1.1745	1.0679	0.996	2.2629	1.9844	1.9837	1.0713	1.1494	0.9598	1.1119	1.1434	0.9791
P02750|A2GL_HUMAN	1.0215	1.0215	1.0215	1.2079	1.1795	1.1854	0.9568	1.0055	1.1822	1.0836	1.0309	1.3458	1.1159	1.1829	1.3659	1.2024	1.2647	1.5511	1.1784	1.2175	1.6786	1.2419	1.4277	1.8589
P08697|A2AP_HUMAN	0.9931	0.9931	0.9931	1.3765	1.3398	1.1951	1.3795	1.4595	1.1907	1.3562	1.4488	1.2098	2.2873	2.2077	1.8205	1.4025	1.4357	1.2988	1.7102	1.687	1.515	2.2028	2.1968	1.8293
P09758|TACD2_HUMAN	1.0487	1.109	1.109	0.893	0.949	1.0165	1.0338	0.9855	1.2428	1.1258	1.076	1.3312	0.7542	0.8572	0.8717	1.4032	1.4105	1.6743	0.9668	0.9246	1.153	1.0407	1.0068	1.2708
P19838|NFKB1_HUMAN	1.0393	1.0393	1.0393	1.0977	0.9606	1.0464	0.9527	0.9706	0.9948	1.0019	1.0546	1.056	1.095	1.0054	1.0076	1.0293	1.0273	1.0612	1.0734	1.1051	1.1473	0.9815	0.9559	1.1197
P24928|RPB1_HUMAN	1	1	1	1.0626	1.067	0.9628	0.9396	0.9276	0.8465	0.9504	0.984	0.909	0.949	0.984	0.9071	0.8743	1.0557	0.8812	0.8233	0.9053	0.8325	0.8873	0.9325	0.8742
P28074|PSB5_HUMAN	0.9427	0.9427	0.9052	0.9003	0.9407	0.8756	0.8666	0.8324	0.7741	0.8014	0.8183	0.7687	0.6876	0.69	0.6122	0.7246	0.7688	0.6549	0.6754	0.686	0.5958	0.6905	0.6916	0.5897
P33240|CSTF2_HUMAN	0.9446	0.9446	0.9446	0.9091	1.0623	0.9506	0.829	1.0521	0.8478	0.8572	0.9724	0.8788	0.853	1.0347	0.8664	1.0111	1.1687	1.0921	0.8677	1.0375	0.8317	0.7514	0.9667	0.7029
P37198|NUP62_HUMAN	0.9973	0.9973	0.9973	0.9564	0.969	0.9671	0.9087	0.9617	0.9971	0.9255	0.9166	0.9708	0.9376	0.885	0.9908	0.9372	0.9243	0.9937	1.0046	0.9547	0.9732	0.9357	0.8832	0.9279
P49902|5NTC_HUMAN	0.9472	0.9472	0.9472	0.8769	0.9193	0.9538	0.9223	0.9851	1.0469	0.8911	0.9743	1.0748	0.9991	1.0219	1.0912	0.9726	0.9828	1.0237	0.9855	0.9695	1.08	0.9938	1.0468	1.1869
P49903|SPS1_HUMAN	0.9769	0.9769	0.9769	0.9902	1.0588	1.0567	0.8902	1.0053	0.9373	0.8429	0.936	0.9047	0.9682	0.9644	0.9093	0.8955	0.9857	0.8965	0.8862	0.9784	0.8724	0.894	0.9611	0.8535
P52735|VAV2_HUMAN	0.9732	0.9732	0.9732	0.9741	0.9831	0.9854	0.8131	0.8596	0.8337	0.7534	0.8075	0.8437	0.7223	0.7546	0.7287	0.6546	0.6421	0.6504	0.654	0.7097	0.6662	0.6417	0.6631	0.6005
P61326|MGN_HUMAN (+1)	0.9686	0.9686	0.9164	0.98	1.0414	0.9239	1.0784	1.1646	1.0686	1.0919	1.1617	1.0109	0.9503	1.0438	0.8726	1.147	1.2342	1.1209	0.9789	1.0147	0.9137	1.0051	1.1646	0.9346
P61970|NTF2_HUMAN	1.0867	1.1274	1.1436	1.0323	1.1094	1.1101	1.3324	1.3141	1.2101	1.2569	1.2689	1.1318	1.0497	1.0625	1.0902	1.1595	1.1404	1.1056	1.1719	1.122	1.1591	1.0378	1.023	1.0593
P68400|CSK21_HUMAN	1.1149	1.0327	1.0327	1.1772	1.0149	1.1461	1.3802	1.1181	1.2859	1.5032	1.147	1.3652	1.1686	0.9015	1.0051	1.2837	1.0355	1.1636	1.22	0.9569	1.125	1.2633	0.9376	1.16
Q16630|CPSF6_HUMAN	0.9336	0.9138	0.9336	0.9097	0.825	0.888	0.8912	0.9269	0.898	0.938	0.9594	0.9785	0.944	1.0025	1.012	1.0534	1.0655	1.1275	0.9754	0.9961	1.0017	0.9388	0.958	1.0001
Q4G0N4|NAKD2_HUMAN	1.0055	1.0055	1.0055	0.9262	0.9059	0.9217	0.9084	0.8651	0.826	0.848	0.8113	0.8211	0.7232	0.6701	0.6436	0.7189	0.6501	0.6446	0.7207	0.6866	0.6545	0.6784	0.664	0.6373
Q6VY07|PACS1_HUMAN	1	1	1	0.9524	0.9481	0.9024	0.8083	0.8895	0.9071	0.8315	0.9579	0.9839	0.9658	1.0564	0.9986	0.8658	0.9331	0.8744	0.8318	0.9212	0.9524	0.7942	0.9826	0.9137
Q8IXQ6|PARP9_HUMAN	0.9965	0.9965	0.9965	1.0373	1.0024	0.8856	1.0613	0.9621	0.9331	1.0463	0.9715	0.967	1.3183	1.1793	0.9836	1.3511	1.2347	1.1719	1.3591	1.1239	1.0748	1.2072	1.1157	1.0231
Q8N6H7|ARFG2_HUMAN	0.9906	0.9906	0.9906	0.9363	0.8899	0.8516	0.8115	0.8704	0.872	0.8447	0.9213	0.8598	0.7284	0.7542	0.7196	0.722	0.8061	0.7783	0.7212	0.7373	0.7241	0.7139	0.7699	0.6683
Q92608|DOCK2_HUMAN	0.9272	0.9272	0.959	0.8896	0.9094	0.9064	0.9527	1.001	0.9308	0.9825	1.0244	0.9984	1.0766	1.1415	1.0883	1.0333	1.1014	1.102	1.0092	1.1365	1.1193	1.0696	1.1192	1.0386
Q9NRV9|HEBP1_HUMAN	0.9705	0.9705	0.9705	0.8376	0.9089	0.8354	0.8148	0.9478	0.8499	0.7905	0.9146	0.8385	0.5979	0.804	0.6617	0.6876	0.7971	0.7106	0.644	0.7867	0.6798	0.6223	0.7244	0.6294
O15145|ARPC3_HUMAN	1.1769	1.1769	1.1769	1.0793	1.0527	1.1093	1.2424	1.4108	1.5213	1.2638	1.4894	1.479	1.4127	1.4628	1.6028	1.3512	1.5647	1.6639	1.3655	1.5265	1.7339	1.1452	1.3757	1.3407
P08962|CD63_HUMAN	1.1552	1.2386	1.1788	1.2198	1.1363	1.2734	1.6622	1.4153	1.4312	1.6103	1.3693	1.3445	1.1755	1.0836	1.1306	1.4224	1.2441	1.2144	1.5396	1.2949	1.3388	1.6538	1.3433	1.3023
P14174|MIF_HUMAN	0.9378	0.9102	0.9714	1.0449	0.9683	1.068	1.0698	1.0034	1.1945	1.5636	1.5855	1.7965	1.1053	1.0125	1.0965	1.3826	1.3829	1.5091	1.4306	1.4832	1.6198	1.6138	1.5892	1.5949
O43252|PAPS1_HUMAN	0.9708	0.9618	0.9708	0.9728	1.0516	1.077	0.8943	0.9476	0.9414	0.9413	0.9256	0.9122	0.8661	1.0272	1.039	0.9195	0.9452	1.015	0.902	1.014	0.9788	0.8819	0.9845	0.9897
O43681|ASNA_HUMAN	1.0829	1.1194	1.0408	1.2394	1.3244	1.2622	1.2722	1.4538	1.2508	1.2602	1.538	1.4277	1.2209	1.3898	1.1757	1.2465	1.3934	1.2166	1.3245	1.6846	1.4167	1.3199	1.3027	1.1829
O60869|EDF1_HUMAN	0.9766	1.046	1.046	0.904	0.9287	0.8742	0.9062	0.9938	0.8433	0.9748	1.1181	0.9586	0.8149	0.7866	0.7675	0.9106	0.9332	0.8102	0.7993	0.8505	0.7148	0.8142	0.8794	0.7288
O94776|MTA2_HUMAN	1.0082	0.9945	1.0082	1.0113	1.0157	1.012	0.9568	0.9535	1.0247	1.0464	1.0888	1.1309	0.9903	1.0127	1.172	1.0342	1.0679	1.2105	1.075	1.0914	1.2757	1.0156	1.0007	1.2237
O95302|FKBP9_HUMAN	0.9843	0.9843	0.9843	1.3275	1.1314	1.0626	1.1712	0.9842	1.0082	1.2301	1.0243	0.9218	1.4483	1.2769	1.213	1.385	1.3033	1.2081	1.7621	1.4709	1.3157	1.7018	1.4424	1.3278
P15374|UCHL3_HUMAN	1.1017	1.0482	1.0482	1.018	1.0387	1.0959	1.044	1.1014	0.9722	0.9884	1.0222	0.9396	0.8504	0.805	0.7696	0.9773	0.9668	0.8927	1.0041	0.9128	0.9243	0.8777	0.823	0.7799
P28330|ACADL_HUMAN	1.001	1.001	1.001	0.9062	0.9026	0.851	0.8546	0.816	0.8301	0.9268	0.8726	0.8881	0.641	0.6465	0.6201	0.6051	0.5894	0.565	0.6354	0.6229	0.5663	0.5282	0.5409	0.4975
P35658|NU214_HUMAN	0.9843	0.9843	0.9843	1.0291	0.9309	0.9593	0.8702	0.8738	0.8973	0.9184	0.9028	0.9492	0.9062	0.8764	0.9686	0.9458	0.9123	0.9187	0.9031	0.8906	0.9224	0.8278	0.8795	0.9608
P42226|STAT6_HUMAN	0.9826	1	1	1.1749	1.0274	0.9465	1.3803	1.0805	0.9777	1.496	1.105	1.0189	1.2935	1.1338	0.9989	1.6322	1.1774	1.0245	1.5114	1.084	0.9732	1.6242	1.1321	0.9739
P51610|HCFC1_HUMAN	0.9665	0.9889	1.032	0.9723	0.9875	0.9009	1.0748	0.9548	0.9014	1.156	0.9876	0.9758	1.0588	1.0052	0.9549	1.0662	0.9938	0.9324	1.0897	1.0079	0.9628	1.0433	0.985	0.8796
Q01970|PLCB3_HUMAN	0.9771	0.9771	0.9771	1.0287	1.0605	1.1252	0.943	0.915	0.963	0.9025	0.9348	0.9798	1.0958	1.1427	1.0696	1.0667	1.1022	1.1009	0.9782	1.01	1.1015	0.9725	1.0217	0.966
Q02978|M2OM_HUMAN	1.1369	1.1341	1.1369	1.2322	1.1709	1.1551	1.3087	1.1766	1.1721	1.3299	1.2062	1.1235	1.1924	0.9935	1.014	1.1144	1.0026	0.9465	1.0816	1.0227	0.97	1.1984	1.0528	1.0339
Q13247|SRSF6_HUMAN	1	1	1	1.1154	1.0726	0.9475	1.6047	1.4358	1.2467	1.8444	1.6556	1.257	1.0598	1.0197	0.8627	1.5694	1.5187	1.158	1.6284	1.5011	1.185	1.4477	1.3798	0.9512
Q15050|RRS1_HUMAN	1.0743	1.0743	1.0743	0.9953	0.976	1.0167	0.9307	0.8334	0.9876	0.9163	0.7864	1.0219	0.9343	0.7854	0.8802	0.908	0.8421	1.0001	0.7267	0.6934	0.8736	0.7277	0.6993	0.7166
Q562R1|ACTBL_HUMAN	0.9998	0.9728	0.9159	1.25	1.0246	1.0295	1.0366	0.8559	0.9335	1.1902	1.0773	1.1269	1.2678	1.0092	1.0154	1.3868	1.0039	1.1013	1.4572	1.2347	1.2859	1.6346	1.2856	1.3597
Q8IZ83|A16A1_HUMAN	1.0339	1.0339	1.0339	1.0504	0.9678	0.9763	0.9365	1.002	0.8733	0.9104	1.0468	0.9147	0.8524	0.8265	0.8173	0.797	0.8055	0.7655	0.8329	0.8032	0.7647	0.8136	0.7958	0.7677
Q92905|CSN5_HUMAN	1.0138	1.0138	1.0138	0.918	0.9061	0.939	0.961	0.9427	0.9517	0.9534	0.8822	0.9302	0.7727	0.7962	0.8553	0.8996	0.8907	0.958	0.8199	0.8407	0.8887	0.85	0.8563	0.9046
Q99598|TSNAX_HUMAN	0.9994	0.9994	0.9994	0.9441	0.9757	0.9848	0.9703	1.0299	1.0148	0.8997	0.9303	0.9186	0.8952	0.9583	0.8689	0.9126	0.9149	0.9241	0.8893	0.8889	0.8836	0.8167	0.8228	0.7693
Q9BZF9|UACA_HUMAN	1.0044	1.0044	1.0044	0.9285	0.9607	0.9964	0.8509	0.8974	0.9349	0.8708	0.9308	0.9985	1.2938	1.1859	1.1906	1.0432	1.0279	1.2264	0.9523	0.954	1.0444	0.9995	1.0782	1.1943
Q9Y2J2|E41L3_HUMAN	0.9879	0.9879	0.9879	1.1435	1.0279	1.1093	1.0554	1.0741	1.0087	1.0673	1.0122	0.9327	1.2227	1.1969	1.0722	0.9898	1.1507	0.9816	1.1726	1.1539	1.0319	1.2756	1.3654	1.2077
Q9Y5X1|SNX9_HUMAN	0.9901	0.9901	0.9901	1.0659	1.0286	0.9992	0.9932	1.0248	0.8867	0.9694	1.0127	0.923	1.1303	1.0907	0.9802	0.9255	0.9917	0.8819	1.0118	1.104	1.0011	1.0359	0.9793	0.9037
O15020|SPTN2_HUMAN	1.1109	1	1	0.9789	1.012	0.8755	0.8536	0.8038	0.8214	0.8757	0.8281	0.8705	0.7737	0.7902	0.7498	0.9224	0.9277	0.9247	0.7919	0.7935	0.7954	0.8079	0.815	0.7381
O60704|TPST2_HUMAN	1.1003	1.1525	1.144	1.7196	1.3833	1.3089	1.5425	1.1551	1.081	1.4492	1.1266	1.1034	0.8894	0.6971	0.6952	0.7785	0.6432	0.6974	0.9036	0.7703	0.7243	0.7124	0.7398	0.6108
P12694|ODBA_HUMAN	1.0599	1.0599	1.0599	1.2077	1.2674	1.0828	1.3188	1.3078	1.1086	1.3522	1.3226	1.0788	0.9068	0.9192	0.7959	0.8731	0.9014	0.8032	1.0124	1.0261	0.9058	1.0194	1.0444	0.8535
P16444|DPEP1_HUMAN	1.1023	1.0531	1.0224	0.9062	0.8446	0.7202	1.2349	1.054	0.9808	1.0847	0.9839	0.8488	1.1904	0.9595	0.9338	0.8317	0.7873	0.6726	0.9433	0.8949	0.7187	1.0761	0.9472	0.7971
P17301|ITA2_HUMAN	0.9974	1.0382	1.0382	1.0261	1.0572	1.008	0.9966	0.9219	1.0172	0.9999	0.9714	1.0626	1.192	1.2256	1.3142	1.6969	1.7639	1.7051	1.1765	1.1523	1.2049	1.441	1.5254	1.7151
P40222|TXLNA_HUMAN	0.9974	0.9974	0.9974	0.8971	0.9907	0.9471	0.8714	0.9673	0.9692	0.852	1.0035	0.924	0.942	1.062	0.9455	0.9586	1.205	1.101	0.9109	1.1046	1.0102	0.8631	1.0694	1.0264
P62995|TRA2B_HUMAN	1.0796	1.091	1.0917	1.0817	1.0137	1.1072	0.9562	0.9184	1.008	1.0768	1.0384	1.1385	1.0479	1.0879	1.0486	1.2053	1.3353	1.255	1.0556	1.0712	1.0698	0.9702	0.9396	0.9697
P80188|NGAL_HUMAN	0.9205	0.9399	0.9606	0.9895	1.1119	1.0298	1.177	1.3109	1.024	1.1299	1.2623	1.0405	1.7188	2.1664	1.7286	1.8531	2.2883	1.741	2.071	2.604	1.9001	2.1828	2.7297	1.9724
Q13642|FHL1_HUMAN	1.1945	1.213	1.1141	1.9813	1.864	1.8599	1.3515	1.1947	1.3575	1.4857	1.356	1.445	2.2328	2.1835	1.9599	1.2896	1.1443	1.1269	1.5147	1.2918	1.2791	1.4554	1.3618	1.5695
Q15276|RABE1_HUMAN	0.9943	0.9943	0.9943	1.0306	0.9012	0.9476	0.8698	0.8737	0.8959	0.8392	0.8491	0.8576	1.0259	0.9382	1.0068	0.899	0.8905	0.9373	0.9556	0.9433	0.9298	0.885	0.8503	0.8843
Q15287|RNPS1_HUMAN	1.0039	1.0039	1.0039	0.8596	0.9535	0.9537	0.8479	0.8762	1.0449	0.8613	0.8798	1.0756	0.9524	0.913	1.1081	1.046	1.1586	1.2312	0.8284	0.9128	1.0774	0.8507	0.936	1.0941
Q5JTH9|RRP12_HUMAN	0.9904	0.9904	0.9904	1.0303	1.0445	0.9637	0.7646	0.7872	0.8215	0.7589	0.7847	0.8022	0.756	0.821	0.7031	0.7013	0.7163	0.7179	0.6012	0.6734	0.6051	0.6666	0.7273	0.6809
Q66K14|TBC9B_HUMAN	1.022	1.022	1.022	0.9466	0.8399	0.9434	1.0261	0.8845	0.9895	0.9426	0.8335	0.9254	0.9899	0.7685	0.879	0.9711	0.7641	0.8956	0.9347	0.8001	0.8379	0.8501	0.6518	0.7707
Q6UW02|CP20A_HUMAN	1.032	1.032	1.032	0.8675	0.9178	0.8746	0.8623	0.927	0.9643	0.8122	0.8511	0.8728	0.741	0.8068	0.763	0.7075	0.8018	0.7755	0.706	0.7598	0.7344	0.6204	0.7202	0.6887
Q8IWJ2|GCC2_HUMAN	0.9841	0.9841	0.9841	0.9439	0.9574	0.9693	0.8351	0.8752	0.7887	0.8219	0.8394	0.8016	0.9302	0.8556	0.8666	0.8615	0.8782	0.8238	0.8294	0.8091	0.8944	0.8366	0.8081	0.8526
Q8N8S7|ENAH_HUMAN	1.027	1.027	1.027	1.0302	0.9658	1.0497	0.8957	0.8804	0.9722	0.9181	0.8891	0.9791	1.1391	0.9947	1.0364	1.2167	1.1321	1.1732	1.0255	1.0014	1.0751	1.1694	1.0954	1.1257
Q8WUF5|IASPP_HUMAN	1.003	1.003	1.003	0.897	0.9794	0.8654	0.9187	0.8759	0.7845	0.9202	0.8734	0.8586	0.9334	1.0078	0.9131	1.0714	1.0727	0.995	0.901	0.9318	0.9154	0.8492	0.9247	0.894
Q96C86|DCPS_HUMAN	1.1616	1.1616	1.0917	1.0932	1.1197	1.0724	1.0537	1.0883	1.0644	1.0831	1.0779	1.0243	1.0615	0.9937	0.9819	0.9594	0.9893	0.9772	1.0114	0.9819	0.9907	0.881	0.9108	0.9111
Q9GZT3|SLIRP_HUMAN	0.9563	0.9563	0.9563	0.8976	0.8373	0.8947	0.8435	0.7835	0.9272	0.8545	0.7969	0.9234	0.7961	0.6877	0.782	1.1958	1.0583	1.2582	0.7711	0.6974	0.8398	0.7505	0.6444	0.7831
Q9NTZ6|RBM12_HUMAN	1.0249	1.0249	1.0249	1.0068	1.0745	1.057	1.0387	1.0816	1.0802	1.067	1.0546	1.0803	0.9432	0.9632	1.0184	1.0557	1.0655	1.0609	1.0218	1.0871	1.0716	0.9963	0.974	1.0364
Q9P035|HACD3_HUMAN	1.1136	1.0749	1.1136	1.0664	1.0822	1.0273	1.1525	1.0878	0.9909	1.239	1.153	1.0322	1.1351	0.9939	0.966	1.1048	1.0115	0.917	1.0827	0.9561	0.8596	1.2688	1.059	0.9425
Q9UGT4|SUSD2_HUMAN	1.0798	1.1025	1.0582	1.5121	1.2621	1.6379	1.7015	1.327	1.8128	1.805	1.3578	1.8646	2.2965	1.7058	2.3233	1.9754	1.5337	2.1204	1.8674	1.4667	1.9677	1.782	1.3978	1.8956
Q9Y2D5|AKAP2_HUMAN	0.953	1.01	1.01	1.0293	1.086	1.2028	0.9979	0.9704	1.1146	1.0181	0.9904	1.0523	1.3673	1.2975	1.3447	1.0933	1.094	1.2476	1.1535	1.0934	1.1701	1.3144	1.2469	1.3112
P05452|TETN_HUMAN	1.0359	0.9951	0.9951	1.4609	1.4193	1.3369	1.3275	1.2441	1.3403	1.3593	1.3125	1.4017	2.9052	2.6838	2.5929	1.9259	1.7597	1.7879	2.0574	1.9524	1.9789	2.218	2.3458	2.5423
P56385|ATP5I_HUMAN	0.9752	0.9752	1.0006	0.8669	0.8947	0.9213	0.9198	1.0167	1.0375	0.9334	1.0056	1.0641	1.0276	1.0432	1.1333	1.0303	1.0245	1.1047	0.9997	1.0554	1.1232	1.108	1.0318	1.1961
O00116|ADAS_HUMAN	0.9915	0.9915	0.9915	0.9168	0.95	0.9185	0.8605	0.8931	0.8342	0.8419	0.8636	0.7656	1.112	1.1272	1.0808	1.0613	1.13	1.0284	1.0032	1.0445	0.9489	1.055	1.0323	0.9638
O00469|PLOD2_HUMAN	1	1	1.0808	1.015	0.9312	1.1961	0.9741	1.0406	1.2065	1.0244	1.104	1.3198	1.2634	1.4292	1.5341	1.3932	1.6953	1.8607	1.599	2.0363	2.0453	1.7309	2.2433	2.259
O00629|IMA3_HUMAN	1.0337	1.0337	0.9855	1.062	1.1711	1.1829	0.9023	0.9785	0.9263	0.9242	0.9687	0.9237	1.0377	1.0806	1.1998	1.1608	1.1894	1.1892	1.0322	1.1131	1.0409	1.039	1.1912	1.1379
O60684|IMA7_HUMAN	1.0383	0.9625	1.0383	1.1034	1.0449	1.1049	0.9766	0.9447	1.0176	1.0191	0.9181	1.0163	1.0491	1.139	1.0028	0.9771	0.9744	1.0025	1.0095	1.0477	0.9817	0.9217	0.9971	1.0131
P00736|C1R_HUMAN	1.0329	1.0329	1.0329	1.2766	1.4514	1.2051	1.1816	1.4228	1.1361	1.2387	1.6188	1.2483	1.9497	2.4418	2.0448	1.5005	2.009	1.6152	1.7858	2.5472	2.0889	2.1046	3.153	2.3129
P01111|RASN_HUMAN	0.9543	0.9543	0.9543	0.8477	0.9697	0.8641	0.7466	0.881	0.7554	0.7623	0.9455	0.8318	0.8337	0.9433	0.7087	0.9033	0.9549	0.8202	0.8341	1.037	0.8074	0.782	0.9058	0.7517
P13521|SCG2_HUMAN	0.9924	0.9924	0.9924	0.8277	0.8131	0.8946	1.0506	0.9614	1.0033	0.9855	0.8618	0.9231	1.1327	1.0288	1.0663	0.8351	0.7733	0.7998	0.9739	0.9548	0.9889	1.1489	1.0206	1.1089
P17096|HMGA1_HUMAN	0.9866	0.9954	1.0712	1.0371	0.9688	1.0775	1.2687	1.2173	1.1996	1.4486	1.1775	1.2112	1.3145	1.2017	1.3081	1.9729	1.7844	1.8349	1.3919	1.1852	1.2164	1.6337	1.2377	1.3376
P22897|MRC1_HUMAN	1.0679	1.1014	1.0679	1.0662	1.0966	1.0496	1.0008	1.1181	1.0379	1.0411	1.2754	1.1385	1.3294	1.4143	1.2441	1.1566	1.2254	1.1273	1.4958	1.8392	1.5007	1.3326	1.5871	1.3451
P29218|IMPA1_HUMAN	0.9628	0.9628	0.9628	1.0347	1.0424	1.1272	1.0167	0.9611	1.2552	0.991	0.8697	1.2273	1.0282	1.0069	1.1723	0.9447	0.9009	1.1748	0.9984	0.9001	1.1924	1.0062	0.965	1.335
P49458|SRP09_HUMAN	1.016	1.0886	1.0886	1.1177	0.9787	0.9773	1.1229	0.9782	0.9195	1.1866	1.023	0.9704	1.1155	0.9305	0.9521	1.2661	1.0533	1.0779	1.1723	0.935	0.9858	1.1935	0.9239	1.0221
P51148|RAB5C_HUMAN	0.9847	1.0469	0.9847	1.0794	1.1284	1.1542	1.186	1.1246	1.0452	1.1471	1.1104	1.1219	1.147	1.1536	1.2061	1.2072	1.1575	1.1749	1.3541	1.2632	1.3354	1.1643	1.1641	1.2084
P51692|STA5B_HUMAN	0.9637	0.9637	0.9637	1.25	1.2202	1.1176	1.0163	1.091	0.881	1.0704	1.0527	0.9085	1.0967	1.1731	0.9118	1.0254	1.0549	0.8648	1.1084	1.1504	0.8932	0.9546	1.0464	0.824
P83111|LACTB_HUMAN	0.9936	0.9936	0.9936	0.9128	0.9269	1.0287	1.0946	1.0243	1.1332	1.0508	1.0444	1.1292	1.1878	1.1542	1.2988	1.0564	1.0878	1.1102	1.1917	1.1485	1.2693	1.1702	1.1667	1.335
Q12884|SEPR_HUMAN	1.1122	1.1122	1.1334	1.2355	1.0755	1.2565	1.3737	1.1347	1.4192	1.6433	1.2956	1.6552	2.2167	1.8784	2.3122	2.0368	1.5973	2.06	2.1193	1.6797	2.2341	2.9294	2.3235	3.0542
Q16186|ADRM1_HUMAN	1.0741	1.0741	1.0741	0.9934	1.0051	0.9663	0.8988	1.0048	0.9262	0.8902	0.9741	0.8787	0.9572	1.1035	1.0304	1.0648	1.2236	1.195	0.9222	1.0856	0.9709	0.9288	1.0684	1.0341
Q16799|RTN1_HUMAN	0.9718	0.9718	0.9718	0.9443	0.9643	0.9668	1.0491	1.0601	0.9885	1.1427	1.0524	0.9576	1.378	1.3122	1.2832	1.14	1.1275	1.0552	1.3577	1.3061	1.2328	1.1779	1.1197	1.1168
Q5T8P6|RBM26_HUMAN	1	1.0479	1	0.9586	1.2211	1.0652	0.9096	1.0314	1.0996	0.9598	1.0386	1.0838	1.0313	1.1272	1.3094	1.0682	1.2207	1.31	0.9315	1.0149	1.0777	0.9299	0.9854	1.0999
Q6PCB0|VWA1_HUMAN	1.0538	0.974	0.974	1.0824	1.0175	1.0472	0.9603	0.8685	0.848	0.9761	0.8865	0.9636	1.0432	0.9366	0.9283	1.0296	0.9224	0.8956	0.9508	0.9112	0.9523	0.9591	0.9246	0.9616
Q70UQ0|IKIP_HUMAN	0.9773	1.0036	0.9773	0.8853	1.0771	1.1029	0.9382	1.1825	1.1157	0.9857	1.2724	1.206	1.2161	1.6134	1.4219	1.1492	1.4895	1.345	1.3347	1.672	1.5032	1.2858	1.8435	1.6754
Q86V81|THOC4_HUMAN	1.0301	0.9446	0.9807	0.8733	0.8553	0.8037	1.1054	1.0521	0.9393	1.1635	1.1276	0.9331	0.8441	0.8621	0.8397	1.2088	1.1962	1.0671	1.0729	1.0649	0.8973	0.9729	1.0031	0.8334
Q8TAT6|NPL4_HUMAN	1.0139	1.0139	1.0139	1.0367	0.916	1.0009	1.02	0.9577	0.9088	0.9818	0.9209	0.9231	1.027	0.9839	1.037	1.1933	1.1564	1.0736	1.0579	1.0037	0.9204	1.0846	0.9808	0.9909
Q8TDB6|DTX3L_HUMAN	1.0123	1.0123	1.0123	0.8786	0.9431	0.931	0.8803	0.9553	0.897	0.9155	0.9914	0.9761	0.9602	0.9828	1.0444	1.0024	1.0751	1.0854	0.965	1.0198	1.0518	0.9986	1.0243	1.0844
Q8WVV4|POF1B_HUMAN	0.9709	0.9709	0.9709	0.8079	0.8395	0.8337	0.8588	0.8678	0.9172	0.863	0.8497	0.8974	0.7504	0.7999	0.7858	0.8466	0.8045	0.8111	0.7035	0.6554	0.6984	0.6793	0.6878	0.721
Q96I24|FUBP3_HUMAN	0.8903	0.8818	0.8824	0.9726	0.9631	0.8871	0.8687	0.9029	0.8493	0.9574	0.9655	0.9537	0.8976	0.8719	0.9165	0.9781	0.9239	1.0283	0.8599	0.8877	0.9269	0.8995	0.8044	0.883
Q9BS40|LXN_HUMAN	1.0988	1.075	1.0085	1.3427	1.173	1.2804	1.3205	1.2342	1.34	1.4899	1.4348	1.4789	2.3689	1.95	2.0526	1.8513	1.6258	1.745	2.2048	1.8745	2.0768	1.8435	1.6614	1.8406
Q9BU23|LMF2_HUMAN	1.0562	1.0562	1.0562	0.8469	0.8601	0.8158	0.8964	1.0037	0.9084	0.7449	0.9102	0.7614	0.6167	0.6802	0.6421	0.5787	0.6481	0.6052	0.4948	0.6198	0.5627	0.5332	0.6256	0.5461
Q9GZR7|DDX24_HUMAN	0.9643	0.9643	0.9643	0.9749	0.9307	0.8495	0.8928	0.8799	0.8736	0.9513	0.9104	0.8746	1.1363	1.0663	0.974	1.4505	1.3381	1.2425	1.0102	0.9145	0.9386	1.1303	1.0446	0.9801
Q9H7Z7|PGES2_HUMAN	1.1988	1.0989	1.139	1.0871	1.1337	1.3067	1.0499	1.0511	1.2546	1.0631	0.9664	1.2627	0.9576	0.9646	1.2146	0.9754	0.9711	1.2215	0.9808	0.9336	1.3026	0.9658	0.9484	1.1644
Q9Y450|HBS1L_HUMAN	1.0151	1.0151	1.0151	1.0984	0.9065	0.9483	0.9926	0.818	0.8264	1.0168	0.801	0.882	0.8117	0.7593	0.8419	0.8702	0.7345	0.7786	0.8908	0.6837	0.7198	0.9391	0.7659	0.8247
P36507|MP2K2_HUMAN	1.0175	1.0175	0.9727	0.962	1.14	1.068	0.9659	1.394	1.3546	0.9926	1.4575	1.3607	0.9113	1.1627	1.0987	0.963	1.3737	1.2799	0.9536	1.3372	1.4018	0.8894	1.4309	1.4339
P30711|GSTT1_HUMAN	1.0232	1.0232	1.0232	0.65	0.8125	0.6835	0.5781	0.7413	0.575	0.4183	0.5522	0.3507	0.4875	0.6154	0.5061	0.4051	0.499	0.4122	0.3561	0.5021	0.305	0.2562	0.3678	0.2285
P58546|MTPN_HUMAN	0.9109	0.9194	0.9109	0.9919	1.0957	1.1653	1.1036	1.4734	1.7167	1.1758	1.3394	1.4845	1.5922	2.1905	2.4547	1.8138	2.4881	2.8945	1.7408	2.3299	2.6358	1.5816	2.2306	2.5914
O00754|MA2B1_HUMAN	1.0735	1.1098	1.1324	1.1698	1.2103	1.107	1.0999	1.081	1.1141	1.2045	1.1506	1.2272	1.1562	1.072	1.167	1.2604	1.1654	1.293	1.2534	1.2216	1.3104	1.1666	1.1959	1.1851
O43493|TGON2_HUMAN	1.0006	1.0006	1.0006	0.9579	0.9087	0.9736	0.9527	0.9069	1.0017	0.8541	0.8927	0.8583	0.9424	0.9171	0.8526	0.9277	0.9489	0.8413	0.8503	0.8751	0.8047	0.8227	0.8375	0.7241
O95372|LYPA2_HUMAN	1.0086	1.0086	1.0086	0.9658	0.993	1.2059	0.8616	0.8417	1.3294	0.8601	0.8692	1.2799	0.8455	0.8592	1.1077	0.8803	0.8974	1.2987	0.7652	0.8023	1.172	0.6537	0.6955	1.1401
P01911|2B1F_HUMAN	0.9846	0.9846	1.0556	1.1957	1.0806	1.4874	1.4037	1.0631	1.9239	2.1653	1.468	2.8184	2.4907	2.5244	4.0783	2.1024	1.6899	2.9601	1.6166	1.1795	2.072	2.439	1.7787	2.9782
P34949|MPI_HUMAN	0.8866	0.8866	0.9159	0.8558	0.7241	0.8144	0.9067	0.7288	0.7925	0.78	0.6246	0.7109	0.6897	0.605	0.6223	0.6006	0.4843	0.5503	0.6803	0.5532	0.6261	0.6555	0.5259	0.5526
P49354|FNTA_HUMAN	1	1	1	1.0107	0.9703	0.9676	0.909	0.9185	0.8599	0.8693	0.8796	0.8709	1.001	0.9539	0.9094	0.9959	1.0072	0.9511	0.948	0.9793	0.8453	0.9024	0.8739	0.8319
P98082|DAB2_HUMAN	0.9969	0.9969	0.9969	1.0374	1.0297	0.9536	0.9518	0.9886	0.926	0.9954	1.1335	0.9583	1.1199	1.1574	1.0766	1.0439	1.1312	0.9836	1.1368	1.2561	1.0472	1.0828	1.1766	1.0387
Q12805|FBLN3_HUMAN	0.9261	0.9261	0.9317	1.2361	1.2213	1.636	1.0038	0.9181	1.3841	1.0148	0.9253	1.4517	2.0063	1.7498	2.3765	1.3324	1.2026	1.7325	1.6271	1.3636	2.2068	1.8189	1.457	2.3828
Q13867|BLMH_HUMAN	1	1	1	0.8999	0.8557	0.8834	0.9718	0.906	0.9896	0.9246	0.8631	0.9423	1.0287	0.9163	1.023	0.9851	1.0204	1.0214	0.985	0.8812	0.999	0.9341	0.8956	1.0221
Q15113|PCOC1_HUMAN	1.0431	1.0431	1.0431	1.1247	1.2076	1.1676	1.0198	1.0403	1.0632	1.0293	1.1394	1.1146	1.7085	1.8959	1.6901	1.3227	1.4376	1.3254	1.8402	2.0521	1.7369	1.7547	1.9116	1.7427
Q15370|ELOB_HUMAN	1.087	1.1442	1.087	1.0741	1.0849	1.1176	1.1721	1.2214	1.2601	1.1471	1.1613	1.1731	1.2079	1.2035	1.2289	1.3597	1.4061	1.4281	1.1486	1.2052	1.1634	1.068	1.2521	1.244
Q16576|RBBP7_HUMAN	1.0318	1.0318	1.0318	0.9856	0.9282	1.0259	1.1465	0.9078	1.0875	1.1546	0.9212	1.0402	1.2399	1.0749	1.2656	1.2874	1.171	1.3332	1.3192	0.9911	1.0889	1.4579	1.2044	1.3518
Q6P2E9|EDC4_HUMAN	0.9825	0.9825	0.9825	0.9745	0.9099	1.008	0.9037	0.8057	0.8955	0.9659	0.923	0.9615	0.803	0.7734	0.9262	0.8266	0.7437	0.8704	0.8353	0.7892	0.8906	0.7646	0.761	0.9397
Q86VM9|ZCH18_HUMAN	1.0124	1	1	0.988	0.8213	0.8973	0.9619	0.8013	0.8579	1.0662	0.914	0.9068	1.052	0.8313	0.9489	1.1913	0.9648	1.0773	1.0741	0.8115	0.8644	0.9913	0.7513	0.856
Q8IU85|KCC1D_HUMAN	1	1	1	1.0588	0.882	1.0507	0.9189	0.8819	0.9009	0.8518	0.8248	0.8541	0.8996	0.7526	0.8089	0.7341	0.7767	0.7824	0.7686	0.7213	0.775	0.732	0.7562	0.7432
Q8IYB3|SRRM1_HUMAN	0.978	0.978	0.978	0.8935	0.9652	0.9732	0.8992	0.9628	0.992	0.9147	1.0101	1.0258	0.9073	0.9803	1.0631	1.0515	1.1317	1.0338	0.8404	0.9857	0.9969	0.85	1.1051	0.9557
Q93084|AT2A3_HUMAN	1	1	1	1.0391	1.0498	1.0257	0.9578	0.9676	0.9492	1.0168	1.0163	0.9723	0.9983	0.9271	0.8722	0.8274	0.7542	0.8059	0.9007	0.883	0.8464	0.9139	0.8283	0.7918
Q9BVC6|TM109_HUMAN	1.0282	1.0907	1.016	1.0595	1.2684	1.0421	1.0034	1.2985	1.0208	1.0223	1.4616	1.0921	0.9594	1.1557	0.9511	0.8622	1.1424	0.8785	0.796	1.1496	0.9519	0.9099	1.2737	1.0597
Q9H3G5|CPVL_HUMAN	0.9043	0.8849	0.9014	0.9423	0.9583	0.9665	1.1421	1.1978	1.147	0.9465	1.0364	0.9592	0.9987	1.0675	1.0131	1.0393	1.0941	1.085	1.1776	1.2849	1.2066	1.0075	1.0022	0.9653
Q9NP72|RAB18_HUMAN	0.989	0.989	0.989	0.984	0.9205	0.9437	0.9679	0.9704	1.0059	0.9313	0.9326	0.9839	0.854	0.878	0.8969	0.9978	0.9662	1.0281	0.9962	0.9267	0.9713	0.9889	0.9982	1.0035
Q9NR46|SHLB2_HUMAN	0.9904	0.9904	0.9904	0.9474	0.9238	1.0054	0.8567	0.7687	0.9105	0.9277	0.9025	1.0486	0.8288	0.7027	0.8691	0.7403	0.683	0.826	0.7979	0.7404	0.8758	0.7654	0.6172	0.8154
Q9UBC9|SPRR3_HUMAN	0.9761	1.0325	1.0843	1.3193	1.0792	1.2114	1.3773	1.1689	1.1919	1.3421	1.2258	1.1533	0.8673	0.8777	0.9108	8.3475	6.2567	7.9164	1.5048	1.2982	1.4142	1.6947	1.4725	1.5642
Q9UBG0|MRC2_HUMAN	0.9379	0.9684	0.9379	1.0065	1.1205	1.0355	0.9999	1.0254	1.0202	1.0827	1.1132	1.1532	1.2405	1.3102	1.2349	1.1365	1.1343	1.1116	1.3982	1.4208	1.4043	1.3392	1.2742	1.3748
Q9UL18|AGO1_HUMAN	0.9973	0.9973	0.9973	0.8831	0.8603	0.8478	0.8196	0.8388	0.8509	0.8197	0.9051	0.8604	0.7967	0.7762	0.8744	0.8312	0.8081	0.7409	0.857	0.8664	0.8501	0.8142	0.7823	0.7804
Q9Y394|DHRS7_HUMAN	1.0325	1.0325	1.0325	1.1144	1.0456	1.1335	1.1183	1.0282	1.0737	1.0718	0.9836	1.07	1.0231	0.961	0.9817	1.094	1.037	1.0841	1.0249	0.9034	0.9947	1.0502	0.8591	0.9958
Q9Y6W5|WASF2_HUMAN	1.097	1.0867	1.1777	1.1241	1.133	1.1591	1.4124	1.2128	1.2575	1.5239	1.2513	1.3192	1.3729	1.2189	1.1876	1.5415	1.3114	1.2639	1.5506	1.2472	1.1907	1.3911	1.2004	1.0804
O14558|HSPB6_HUMAN	0.9618	0.9798	0.9985	1.4655	1.9867	1.5336	1.1956	1.6492	1.3099	1.2793	1.8178	1.4079	1.5084	1.9002	1.6086	1.049	1.4928	1.1195	1.2939	1.934	1.3816	1.391	2.0695	1.5374
O43719|HTSF1_HUMAN	0.975	0.977	0.977	0.9305	0.9796	1.0196	0.9783	1.0026	0.952	0.9333	0.9681	0.93	1.1382	1.0277	1.191	1.208	1.27	1.2817	1.0795	1.0384	0.988	1.0625	1.0465	1.0043
O95793|STAU1_HUMAN	1.0237	1.0237	1.0237	1.1297	1.0367	1.0583	1.1277	0.9528	1.0144	1.1499	0.9998	1.0901	1.212	1.0641	1.0143	1.5098	1.2319	1.198	1.2699	0.9949	1.045	1.3808	1.0411	1.1255
P02792|FRIL_HUMAN	0.9944	1.0254	1.0882	1.53	1.6196	1.9343	1.52	1.3411	2.1047	1.7115	1.4356	2.2454	2.8054	2.7918	3.63	2.3807	2.0684	2.97	2.5284	2.2383	3.4731	4.3959	3.6257	6.0578
P05114|HMGN1_HUMAN	0.9944	0.9981	0.9944	0.8688	0.912	0.8265	0.9547	1.0419	0.9544	0.9142	1.0981	0.9952	0.756	0.8095	0.773	0.8666	0.9234	0.8677	0.6411	0.7984	0.7063	0.5761	0.7013	0.5932
P07358|CO8B_HUMAN	0.9226	0.9153	0.9153	1.4367	1.2566	1.0965	1.165	1.0845	0.9681	1.2422	1.0949	0.949	1.9469	1.7934	1.4686	1.6279	1.3421	1.1728	1.8092	1.4815	1.2952	2.0488	1.6711	1.4458
P13716|HEM2_HUMAN	0.8155	0.8744	0.8744	1.0114	0.8726	0.8448	1.1756	0.8906	0.828	1.236	0.8902	0.828	0.81	0.6887	0.7017	0.8532	0.683	0.6437	0.8697	0.739	0.6811	0.9366	0.6955	0.6599
P14324|FPPS_HUMAN	0.8772	0.8772	0.9111	0.7792	0.7298	0.8288	0.821	0.7629	0.8382	0.8397	0.7755	0.8237	1.0026	0.8148	0.9987	0.8864	0.792	0.9858	0.8871	0.7263	0.9304	0.9218	0.8273	0.9593
P15586|GNS_HUMAN	1.0027	1.0027	1.0027	0.9862	1.0361	1.0294	0.9613	0.9313	0.9674	0.9863	0.9897	1.041	0.9525	0.9085	0.9515	1.059	1.0621	1.0792	1.0788	1.0612	1.0728	1.1304	1.059	1.1871
P18031|PTN1_HUMAN	0.9352	0.9853	0.9853	1.0224	1.1412	1.0576	1.0278	1.2024	1.02	1.0417	1.4081	1.1034	1.1301	1.3223	1.2271	1.3581	1.8004	1.5288	1.3297	1.8628	1.5501	1.2531	1.5712	1.3224
P29992|GNA11_HUMAN	0.9751	0.9751	0.9751	1.0489	1	1.1542	1.0466	0.923	1.1666	1.0266	0.8921	1.1128	1.0767	1.03	1.2148	0.9522	0.8745	1.1032	1.0246	0.8686	1.1503	1.0358	0.9303	1.18
P36969|GPX4_HUMAN	0.9882	0.9882	0.9882	1.0524	0.9617	0.9836	1.0935	1.0216	1.0044	1.0542	1.0021	1.0363	1.1728	1.1623	1.131	1.2267	1.181	1.1816	1.1423	1.0865	1.0645	1.1797	1.1396	1.2202
P40199|CEAM6_HUMAN	1.0809	1.0137	1.0063	1.4443	1.1482	1.0458	1.4474	1.0936	1.0028	1.4483	1.0746	0.8844	2.1259	1.6284	1.1957	2.4043	1.9056	1.445	2.705	2.0327	1.451	5.173	3.6188	2.4478
P46108|CRK_HUMAN	0.9728	0.9728	0.9728	0.929	1.0137	1.0228	0.8849	0.8946	1.0002	0.8773	0.884	0.9653	0.8788	0.9979	0.9707	0.843	0.8546	0.95	0.7969	0.841	0.8636	0.9669	0.9609	1.0003
P61457|PHS_HUMAN	1.1849	1.1545	1.1545	1.503	1.1506	1.105	1.7276	1.182	1.1855	1.994	1.2754	1.2519	1.1687	0.8196	0.8609	1.3995	0.8402	0.9594	1.7884	1.0229	0.9995	1.5251	0.9058	0.9492
Q06787|FMR1_HUMAN	1.0181	1.0181	1.0181	1.0297	0.9821	0.9642	1.0492	0.9328	1.0288	1.0947	0.9593	0.9723	1.0032	1.0351	0.9997	1.0421	1.0524	1.0569	0.9441	0.924	0.976	0.8159	0.8345	0.8829
Q08431|MFGM_HUMAN	1.009	1.009	1.009	0.8989	0.9622	0.9476	0.9257	1.0371	0.8907	1.035	1.1359	0.9116	1.6566	1.7129	1.4699	1.1181	1.1436	0.9857	1.1258	1.1894	0.942	1.5018	1.5042	1.2627
Q13459|MYO9B_HUMAN	1.0148	1.0148	1.0148	1.1288	1.1011	1.0783	0.9198	0.8917	0.9819	0.9717	0.9144	1.0063	1.3359	1.1862	1.2437	1.1733	1.0467	1.1135	1.1388	0.9958	1.0914	1.1982	1.0251	1.1044
Q13616|CUL1_HUMAN	1.0088	1.0088	1.0088	0.9314	0.8816	0.8931	0.9046	0.865	0.8652	0.8987	0.8812	0.8261	0.8975	0.8313	0.8452	1.0025	0.9387	0.9243	0.9507	0.8442	0.8934	0.9247	0.8731	0.8508
Q14161|GIT2_HUMAN	0.9772	0.9772	0.9772	0.901	0.8863	0.8681	0.9453	0.8781	0.8787	0.9399	0.9728	0.96	0.9116	0.9288	0.9055	0.9122	0.9125	0.848	0.9304	0.965	0.921	0.8887	0.9228	0.9098
Q6P1M3|L2GL2_HUMAN	0.9988	0.9988	0.9988	0.9924	0.9675	0.9649	0.8159	0.8109	0.8575	0.8954	0.9255	0.9117	0.8632	0.8437	0.8435	0.7347	0.7576	0.7798	0.7796	0.7344	0.8038	0.8138	0.7822	0.8092
Q6UXG2|K1324_HUMAN	1.0082	1.0082	1.0082	0.9603	1.008	0.9382	0.7104	0.6998	0.6913	0.7681	0.7363	0.7453	0.5248	0.4667	0.5169	0.4472	0.4005	0.4293	0.477	0.4225	0.4697	0.4032	0.3488	0.3966
Q8NBJ7|SUMF2_HUMAN	0.9679	0.9621	0.9129	1.1163	0.9285	0.9573	1.2033	0.8483	0.9439	1.2633	0.8967	1.0805	1.1325	0.8324	0.9331	1.3646	0.9538	1.0517	1.1747	0.8863	0.9714	1.2653	0.8234	0.9425
Q8WWM9|CYGB_HUMAN	0.9918	0.9918	0.9918	1.0895	1.1288	1.1604	1.0832	1.2559	1.1866	1.1732	1.4022	1.3628	1.3239	1.4333	1.3327	1.0649	1.2975	1.2071	1.123	1.3031	1.1961	1.1792	1.4463	1.2419
Q8WYA6|CTBL1_HUMAN	1	1	1	1.0009	0.9362	0.9723	0.8845	0.9721	1.0291	0.9185	0.9097	1.0808	0.9739	0.9993	1.0241	1.0511	1.0975	1.1014	0.9551	0.901	0.9476	0.9674	0.9157	1.0474
Q8WZA0|LZIC_HUMAN	1.0053	1.0053	1.0053	1.0606	1.1819	1.1106	0.9801	1.0629	0.9628	0.9362	1.0474	0.9859	0.9466	0.9799	0.9417	1.0606	1.0928	1.0245	0.9688	0.9993	0.9829	0.8145	0.9042	0.8131
Q92973|TNPO1_HUMAN	1.0221	1.0221	1.0221	0.8138	1.0351	0.8404	0.8368	0.9676	0.8623	0.8887	0.9699	0.9311	1.167	1.2984	1.0675	0.9103	1.0432	0.8918	0.6706	0.8191	0.6602	0.8779	1.0741	0.842
Q9H8H3|MET7A_HUMAN	1.2221	1.3085	1.3085	1.1507	1.2446	1.1524	1.158	1.1099	1.1998	1.0965	1.029	1.0926	0.8816	0.7488	0.7384	0.6039	0.6346	0.6147	0.7047	0.6761	0.6931	0.4706	0.4891	0.5487
Q9HCB6|SPON1_HUMAN	1	0.9907	1	1.2249	1.3916	1.331	0.9891	1.2749	1.148	1.0129	1.3175	1.3551	1.5543	1.9543	1.5989	1.0279	1.3511	1.2856	1.4363	1.9756	1.5376	1.3578	1.9221	1.6101
Q9HCU5|PREB_HUMAN	1.029	1.029	1.029	1.0369	0.9873	1.005	0.9972	0.9561	0.8251	0.9878	0.9984	0.8448	0.8283	0.858	0.8283	0.7709	0.7542	0.7474	0.818	0.7947	0.7597	0.7701	0.7953	0.7526
Q9NV70|EXOC1_HUMAN	0.9759	0.9759	0.9759	0.8778	0.9177	0.9095	0.9798	0.8346	0.8716	1.017	0.8084	0.8761	0.9113	0.8372	0.8816	0.9656	0.8507	0.8723	0.8718	0.8499	0.869	0.8987	0.7472	0.8035
Q9NVS9|PNPO_HUMAN	1.0588	1.0588	1.0588	1.0563	1.0922	1.1108	1.1446	1.1768	1.3319	1.1288	1.1213	1.3168	1.065	1.0106	1.2163	1.0188	1.0191	1.2308	1.1964	1.053	1.368	1.0958	1.0496	1.3573
Q9UIQ6|LCAP_HUMAN	1.0277	1.0277	1.0277	1.0214	1.0369	1.1014	1.0769	0.9911	1.0462	1.1211	0.9644	1.0838	1.063	1.0854	1.1348	1.3555	1.2595	1.2491	1.1967	1.0841	1.1532	1.051	1.0595	1.0934
Q9UQN3|CHM2B_HUMAN	0.9876	0.9876	0.9876	0.7753	0.7856	0.7677	0.8137	0.7146	0.735	0.8278	0.7549	0.7687	0.9321	0.7766	0.7894	0.8746	0.7542	0.7473	0.8177	0.7103	0.7477	0.94	0.7836	0.805
Q9Y2W2|WBP11_HUMAN	0.9975	0.9975	0.9975	0.9016	0.9035	1.0109	0.8254	0.8617	1.0055	0.8767	0.9185	0.9997	0.8378	0.8408	1.0857	0.9873	1.0513	1.1862	0.8459	0.8647	1.0179	0.8797	0.8207	1.0221
Q6P587|FAHD1_HUMAN	0.9833	0.9833	0.9833	0.922	0.9393	0.9401	1.0287	0.9851	1.0506	1.0121	0.9874	1.087	0.6968	0.6791	0.7227	0.8454	0.8243	0.8576	0.8079	0.8198	0.8139	0.7075	0.739	0.7683
P61927|RL37_HUMAN	0.7975	0.7831	0.8078	1.1363	0.7287	0.87	1.636	0.8881	1.1117	1.6919	0.8256	1.0538	0.9615	0.5902	0.6969	0.9715	0.5372	0.7124	1.0839	0.5635	0.732	1.1399	0.5914	0.7138
O00291|HIP1_HUMAN	0.9772	0.9772	0.9772	1.059	0.9706	0.9707	0.8652	0.825	0.8178	0.9292	0.8676	0.9417	1.2196	1.101	1.1432	1.0614	1.0096	1.0975	1.0507	1.0017	1.0436	1.1685	1.0704	1.1691
O14964|HGS_HUMAN	1.0126	1.0926	1.0272	1.0512	1.0684	1.1142	0.9954	1.0628	1.0601	1.0205	1.0158	1.074	1.0239	1.0866	1.1542	1.0759	1.0671	1.2289	1.0825	1.0213	1.1641	1.0951	1.0605	1.265
O75340|PDCD6_HUMAN	1.1214	1.1214	1.1214	1.1387	1.3177	1.0492	1.2654	1.4112	1.188	1.3587	1.5597	1.2419	1.2014	1.0917	1.0359	1.0883	1.1814	1.027	1.3326	1.3175	1.0344	1.291	1.2387	1.0463
O94804|STK10_HUMAN	1.0043	1.0043	1.0043	0.9733	0.9565	0.9439	1.0623	0.964	0.9807	1.0007	1.0132	1.0062	1.2246	1.173	1.2365	1.2038	1.1544	1.2356	1.2804	1.2595	1.2704	1.1028	1.1915	1.0737
P02760|AMBP_HUMAN	1.0609	1.0026	1.0609	1.4751	1.4587	1.3774	1.2864	1.3039	1.1238	1.2408	1.2336	1.0692	2.8427	2.4273	2.2642	1.3528	1.2618	1.1374	1.6756	1.5739	1.3452	1.987	1.8259	1.388
P04233|HG2A_HUMAN	1.0511	0.9814	1.1003	1.0634	1.2258	1.2852	1.3535	1.557	1.675	1.3472	1.8982	1.8852	1.7627	1.9963	1.8748	1.7117	1.9745	2.0055	1.8786	2.386	2.3085	1.7367	2.3422	2.1197
P13569|CFTR_HUMAN	1.067	1.067	1.067	0.8967	0.9125	0.993	0.8897	0.8261	0.8833	0.8394	0.7546	0.7509	0.6563	0.5852	0.6261	0.6554	0.5705	0.6064	0.6457	0.5633	0.5609	0.6155	0.5671	0.5471
P20020|AT2B1_HUMAN	1	1	1	0.8959	0.9096	0.9635	0.8848	0.9001	0.925	0.8601	0.8674	0.864	0.8155	0.8101	0.8575	0.8095	0.8116	0.8395	0.8545	0.8316	0.8386	0.7782	0.7794	0.801
P28290|SSFA2_HUMAN	1.0299	1.0299	1.0299	0.8868	0.8156	0.8096	0.8078	0.7898	0.7283	0.8815	0.7515	0.7052	0.8325	0.8101	0.7528	0.914	0.9283	0.8292	0.7814	0.7638	0.6595	0.7991	0.7893	0.672
P35520|CBS_HUMAN	0.9496	0.9388	0.9845	1.7004	1.6396	1.5633	0.813	0.8946	0.8992	0.9166	0.9855	1.0535	0.4916	0.5231	0.615	0.4173	0.4498	0.547	0.4783	0.5227	0.6491	0.3905	0.4734	0.6014
P40313|CTRL_HUMAN	1.0878	1.0484	1.0899	1.2824	1.4787	1.1517	1.1564	1.7854	1.0437	1.3556	2.1407	1.1698	0.6587	0.8398	0.5634	0.6034	0.8086	0.5812	0.7555	1.0492	0.6421	0.6123	1.0863	0.5661
P51114|FXR1_HUMAN	1.0295	1.0295	1.0295	1.0334	0.9529	0.9875	1.046	0.936	0.9893	1.1512	1.0372	0.9785	1.0444	0.9433	0.9632	1.3947	1.2305	1.1529	1.1299	1.0726	0.9665	0.9221	0.9316	0.8647
P55058|PLTP_HUMAN	0.8809	0.8809	0.8809	0.8538	0.8183	0.8082	0.739	0.7474	0.5964	0.699	0.7382	0.6093	0.7213	0.7136	0.6057	0.7078	0.6695	0.6345	0.7744	0.7973	0.6777	0.7399	0.7006	0.6161
P57740|NU107_HUMAN	0.9967	0.9967	0.9967	0.9864	0.9061	0.9168	0.9805	0.7744	0.8485	1.0227	0.808	0.8261	1.0024	0.8342	0.8999	1.1009	0.8049	0.8482	1.0558	0.8176	0.8723	0.9287	0.7635	0.7975
Q13586|STIM1_HUMAN	0.9457	0.9457	0.9457	0.8754	0.8345	0.8774	0.8246	0.941	0.8322	0.8869	1.0388	0.8906	0.7936	0.8025	0.7248	0.7907	0.8651	0.7604	0.8973	0.9648	0.81	0.8991	1.0164	0.7552
Q15631|TSN_HUMAN	0.9515	0.952	0.9515	1.0234	1.075	0.9168	1.2067	1.2382	0.9262	1.1131	1.2055	0.8804	1.0327	1.0774	0.8949	1.0772	1.2024	0.9426	1.0318	1.1193	0.879	1.0813	1.2225	0.9265
Q68EM7|RHG17_HUMAN	1.0011	1.0011	1.0011	1.1228	1.0751	1.0666	1.1609	1.0194	0.9778	1.1035	1.0085	1.0106	1.2523	1.0401	0.9877	1.2149	1.0103	0.9995	1.298	1.0501	1.017	1.2666	0.9697	1.0177
Q969G3|SMCE1_HUMAN	0.9873	0.9873	0.9873	0.9332	0.9235	0.9267	0.8661	0.859	0.9385	0.8354	0.8929	0.8628	1.0335	0.9907	0.8926	0.8893	0.9323	0.9288	0.8124	0.8213	0.8276	0.9047	0.8588	0.8797
Q96FV2|SCRN2_HUMAN	1	1	1	0.9747	0.9424	1.0291	0.8966	0.8878	1.0091	0.8895	0.8878	1.0402	0.827	0.9204	1.0315	0.7758	0.8462	0.9287	0.8192	0.8678	1.0626	0.8316	0.8666	1.0486
Q99442|SEC62_HUMAN	1	1	1	1.0177	1.2612	0.9229	1.0911	1.3835	1.0847	0.886	1.2122	0.8366	0.7425	0.9938	0.7621	0.7811	1.0884	0.7985	0.7485	1.0131	0.777	0.7025	0.9324	0.7073
Q9BW30|TPPP3_HUMAN	0.9943	0.9943	0.9943	0.9645	0.9908	0.9395	1.036	1.1563	1.0074	1.0538	1.101	0.9966	1.0601	1.1454	1.0008	0.9761	1	0.9474	0.9283	0.9299	0.8453	1.0026	1.0569	0.9031
Q9H008|LHPP_HUMAN	1.0127	1.0236	0.9514	1.1601	1.2213	1.1107	0.904	0.8402	0.77	0.8721	0.8113	0.7252	1.283	1.2755	1.218	1.1182	1.1331	1.0687	1.1844	1.2203	1.1632	1.2211	1.1484	1.1576
Q9H3N1|TMX1_HUMAN	0.9736	0.9736	0.8988	0.923	0.8731	0.8366	1.2435	0.979	1.0178	1.1411	0.9281	0.9596	1.0666	0.8847	0.9033	1.5641	1.2226	1.2723	1.1595	0.9196	0.9286	1.1141	0.8683	0.8666
Q9H6Z4|RANB3_HUMAN	1.0495	1.0495	1.0495	0.9741	1.0524	0.9864	0.8566	1.0385	0.9194	0.8612	1.0594	0.9491	0.8717	0.9626	0.9447	0.7943	0.9498	0.8865	0.7441	0.9717	0.8972	0.6355	0.8769	0.7337
Q9H8Y8|GORS2_HUMAN	1.0048	1.0048	1.0048	1.1102	0.9739	1.0993	0.9104	0.8401	0.8881	0.8344	0.7693	0.8852	0.8313	0.7424	0.8822	0.8103	0.8051	0.8636	0.8036	0.7724	0.859	0.749	0.7255	0.8472
Q9HD26|GOPC_HUMAN	1.0157	1.0157	1.0157	1.0225	1.0135	1.1093	0.9788	0.865	0.9767	0.9573	0.8866	1.0035	0.9931	0.8914	1.0877	1.0119	0.919	1.0545	1.0062	0.8855	1.1028	1.0754	1.02	1.1695
Q9NRN5|OLFL3_HUMAN	0.9982	0.9982	0.9982	1.2707	1.5252	1.5959	1.141	1.468	1.6964	1.1406	1.5211	1.7077	1.6309	2.0644	2.3212	1.2213	1.5476	1.6854	1.4532	1.9778	2.1241	1.542	1.9925	2.1921
Q9UKK3|PARP4_HUMAN	1	1	1	1.0298	0.886	0.8419	0.9487	0.8969	0.8323	1.0074	0.9745	0.8716	1.0576	1.0738	1.0908	1.1205	1.1491	1.058	1.1645	1.1125	1.0395	1.1506	1.0927	0.9941
Q9UKK9|NUDT5_HUMAN	0.9605	0.9605	1.0639	0.8724	0.835	0.9978	0.814	0.79	0.9112	0.9472	0.8526	0.9879	0.7795	0.7326	0.8184	0.8465	0.8159	0.95	0.7909	0.7644	0.8668	0.8353	0.7805	0.8896
Q0VAF6|SYCN_HUMAN	0.9247	0.896	1.0013	1.1123	1.0843	1.0963	1.2569	0.9813	0.943	1.406	1.1449	1.0947	0.3958	0.3404	0.413	0.293	0.2891	0.3107	0.4981	0.3858	0.4513	0.3179	0.2654	0.3449
A0AV96|RBM47_HUMAN	0.9781	0.9781	0.9781	0.9644	0.901	0.8942	0.9022	0.9237	0.8765	0.8908	0.8687	0.849	0.82	0.8042	0.7601	0.882	0.8593	0.8258	0.8489	0.7873	0.7682	0.8034	0.7605	0.7431
O00584|RNT2_HUMAN	0.9788	0.9827	1.0528	0.9452	0.8602	1.0564	1.0472	0.9556	1.1274	1.1049	0.9897	1.2017	1.0546	0.9187	1.1724	0.9545	0.8675	1.0369	1.3937	1.1743	1.4607	1.5388	1.3375	1.5411
O14879|IFIT3_HUMAN	1.0835	1.0835	1.0835	1.3393	1.1979	1.1841	1.4428	1.3021	1.4832	1.2573	1.198	1.2167	1.5327	1.4037	1.3548	1.8961	1.6898	1.8608	1.7051	1.4814	1.4627	1.9422	1.5659	1.6931
O15460|P4HA2_HUMAN	1	1	1.0743	1.0681	0.9943	1.01	1.0822	0.9686	1.0072	1.194	1.0118	1.0391	1.3745	1.2488	1.2169	1.557	1.3226	1.3864	1.7876	1.5463	1.5543	1.7493	1.3835	1.4848
O43432|IF4G3_HUMAN	0.975	1.041	1.0747	1.0821	0.9872	1.1104	1.125	1.048	1.1718	1.0676	0.9648	0.9912	1.178	1.0966	1.1388	1.1794	0.9972	1.0789	1.0322	0.8823	0.9996	1.2208	1.0234	1.2101
O76003|GLRX3_HUMAN	1.032	1.032	1.032	1.0754	1.0499	0.9785	1.1423	0.9542	0.9951	1.0882	0.9459	1.0039	1.2284	1.1331	1.0777	1.4641	1.2332	1.2362	1.3052	1.1166	1.1121	1.355	1.0987	1.0909
P16278|BGAL_HUMAN	1.0052	1.0321	1.0052	0.9818	1.0695	0.8604	1.0454	1.2222	0.925	1.0357	1.2163	0.8615	1.0354	1.0982	0.9178	0.9782	1.0931	0.8994	1.006	1.1522	0.8816	1.1603	1.3327	0.984
P21953|ODBB_HUMAN	1.011	1.011	1.011	0.9782	0.9967	0.9899	0.9258	0.9401	0.9117	0.8614	0.9027	0.8717	0.5759	0.5968	0.5817	0.5253	0.5563	0.5352	0.5648	0.6147	0.5887	0.4836	0.5727	0.4763
P26006|ITA3_HUMAN	0.9684	0.9684	0.9684	0.9243	1.0136	1.052	0.8935	0.8937	0.8571	0.9077	0.8612	0.8967	0.9526	0.9555	0.9305	1.6585	1.5268	1.412	0.9736	0.9141	0.928	1.2248	1.2063	1.1721
P46976|GLYG_HUMAN	1.0003	1.0003	1.0003	1.099	1.0439	1.1147	1.0613	1.0785	1.1137	1.0456	1.1349	1.0638	0.9693	0.9903	1.076	1.1039	1.0436	1.0426	0.9544	1.092	0.9828	0.9915	1.0431	1.0207
P52630|STAT2_HUMAN	1	1	1	0.9448	0.9062	0.9745	0.8986	0.9153	0.955	0.9582	0.9555	1.0466	1.3137	1.2816	1.4511	1.3584	1.3799	1.4853	1.2957	1.3827	1.4607	1.1814	1.3972	1.5434
P55735|SEC13_HUMAN	0.9335	0.9914	1.0628	1.0653	1.0565	1.1754	0.9078	0.8347	1.0599	1.0557	0.9949	1.0955	0.9294	0.9772	1.0222	0.8179	0.8514	1.0301	0.9681	0.8922	1.1301	1.03	1.0409	1.112
P61081|UBC12_HUMAN	1.0006	1.0006	1.0006	0.8815	0.8543	0.9106	0.9389	0.9024	1.0473	0.9319	0.881	1.0761	0.9584	0.959	0.9839	1.0392	1.1142	1.1417	0.8962	0.8931	1.0613	0.8594	0.9424	0.9614
Q01085|TIAR_HUMAN	1.0353	1	1	1.3691	0.9525	0.9588	1.5438	0.9118	0.9119	1.7016	0.9253	0.9176	1.6003	0.9798	1.091	1.632	0.9608	0.9323	1.6401	0.9075	0.9259	1.4167	0.7606	0.7572
Q7KZ85|SPT6H_HUMAN	0.9332	1	1	0.9113	0.9898	0.964	0.8805	0.8917	0.857	0.9172	0.9303	0.833	0.8213	0.9241	0.8958	0.8889	1.0689	0.9406	0.8479	0.99	0.8905	0.8523	1.012	0.8524
Q7Z5R6|AB1IP_HUMAN	1	0.9899	1	1.0157	0.9773	1.0381	1.1651	1.1504	1.1083	1.3246	1.2773	1.2011	1.4467	1.2605	1.3771	1.6741	1.3992	1.4975	1.6772	1.52	1.5186	1.5425	1.3749	1.3781
Q7Z739|YTHD3_HUMAN	1	1.0332	1	1.106	1.7518	1.1017	0.9721	1.978	1.0756	1.032	2.2293	1.1245	1.1894	1.4996	1.1615	1.2518	1.8764	1.3655	1.0558	1.7841	1.3191	1.2056	1.678	1.2116
Q86XP3|DDX42_HUMAN	0.9655	0.9655	0.9458	0.9204	0.9488	0.9746	0.842	0.8575	0.9343	0.917	0.8911	1.0376	0.8642	0.8478	0.8366	0.896	0.9374	0.8999	0.8669	0.9001	0.9204	0.8597	0.8757	0.9046
Q8N8N7|PTGR2_HUMAN	0.9795	0.9795	0.9795	0.8898	0.9405	0.9253	0.8554	0.9401	0.8083	0.8721	0.9589	0.8764	0.7228	0.8231	0.6876	0.7175	0.8216	0.7471	0.7421	0.8654	0.741	0.7008	0.8475	0.6746
Q92575|UBXN4_HUMAN	1.0383	1.0383	1.0383	1.1386	1.0202	0.9355	1.034	0.8883	0.8864	0.9924	0.8894	0.8489	0.9027	0.8055	0.8107	1.0271	0.9064	0.8243	0.8784	0.7756	0.7752	0.9146	0.7712	0.7435
Q92820|GGH_HUMAN	1.0392	1.0392	1.0281	0.8909	0.963	1.0007	1.2324	1.1491	1.1596	1.0846	1.0229	1.0023	1.0311	1.0279	1.068	1.3619	1.3022	1.4165	1.1815	1.1533	1.1891	1.2973	1.2413	1.2432
Q96GQ7|DDX27_HUMAN	1	1	1	0.8442	0.9102	0.929	0.7848	0.922	0.8645	0.8387	0.9501	0.8882	0.7487	0.9236	0.8499	0.9362	1.0627	1.0226	0.7863	0.9261	0.8389	0.8052	0.8935	0.8452
Q96K76|UBP47_HUMAN	1.0234	1.0234	1.0234	1.0468	1.0496	0.9721	0.9032	0.8899	0.8388	0.948	0.9158	0.9105	0.8936	0.8673	0.8257	0.9049	0.8938	0.8615	0.8807	0.9081	0.8741	0.8503	0.8994	0.7691
Q96KC8|DNJC1_HUMAN	0.9943	0.9943	0.9943	0.9328	0.8844	0.9909	0.7804	0.7882	0.812	0.7341	0.7277	0.7889	0.7138	0.6964	0.7381	0.6957	0.6948	0.7226	0.7125	0.6402	0.7156	0.6603	0.6751	0.667
Q96TC7|RMD3_HUMAN	1	1	1	0.9903	0.9596	0.9647	0.8915	0.8368	0.9975	0.991	0.8991	0.9812	0.9343	0.7988	0.9716	0.9787	0.9231	1.1509	0.9723	0.93	1.0324	0.9559	0.9796	1.1069
Q9H0E2|TOLIP_HUMAN	0.9909	0.9942	0.9909	1.0489	1.1245	1.0251	0.9424	1.0313	1.0257	0.9653	1.0992	1.1253	0.9892	0.9854	0.9225	0.9058	0.9012	0.9276	0.9368	1.0041	0.9685	0.9455	1.0148	0.9982
Q9NPH2|INO1_HUMAN	1.0461	1.0557	1.0557	1.2259	1.073	1.0187	1.5178	1.0356	0.9899	1.578	1.0031	0.9401	1.0782	0.8082	0.7758	1.1427	0.8424	0.7528	1.2051	0.8235	0.7327	1.0764	0.6298	0.6262
Q9NZL9|MAT2B_HUMAN	1	0.947	1	0.9631	0.9182	0.8929	0.9033	0.939	0.8883	0.9765	1.0581	0.9858	1.0148	1.01	0.9121	1.0691	1.1123	0.9588	1.0004	1.0459	0.9169	0.9707	0.9662	0.9289
Q9P2T1|GMPR2_HUMAN	1.0683	1.0683	1.0634	1.2198	0.9494	0.9594	1.4963	0.9575	1.0322	1.6773	1.0631	1.0514	1.2024	0.8809	0.8653	1.4833	0.9985	1.0274	1.4903	0.9375	0.9806	1.3848	0.8382	0.9217
Q9UBF2|COPG2_HUMAN	0.9883	0.9883	0.9883	1.0732	1.0783	0.9327	0.9616	0.9746	0.9451	1.0186	0.9815	0.9554	0.9609	0.9504	0.8902	1.0744	1.0112	0.9482	0.9939	0.9603	0.869	1.0425	0.9659	0.8718
Q9UBW8|CSN7A_HUMAN	1.1043	1.1245	1.1043	1.1578	1.1116	1.0386	1.0164	1.0928	1.074	0.9472	1.0035	1.0632	1.0173	1.0337	1.0042	0.9235	0.9914	1.0065	0.9845	1.0203	1.05	0.9126	1.0366	0.9954
Q9UN36|NDRG2_HUMAN	1.0324	0.9905	1.1021	1.1209	1.0136	1.1728	1.0805	0.9859	1.0929	1.126	1.0172	1.0773	0.9281	0.9145	0.9485	0.9254	0.8764	0.918	1.0021	0.9119	1.045	0.9113	0.9539	0.9324
Q9Y6E0|STK24_HUMAN	1.0232	1.0232	1.0232	0.9829	0.9596	1.0341	1.1161	1.0664	1.0875	1.083	1.0182	1.0733	1.1675	1.1115	1.1603	1.4017	1.2683	1.3026	1.3323	1.1105	1.2435	1.203	1.07	1.2406
P61803|DAD1_HUMAN	0.8956	0.9634	0.877	0.9254	1.025	0.8589	0.8932	1.005	0.8243	0.8684	1.038	0.8136	0.6174	0.7117	0.546	0.5605	0.6326	0.5141	0.6019	0.7212	0.5535	0.62	0.7121	0.5671
P02746|C1QB_HUMAN	1	0.9891	1	1.2128	1.2994	1.2907	1.145	1.2654	1.1399	1.2404	1.3731	1.2566	1.7429	1.6821	1.8126	1.6214	1.5724	1.6911	1.7464	1.9627	1.9617	1.9388	2.103	2.037
P62942|FKB1A_HUMAN	0.8734	0.8842	0.8961	1.1236	1.0681	1.1201	0.8269	0.7749	0.8476	1.0511	0.865	0.8852	1.3042	1.1347	1.1105	1.2755	1.1118	1.1314	1.2512	1.0292	1.1356	1.3224	1.0908	1.1235
O60888|CUTA_HUMAN	0.99	0.99	0.99	1.0773	1.1047	1.0811	0.9312	0.9507	1.0086	0.9019	1.0024	0.9821	0.8828	0.9067	0.9097	0.7904	0.8011	0.8299	0.7739	0.8795	0.8573	0.8429	0.9367	0.952
P04216|THY1_HUMAN	0.9175	0.8841	0.8829	1.2718	1.1702	1.1507	1.0045	1.0577	0.9796	1.161	1.3694	1.1899	1.4852	1.6165	1.6451	1.1463	1.411	1.2753	1.5035	1.8715	1.5876	1.5985	1.8775	1.7425
P07919|QCR6_HUMAN	0.7735	0.7635	0.8322	0.9742	1.0723	1.5658	0.8831	1.0065	1.5022	0.8953	1.0686	1.5905	0.7402	0.762	1.0775	0.839	0.9488	1.3271	0.879	0.9498	1.5977	0.7136	0.8462	1.1749
P09110|THIK_HUMAN	1	1	1	1.1195	1.0416	1.0482	0.9376	0.8308	0.9302	0.9153	0.8812	0.9892	1.0047	0.9454	1.0549	1.0337	0.9253	1.0792	1.065	1.0189	1.1125	1.0269	0.9056	1.0677
P11279|LAMP1_HUMAN	1.1413	1.1289	1.0311	1.0229	1.0105	0.9945	1.0281	1.0223	1.1918	1.074	1.1176	1.2949	1.0729	1.0936	1.1197	1.1455	1.0914	1.3235	1.2298	1.2089	1.4408	1.3072	1.472	1.7837
P16422|EPCAM_HUMAN	1.0563	1.0563	1.0563	0.9426	0.8919	0.9423	1.1217	1.1074	1.0397	1.006	0.932	0.9092	0.6237	0.5783	0.5768	0.7238	0.7336	0.7161	0.6802	0.6104	0.6389	0.5817	0.5813	0.5762
P16989|YBOX3_HUMAN	1.1032	1.0945	1.0945	0.9233	0.8319	0.8475	0.9217	0.8165	0.8431	0.8404	0.7865	0.747	0.71	0.6582	0.5892	0.7593	0.7502	0.6644	0.5847	0.5309	0.4861	0.5937	0.5042	0.5035
P27361|MK03_HUMAN	1.0423	1.0423	1.0423	1.062	1.0364	1.2055	1.2071	1.2249	1.3723	1.1625	1.1573	1.3883	1.2994	1.2673	1.3474	1.237	1.1034	1.3915	1.3307	1.2427	1.426	1.419	1.3223	1.5667
P49773|HINT1_HUMAN	0.9099	0.909	0.9099	0.8198	0.9288	0.9281	0.8466	1.0108	0.9691	0.8297	0.9985	0.9383	0.8471	0.9307	0.8395	0.9233	1.0159	0.9563	1.0095	1.1084	1.0913	0.7544	1.0172	0.8724
P61086|UBE2K_HUMAN	1.1041	1.0436	1.1041	1.017	1.0625	1.1427	0.9863	1.017	1.0298	0.9103	1.0575	1.0346	0.9751	1.0524	1.0471	1.0833	1.1743	1.2408	0.8457	1.0804	1.052	0.9189	1.1158	1.05
P61421|VA0D1_HUMAN	1.0413	1.1115	1.1115	1.0527	1.1072	0.981	1.2011	1.2251	0.9444	1.2921	1.2941	0.951	1.2503	1.2218	0.9165	1.2886	1.1242	0.9138	1.389	1.2952	0.8973	1.6598	1.4776	1.0295
P63098|CANB1_HUMAN	0.9925	0.9925	0.9925	1.0973	0.9981	0.9904	1.0319	1.0359	0.9887	0.9829	1.0109	0.9241	1.1453	1.1502	1.122	1.2256	1.2664	1.1987	1.1236	1.1943	1.1066	1.0928	1.136	1.0299
P83916|CBX1_HUMAN	1.0546	1.0546	1.0486	0.9368	0.9083	1.0134	0.9343	0.9673	1.116	1.0642	0.9553	1.1359	0.9696	0.8929	1.0507	1.0708	1.0376	1.1978	0.9323	0.8571	1.0817	0.9915	1.0192	1.2719
Q13948|CASP_HUMAN	0.9608	0.9608	0.9608	0.9341	0.96	0.916	0.8084	0.8811	0.7936	0.8305	0.882	0.8194	0.879	0.8704	0.8615	0.8935	0.9096	0.9143	0.8016	0.8179	0.8288	0.9085	0.9463	0.9139
Q14160|SCRIB_HUMAN	1.0217	1.0217	1.0217	0.9637	0.9927	0.9594	0.8845	0.8856	0.8942	0.9403	1.0163	0.9902	0.8862	0.9687	0.7777	0.9797	1.0076	0.9154	0.8888	0.8997	0.84	0.8259	0.9894	0.7431
Q15006|EMC2_HUMAN	0.9863	0.9863	0.9863	0.9564	0.9701	0.9605	0.8365	0.8808	0.9953	0.8263	0.7852	0.9093	0.7907	0.7565	0.9122	0.7824	0.7909	0.8977	0.7848	0.8364	0.8692	0.8026	0.8085	0.9149
Q15428|SF3A2_HUMAN	1.0522	1.0522	1.0522	1.0328	0.9714	1.026	0.9295	0.9026	0.9475	1.0348	0.928	1.0846	1.0387	0.9361	0.9696	1.1128	1.0014	1.1299	0.9964	0.9087	1.0269	0.983	0.8962	0.9543
Q16539|MK14_HUMAN	0.9912	0.9912	0.9912	1.1471	1.0308	1.0721	1.0886	0.9209	1.0047	1.2605	0.9955	1.1554	1.3172	1.1529	1.205	1.2056	1.0618	1.159	1.3097	1.0923	1.2298	1.4239	1.1101	1.2896
Q7Z4W1|DCXR_HUMAN	1.2269	1.2761	1.2269	1.164	1.1475	1.0497	1.0815	1.1559	1.012	0.9374	1.1297	0.9679	0.7327	0.84	0.7426	0.9288	1.0268	0.9045	0.8029	0.9147	0.7593	0.7765	0.9226	0.728
Q8TCJ2|STT3B_HUMAN	1.1625	1.092	1.1746	1.3364	1.4928	1.1633	1.593	1.4233	1.2526	1.5649	1.4008	1.296	1.0556	1.3125	0.9242	0.8682	0.9767	0.8198	0.8704	0.9345	0.7557	1.0034	1.0613	0.6832
Q96NY7|CLIC6_HUMAN	0.9134	0.9134	0.9134	0.7962	0.9376	0.9688	0.8188	0.915	0.8913	0.7866	0.9168	0.8684	0.9784	1.1193	1.0317	0.8758	1.0491	0.941	0.9281	1.1035	1.023	0.9604	1.0944	1.0783
Q99627|CSN8_HUMAN	1.0273	1.0273	1.0273	1.0089	1.0823	1.0055	0.9494	1.1393	0.9526	0.9188	1.1461	0.9658	0.9103	1.04	0.8942	0.9647	1.0922	0.9475	0.9448	1.0648	0.9612	0.7818	0.9885	0.7809
Q9H910|HN1L_HUMAN	1.005	1.005	1.005	0.8832	0.811	0.9133	0.7757	0.6582	0.7611	0.8368	0.8188	0.8762	0.7761	0.6328	0.765	0.931	0.8272	0.9153	0.7418	0.639	0.7461	0.8133	0.6685	0.7703
Q9NP97|DLRB1_HUMAN	1.0512	1.0512	1.0512	1.065	1.0133	1.0526	1.03	0.9874	1.0125	1.0187	1.0046	0.9947	1.125	1.1452	1.1094	1.1863	1.1747	1.1714	1.1323	1.066	1.0391	1.0383	1.0528	0.982
Q9Y3P9|RBGP1_HUMAN	1.0329	1.0329	1.0329	1.0949	0.9886	0.9887	1.0535	0.9569	0.8803	1.1141	1.0256	0.8591	1.0762	1.0119	0.9202	1.1306	1.0705	0.9081	1.1079	1.0304	0.8826	1.1344	1.0954	0.8949
Q9Y5K8|VATD_HUMAN	0.9762	0.9762	0.9762	0.9905	0.9972	1.0102	0.889	0.8169	0.8975	0.9202	0.8363	0.9133	1.0304	1.0822	1.136	1.0618	1.1389	1.1014	1.1424	1.0699	1.0618	1.0462	1.043	1.1501
P16402|H13_HUMAN	0.8401	0.8101	0.8577	1.1365	1.2238	0.9096	1.793	1.6026	1.5614	2.2995	1.8842	2.1376	2.7744	2.4362	2.7821	3.8587	2.8952	3.5746	3.7864	2.8686	3.5121	2.6101	2.1059	2.6042
Q14956|GPNMB_HUMAN	0.9655	1.0231	0.9242	1.226	1.2309	1.1107	1.5887	1.5373	1.239	1.7247	1.7152	1.4136	2.2755	2.2705	1.7213	1.7858	1.8398	1.3418	1.9879	1.8911	1.5471	2.1691	1.9824	1.4852
P12236|ADT3_HUMAN	1.2136	1.2508	1.2812	1.2255	1.4999	1.3997	1.3266	2.2877	1.8892	1.2304	2.1056	1.5806	1.009	1.4321	1.3452	0.9935	1.5041	1.4081	0.9914	1.5434	1.3166	1.1409	1.9202	1.5518
O14841|OPLA_HUMAN	0.9666	0.9666	0.9666	1.0358	1.0377	1.0575	0.8722	0.9032	0.9142	0.8851	0.9585	1.0137	0.8371	0.9234	0.9165	0.8588	0.936	0.9213	0.779	0.8954	0.9254	0.7969	0.8992	0.9618
O15061|SYNEM_HUMAN	1	1	1	1.6171	1.3177	1.2234	1.0862	0.9623	0.9455	1.2127	0.8954	0.919	1.1893	0.9469	0.9091	1.117	0.9438	0.8821	1.3029	0.8613	0.9306	1.5818	1.037	0.9761
O15269|SPTC1_HUMAN	1	1	1	1.027	0.909	0.9588	0.9609	0.9279	0.9578	1.0717	0.9343	0.9756	1.1179	1.0235	1.1215	1.2377	1.2085	1.1369	1.1089	1.0745	1.0788	1.2282	1.1443	1.1217
O15400|STX7_HUMAN	0.9966	0.9966	0.9966	0.9387	0.9366	0.945	0.9425	0.9017	0.886	0.941	0.8977	0.9136	1.0807	1.113	1.0454	1.0591	0.9853	0.9819	1.0899	1.0459	0.9785	1.0116	1.0296	0.9215
O43294|TGFI1_HUMAN	1.1114	1.1114	1.1114	1.2746	1.343	1.2633	1.1279	1.2454	1.0389	1.2498	1.3736	1.1698	1.7123	1.7785	1.6139	1.5272	1.4828	1.3506	1.5033	1.5566	1.3211	1.6105	1.855	1.5257
O60504|VINEX_HUMAN	1.0015	1.0015	1.0015	1.131	1.0432	0.9879	0.9849	1.034	0.9281	1.0047	1.0052	0.9824	1.4144	1.3263	1.2443	1.119	1.0913	1.0855	1.1604	1.0554	1.0256	1.2209	1.137	1.1239
O75891|AL1L1_HUMAN	0.9471	1	1	0.8685	0.7685	0.8037	0.7781	0.712	0.6929	0.8205	0.6901	0.7035	0.6418	0.508	0.5493	0.7077	0.6222	0.6294	0.5882	0.5227	0.5191	0.5256	0.4597	0.5059
O95486|SC24A_HUMAN	1.0224	1.1294	1.1294	1.3757	1.4774	1.3082	1.2887	1.2142	1.0254	1.3529	1.2744	1.0306	1.2164	1.1816	1.0178	1.1515	1.0897	0.9635	1.2942	1.1742	0.9688	1.3385	1.2741	1.0498
P04003|C4BPA_HUMAN	1.0746	1.1131	1.1131	1.4541	1.1162	1.1472	1.4912	1.0774	1.1191	1.6564	1.1756	1.2757	2.3481	1.5992	1.8433	1.6296	1.2084	1.2394	2.0095	1.4262	1.4899	2.7585	1.8473	2.0742
P08253|MMP2_HUMAN	1.0234	1.0234	1.0234	1.0572	1.1644	1.052	1.098	1.1916	0.9632	1.0007	1.1602	0.9352	1.5121	1.5699	1.3062	1.3081	1.2506	1.1766	1.3754	1.4542	1.2872	1.5715	1.6667	1.4185
P08294|SODE_HUMAN	0.9655	0.9655	0.934	1.2658	1.3445	1.9654	0.9394	1.1304	1.6746	1.0347	1.3304	1.8472	1.0831	1.2633	1.8084	0.7466	0.9382	1.2681	0.9714	1.2455	1.8166	0.8235	1.0824	1.5713
P11717|MPRI_HUMAN	1.0894	1.0894	1.0787	1.0836	1.0896	1.2495	1.0046	1.0662	1.3814	1.0713	1.1125	1.4043	1.1197	1.1416	1.5407	1.1948	1.2556	1.7185	1.1194	1.1881	1.5972	1.1898	1.261	1.8185
P17252|KPCA_HUMAN	1	1	1	0.9389	0.905	0.971	0.9583	0.9389	1.0158	0.9297	0.9938	1.0324	1.2302	1.0955	1.0689	1.1509	0.9663	0.9849	1.0939	0.9893	1.0311	1.2318	1.0251	1.1306
P21695|GPDA_HUMAN	0.9903	0.9903	0.9903	1.0351	0.9492	0.9924	1.0636	1.0145	1.0721	1.0139	1.0052	1.0163	1.0535	1.012	0.9561	0.7621	0.7042	0.7144	0.9051	0.9075	0.9425	0.8261	0.8861	0.9325
P28062|PSB8_HUMAN	1.1095	1.2158	1.1725	1.2991	1.3477	1.4531	1.4194	1.5242	1.6305	1.4451	1.4703	1.7847	1.5809	1.5796	1.9708	1.6312	1.6513	2.0732	1.7385	1.7261	2.2191	1.8614	1.8653	2.2216
P29728|OAS2_HUMAN	1	1	1	0.9826	1.0517	1.0446	1.0395	1.1681	1.147	1.0619	1.2443	1.1091	1.4624	1.6673	1.552	2.1145	2.4487	2.162	1.5219	1.7323	1.6413	1.8477	2.1502	1.9223
P53367|ARFP1_HUMAN	1.0291	1.0291	1.0291	1.0424	1.0363	1.096	0.9914	1.0228	0.9213	1.0052	0.9576	0.8718	1.1169	1.0061	1.1343	1.1296	0.9508	1.0713	1.1055	0.9712	0.9896	1.062	0.9416	0.9607
P57737|CORO7_HUMAN	0.9821	0.9821	0.9821	0.9922	0.9219	0.9742	0.934	0.95	0.9346	1.0298	0.918	0.994	1.2455	1.0299	1.1539	1.1661	0.9821	1.0737	1.324	1.1324	1.237	1.2504	1.0228	1.1753
P61006|RAB8A_HUMAN	1.0342	0.985	1.0342	1.9801	1.3161	0.9501	1.5434	1.5654	0.9966	2.1026	1.7867	1.0192	1.5477	1.5282	0.9888	1.6924	1.7029	1.0007	2.2289	2.0324	1.026	1.5742	1.7815	0.9143
P61960|UFM1_HUMAN	0.9013	1.0026	0.9638	0.9733	0.9902	0.9852	0.9909	1.058	1.0377	1.0773	0.9582	0.9405	0.7267	0.6687	0.6505	0.7186	0.6424	0.6526	0.8309	0.8065	0.7234	0.8693	0.6757	0.6838
P82979|SARNP_HUMAN	1.0803	1.0927	1.0345	0.9172	0.951	1.0351	1.0029	1.0948	1.2257	1.0366	1.1251	1.2563	1.1048	1.0949	1.306	1.1855	1.3009	1.4023	0.9481	0.9619	1.1573	0.9641	1.0382	1.2452
Q03154|ACY1_HUMAN	1	1	1	1.1451	1.1134	1.0284	1.0187	1.1538	0.9766	1.0707	1.1402	0.9394	1.1021	1.283	1.1147	1.1797	1.3434	1.1591	1.2257	1.4278	1.236	1.0945	1.2177	1.0027
Q05209|PTN12_HUMAN	1.0128	1.0128	1.0128	0.9458	0.9231	0.9434	0.81	0.978	0.913	0.8868	0.9746	0.9865	0.9948	1.1941	1.2084	1.0176	1.3501	1.2909	0.9848	1.2471	1.2076	0.9559	1.1945	1.2566
Q06828|FMOD_HUMAN	0.9399	0.9388	0.9733	1.2324	1.3417	1.3336	0.9953	0.9787	1.0287	1.0646	1.0272	1.188	2.0709	2.2399	2.3379	2.0576	2.0747	2.1806	1.6192	1.5357	1.8408	2.3707	2.3202	2.4829
Q12846|STX4_HUMAN	1.064	1.064	1.0516	0.9635	0.9159	1.163	1.056	1.0665	1.3342	1.1428	1.116	1.4126	1.0981	1.0907	1.4051	1.087	1.088	1.3375	1.1178	1.1506	1.5158	1.049	1.0648	1.458
Q13976|KGP1_HUMAN	1	1	1	1.1009	1.2198	1.0507	1.075	1.1079	1.0013	1.0852	1.1439	1.0566	1.321	1.3373	1.2672	1.2147	1.0718	1.0271	1.1495	1.125	1.1279	1.1693	1.208	1.0668
Q14498|RBM39_HUMAN	0.9911	0.9911	0.9911	0.9014	0.9259	0.965	0.9287	1.0048	1.0129	0.9472	1.0343	1.0416	0.9933	1.063	1.0036	1.065	1.1004	1.1647	0.9446	1.0491	1.0327	0.9291	1.1333	0.9522
Q5JSH3|WDR44_HUMAN	0.9808	0.9808	0.9808	0.9282	1.0324	1.0621	0.8384	0.9656	0.8546	0.8658	1.0428	0.9484	0.9451	1.0773	1.0733	0.9544	1.0889	0.9503	0.9209	1.1577	0.949	0.8922	1.1258	0.908
Q6P4A8|PLBL1_HUMAN	1.0265	1.0265	1.0265	1.248	1.065	1.141	1.1593	1.119	1.0653	1.2909	1.2107	1.1235	1.3446	1.3004	1.3329	1.4304	1.2913	1.271	1.4812	1.316	1.2262	1.3932	1.3342	1.217
Q7Z478|DHX29_HUMAN	1	1	1	0.9147	0.9842	0.968	0.9106	1.0553	1.1062	0.9377	1.0791	0.9771	0.9482	1.0881	0.9616	0.8643	0.9723	0.9448	0.8356	0.9398	0.9229	0.9036	1.0283	0.9939
Q8NBF2|NHLC2_HUMAN	1	1	1	1.0614	1.008	1.0874	0.9119	1.0356	0.9357	0.8957	1.0005	0.8983	0.7922	0.9285	0.8012	0.7864	0.8371	0.7671	0.8065	0.845	0.8209	0.7965	0.9237	0.7634
Q969Z3|MARC2_HUMAN	1.0845	1.0515	1.0515	1.1929	1.0673	1.0296	1.3169	1.2119	1.1431	1.2103	1.1481	1.0184	0.8936	0.7662	0.7349	0.7317	0.6613	0.6637	0.7742	0.6694	0.6587	0.712	0.6591	0.6066
Q96DH6|MSI2H_HUMAN	0.8054	0.8632	0.8905	0.8037	0.852	0.879	0.769	0.9067	0.8908	0.742	0.9482	0.8633	0.7221	0.8343	0.8542	0.6775	0.8194	0.8342	0.7208	0.8448	0.8139	0.5437	0.7153	0.6919
Q9BQE5|APOL2_HUMAN	1	1	1	1.1383	1.0926	1.0514	1.1418	1.1942	1.0735	1.1811	1.1119	0.9589	1.2928	1.3946	1.1596	1.2287	1.313	1.1178	1.5185	1.48	1.3114	1.3009	1.2557	1.1081
[truncated: 2,710 more rows]

## Sheet: Table S4
Supplementary Tables S4： Diffrentially expressed proteins with fold change ≥ 1.2 and P-value ≤ 0.05.
Accession Number	N	1N	3N	4N	N-1	1N-1	3N-1	4N-1	N-2	1N-2	3N-2	4N-2	Average N
P02768|ALBU_HUMAN	1.0783	1.7168	2.0007	2.0114	0.9856	1.8725	2.0205	2.0415	0.9234	1.577	1.8485	1.8901	1.66386
P35579|MYH9_HUMAN	1.1204	1.2154	1.3855	1.5656	1.15	1.2586	1.4344	1.4896	1.1462	1.1839	1.3798	1.4661	1.31629
Q09666|AHNK_HUMAN	0.8775	1.0038	1.1674	1.1797	0.9504	1.1661	1.2563	1.3095	0.9428	1.1546	1.2655	1.2438	1.12645
Q15149|PLEC_HUMAN	1.1194	1.2161	1.413	1.441	1.0011	1.1669	1.2673	1.2977	0.9918	1.1336	1.236	1.2919	1.21465
P15085|CBPA1_HUMAN	1.015	1.0235	0.9846	0.9057	1.0668	0.9854	0.9285	0.8683	0.9389	0.8814	0.9119	0.8458	0.946317
P68032|ACTC_HUMAN	0.9942	1.4318	1.3008	1.4489	1.1056	1.5057	1.345	1.3553	0.9774	1.273	1.1595	1.2386	1.26132
P21333|FLNA_HUMAN	0.859	1.241	1.0304	1.1837	0.8712	1.235	1.1429	1.2872	0.8522	1.1778	1.0441	1.147	1.08929
P01009|A1AT_HUMAN	1.3813	1.8549	1.724	1.7242	1.2008	1.7402	1.7884	1.623	1.2816	1.8273	1.7497	1.7387	1.63618
P07237|PDIA1_HUMAN	1.0435	0.9297	1.033	0.8801	1.0852	1.0417	1.0892	0.9411	0.9218	0.9298	0.9548	0.9112	0.980092
P11021|GRP78_HUMAN	0.958	1.0829	1.0211	0.9966	1.1191	1.1833	1.1168	1.08	0.9651	1.0101	1.0129	0.9421	1.04067
P14625|ENPL_HUMAN	1.0314	1.228	1.191	1.1225	0.9818	1.1087	1.1408	1.0974	1.0364	1.1548	1.2001	1.0671	1.11333
P15086|CBPB1_HUMAN	1.0829	1.0362	1.0742	1.0371	1.0576	0.978	1.051	0.9708	1.1129	1.0237	1.0817	1.0072	1.04277
P08727|K1C19_HUMAN	1.2941	1.4217	1.4635	1.5695	1.2282	1.419	1.4519	1.4928	1.2897	1.2861	1.3609	1.4535	1.39424
P60709|ACTB_HUMAN (+1)	0.9662	1.0795	1.1124	1.1112	0.9083	1.0698	1.1146	1.1219	0.9489	1.1	1.1539	1.1907	1.07312
P05783|K1C18_HUMAN	1.1915	1.102	1.2442	1.3115	1.3187	1.1167	1.3612	1.3343	1.2917	1.2094	1.3874	1.3223	1.26591
P01024|CO3_HUMAN	1.1733	1.7105	1.6598	1.6135	1.2906	1.8043	1.8561	1.7737	1.2279	1.7112	1.7176	1.643	1.59846
P07355|ANXA2_HUMAN	0.8657	0.9227	1.0899	1.1373	0.8673	0.9535	1.0826	1.1073	0.8441	0.9172	1.0453	1.0859	0.993233
Q99715|COCA1_HUMAN	1.1234	1.2557	1.121	1.2654	1.1405	1.2779	1.1891	1.3304	1.1682	1.3074	1.2497	1.4031	1.23598
Q9P2E9|RRBP1_HUMAN	0.8799	0.9688	0.9719	0.9301	0.9262	0.9548	0.9646	0.9166	0.8799	0.8741	0.8763	0.8776	0.9184
P19835|CEL_HUMAN	1.0119	1.0318	0.9254	0.9834	0.944	1.0863	0.9452	0.9542	0.9557	1.1118	0.9646	1.0388	0.996092
P02751|FINC_HUMAN	1.1931	1.3981	1.2361	1.3291	1.1243	1.4224	1.3278	1.4834	1.0906	1.3236	1.2072	1.3074	1.28692
P16233|LIPP_HUMAN	0.9601	1.4118	1.4432	1.3584	0.9973	1.6016	1.4567	1.4147	1.0973	1.5471	1.4937	1.4836	1.35546
P50440|GATM_HUMAN	1.2783	1.4648	1.4356	1.6848	1.3346	1.466	1.472	1.7321	1.234	1.3926	1.3967	1.5738	1.45544
Q9BQE3|TBA1C_HUMAN	0.9067	0.9753	0.8606	0.8983	0.9067	0.9324	0.8049	0.8453	0.9067	0.9084	0.7913	0.831	0.880633
P19961|AMY2B_HUMAN	1.2495	1.3578	1.7855	1.8197	1.312	1.3613	1.7008	1.7606	1.1876	1.2701	1.5752	1.5667	1.49557
P14618|KPYM_HUMAN	0.9436	1.058	1.0762	1.164	0.8526	1.0308	1.0005	1.0502	0.9095	1.0538	1.1377	1.1193	1.03302
P01857|IGHG1_HUMAN	0.9342	1.5789	1.7297	1.4813	0.9599	1.505	1.7241	1.423	0.9364	1.5884	1.7096	1.5331	1.4253
O75369|FLNB_HUMAN	0.8721	0.8226	0.8439	0.9012	0.8654	0.8984	0.9481	0.9765	0.8015	0.7976	0.8403	0.8933	0.871742
P13667|PDIA4_HUMAN	1.1365	1.2509	1.1895	1.1599	1.1811	1.3563	1.326	1.2121	1.1985	1.2707	1.2647	1.1765	1.22689
P01834|IGKC_HUMAN	0.7898	1.2398	1.3847	1.2563	0.8279	1.2726	1.3244	1.2393	0.9238	1.4545	1.4834	1.4535	1.22083
P09210|GSTA2_HUMAN	1.1887	0.9186	1.0379	1.276	1.0129	0.8599	0.9114	1.1198	1.0215	0.9172	0.9776	1.1851	1.03555
P02545|LMNA_HUMAN	1.0592	1.1842	1.3057	1.2852	1.1751	1.3085	1.4026	1.4641	1.0912	1.152	1.3155	1.3111	1.25453
Q05707|COEA1_HUMAN	0.9201	1.6991	1.3846	1.4709	0.9165	1.552	1.299	1.36	0.9931	1.7354	1.4486	1.5351	1.35953
Q6GPI1|CTRB2_HUMAN	0.8721	0.8168	0.7465	0.8149	0.8915	0.8168	0.7525	0.7929	0.8381	0.7573	0.7149	0.7012	0.792958
P26038|MOES_HUMAN	1.0933	1.2101	1.4781	1.5192	1.1443	1.2671	1.5308	1.7196	1.1101	1.2503	1.4888	1.5852	1.36641
P04406|G3P_HUMAN	1.0472	1.2381	1.2268	1.2316	1.041	1.2458	1.2735	1.2576	1.285	1.4104	1.4104	1.4797	1.26226
P12814|ACTN1_HUMAN	1.0303	1.1447	1.2198	1.2331	1.0931	1.1067	1.1219	1.1326	1.0359	1.1309	1.1248	1.1319	1.12548
P07437|TBB5_HUMAN	0.9109	0.944	1.1478	1.1368	1.0161	0.9938	1.2328	1.2238	0.9765	0.9441	1.2642	1.1999	1.08256
P02787|TRFE_HUMAN	0.8836	1.2314	1.4169	1.3072	0.8603	1.3887	1.5832	1.5074	0.8408	1.3351	1.4267	1.3591	1.2617
P04114|APOB_HUMAN	0.8335	1.1193	1.1244	1.101	0.8856	1.1684	1.1192	1.105	0.8785	1.1963	1.1223	1.1767	1.06918
P05451|REG1A_HUMAN	1.3243	0.4998	0.5649	0.5776	1.3243	0.508	0.5586	0.5686	1.3131	0.4966	0.5603	0.5813	0.739783
P51884|LUM_HUMAN	1.1293	1.6193	1.3575	1.3975	1.189	1.6641	1.4878	1.5061	1.2322	1.6991	1.365	1.4571	1.42533
P02671|FIBA_HUMAN	0.7506	1.536	1.4552	1.4441	0.7939	1.5112	1.4087	1.4243	0.8117	1.4501	1.3468	1.3715	1.27534
Q00341|VIGLN_HUMAN	0.8439	0.9499	1.0218	0.923	0.851	0.9643	0.9422	0.888	0.9354	1.1152	1.0783	1.0214	0.9612
P48052|CBPA2_HUMAN	1.194	0.8461	0.884	0.9604	1.2426	0.9622	0.9307	1.0601	1.2284	0.9265	0.9351	1.0003	1.0142
Q13087|PDIA2_HUMAN	0.8102	0.8334	0.9197	0.9538	0.8483	0.7761	0.8487	0.8679	0.8681	0.7604	0.854	0.8451	0.848808
P04083|ANXA1_HUMAN	0.9704	1.1631	1.3282	1.2548	0.9457	1.1042	1.252	1.1852	1.0046	1.1366	1.2783	1.2465	1.1558
P63104|1433Z_HUMAN	0.9966	1.1401	1.3908	1.2848	0.8742	1.0374	1.1854	1.1742	1.0393	1.0866	1.2724	1.2494	1.14427
P02647|APOA1_HUMAN	0.8827	1.4523	1.3461	1.5662	0.8235	1.5819	1.4495	1.56	0.8951	1.5865	1.4544	1.5656	1.34698
P06396|GELS_HUMAN	1.1773	1.4011	1.4281	1.5865	0.9958	1.3482	1.4306	1.4985	1.1025	1.3291	1.3946	1.4803	1.34772
P05388|RLA0_HUMAN	1.1017	1.0363	1.0693	0.9385	1.2391	1.1213	1.1158	1.0204	1.2409	1.0915	1.1173	0.9965	1.09072
P07477|TRY1_HUMAN	0.9321	0.9412	1.0724	1.0777	0.997	1.0617	1.0464	1.0729	0.8355	0.9407	0.9245	0.9727	0.989567
Q15063|POSTN_HUMAN	1.0865	1.3802	1.5668	1.9876	0.9584	1.2846	1.5159	1.6849	1.0354	1.2739	1.415	1.6421	1.40261
P01023|A2MG_HUMAN	1.1642	1.7896	1.9222	1.7738	1.1548	1.8022	1.8182	1.6791	1.1446	1.7509	1.8529	1.6492	1.62514
P00352|AL1A1_HUMAN	1.1535	1.0107	0.9876	1.0226	1.0046	0.9785	0.9345	0.9641	1.0291	0.9989	0.992	0.9785	1.00455
P24821|TENA_HUMAN	0.9765	1.0855	0.9476	0.9551	0.9772	1.1028	1.0109	1.0253	1.0545	1.2362	1.1086	1.0817	1.04682
P04746|AMYP_HUMAN	1.2148	1.0596	1.2946	1.4088	1.124	0.9716	1.2172	1.3654	1.0433	0.9028	1.1753	1.3116	1.17408
P23528|COF1_HUMAN	1.0047	1.1337	1.2152	1.2727	0.9832	1.0345	1.1833	1.2883	0.9389	0.9928	1.1153	1.2262	1.11573
Q99895|CTRC_HUMAN	0.9251	1.0261	0.8187	1.0618	0.8584	1.0852	0.8855	1.1281	0.9103	1.0512	0.8219	1.0975	0.972483
Q9Y4L1|HYOU1_HUMAN	1.1975	1.2763	1.3118	1.241	1.1192	1.2464	1.2025	1.0542	1.1515	1.2359	1.231	1.0856	1.19607
Q15084|PDIA6_HUMAN	1.1884	1.1802	1.1499	1.1677	1.1361	1.1205	1.0163	0.962	1.1925	1.2958	1.2349	1.278	1.16019
Q7KZF4|SND1_HUMAN	0.8846	0.8238	0.8207	0.7802	0.8745	0.85	0.8735	0.7613	0.9681	0.9232	0.9321	0.8877	0.864975
P00338|LDHA_HUMAN	1.0304	1.2432	1.4507	1.4139	1.0954	1.1527	1.3696	1.371	1.2117	1.2243	1.4849	1.4382	1.2905
P09493|TPM1_HUMAN	0.9017	1.4855	1.1775	1.3643	0.8632	1.4409	1.168	1.254	0.8754	1.5631	1.2948	1.4327	1.23509
Q9NZM1|MYOF_HUMAN	1.1262	1.2489	1.218	1.2625	1.2431	1.4576	1.4012	1.4675	1.1433	1.3266	1.3725	1.3974	1.3054
Q13576|IQGA2_HUMAN	1.0541	0.9094	0.955	0.9439	1.0365	0.8482	0.903	0.9236	1.0173	0.8814	0.8861	0.9082	0.938892
P09093|CEL3A_HUMAN	0.9596	0.7889	0.7122	0.8296	1.0968	0.8921	0.8079	0.9699	1.0706	0.8724	0.7339	0.8883	0.885183
Q14764|MVP_HUMAN	0.8367	0.805	0.8792	0.8551	0.924	0.9286	1.0121	1.0099	0.9189	0.8372	0.8914	0.9409	0.90325
P08217|CEL2A_HUMAN	1.1113	1.1113	0.8182	0.7537	1.2287	1.2146	0.9467	0.8811	1.2273	1.2163	0.9092	0.8539	1.02269
P02675|FIBB_HUMAN	0.9874	1.854	1.7692	1.6682	1.1269	1.9577	1.7902	1.8263	1.0643	1.8569	1.6417	1.6055	1.59569
P04843|RPN1_HUMAN	1.0895	1.0951	1.1351	1.0538	0.9835	1.0921	1.134	1.0722	1.0812	1.093	1.2275	1.1215	1.09821
P09382|LEG1_HUMAN	0.9369	1.1394	1.0525	1.145	0.9528	1.2046	1.2127	1.271	0.9455	1.171	1.2383	1.2899	1.12997
P19827|ITIH1_HUMAN	0.898	1.1655	1.0798	1.1052	0.935	1.203	1.1606	1.1896	1.0132	1.3214	1.2097	1.3102	1.1326
Q01995|TAGL_HUMAN	1.064	1.6628	1.1993	1.4139	0.9266	1.4561	1.0233	1.2563	1.0017	1.558	1.1358	1.338	1.25298
P36578|RL4_HUMAN	1.3148	1.3088	1.4806	1.3991	1.2435	1.2179	1.3782	1.2316	1.2256	1.2716	1.4095	1.3811	1.32186
Q05682|CALD1_HUMAN	0.8667	1.1989	1.0923	1.2358	0.9264	1.2995	1.1755	1.2826	0.8975	1.1902	1.0317	1.1809	1.11483
P07737|PROF1_HUMAN	1.0291	1.063	1.1306	1.1978	1.045	1.0174	1.1093	1.1476	1.0062	1.0177	0.9979	1.0938	1.07128
P48735|IDHP_HUMAN	1.0611	1.1356	1.2516	1.2223	1.2264	1.2159	1.3447	1.3371	1.2063	1.2036	1.4649	1.4904	1.26332
Q01518|CAP1_HUMAN	1.0147	1.1685	1.2726	1.2882	0.9916	1.0922	1.232	1.2721	1	1.1019	1.1633	1.1577	1.14623
P04844|RPN2_HUMAN	1.1149	1.0011	0.9711	0.985	0.9899	0.8643	0.8002	0.8241	1.1736	1.056	0.869	0.9607	0.967492
P02679|FIBG_HUMAN	1.292	2.4162	2.2063	2.1486	1.4369	2.5387	2.2944	2.2867	1.3051	2.3351	2.2373	2.2453	2.06188
P05141|ADT2_HUMAN	1.0444	1.0776	0.9874	0.9527	1.0516	1.2157	1.1917	1.2065	1.0444	1.0977	1.0721	1.0026	1.0787
P13796|PLSL_HUMAN	0.9909	1.1854	1.4363	1.4713	0.9157	1.1483	1.3941	1.368	0.939	1.2026	1.5207	1.532	1.25869
P23396|RS3_HUMAN	0.9524	0.8382	0.9389	0.8696	0.8831	0.8222	0.8473	0.8047	0.8733	0.8163	0.8428	0.8141	0.858575
P50454|SERPH_HUMAN	0.8068	1.0142	1.0267	1.1781	0.8521	1.0437	1.149	1.2698	0.8737	1.0706	1.1823	1.2964	1.06362
P02452|CO1A1_HUMAN	0.9808	1.6297	1.0035	1.2569	0.9946	1.6219	1.0885	1.312	1.1007	1.8158	1.1569	1.5375	1.29157
P15880|RS2_HUMAN	1.0181	0.9951	0.9817	0.9061	1.0895	0.9679	1.0451	0.9025	0.968	0.9206	0.9865	0.9056	0.973892
P07585|PGS2_HUMAN	0.8962	1.4872	1.3799	1.492	0.9013	1.4836	1.2997	1.3346	0.8366	1.3475	1.2039	1.3248	1.24894
B9A064|IGLL5_HUMAN	1.3517	1.7335	1.9738	1.7555	1.3163	1.5979	1.8504	1.6247	1.3475	1.8789	2.0148	1.6999	1.67874
P35030|TRY3_HUMAN	1.1014	1.3738	1.2444	0.8444	1.1159	1.4968	1.4659	1.0026	1.08	1.3981	1.3154	0.8575	1.19135
P46783|RS10_HUMAN	1.0948	1.0439	1.0243	0.99	1.0966	1.0128	0.9601	0.9368	0.9312	0.8781	0.9074	0.8224	0.974867
Q3SY69|AL1L2_HUMAN	0.8571	1.0211	1.0096	0.8828	0.8738	0.9926	1.0542	0.927	0.9425	1.0529	1.0635	0.8959	0.964417
P07951|TPM2_HUMAN	0.9909	1.5215	0.9882	1.1031	0.9909	1.7414	1.1196	1.2186	0.9909	1.7025	1.0915	1.0738	1.21108
P49588|SYAC_HUMAN	0.9562	0.9966	1.0092	0.8681	1.0343	1.0926	1.0918	0.9059	0.9879	0.9953	0.9856	0.839	0.980208
P21810|PGS1_HUMAN	1.3871	1.9216	1.6227	1.7654	1.307	1.8981	1.6166	1.7145	1.3727	2.0644	1.8088	1.9637	1.70355
Q9NYU2|UGGG1_HUMAN	1.1473	1.1529	1.1785	1.1058	1.176	1.0779	1.0289	0.9813	1.0801	1.0901	1.0398	1.0187	1.08977
P30740|ILEU_HUMAN	1.2912	0.9077	0.9173	0.9986	1.1049	0.9424	0.9317	0.9917	1.1824	0.9617	0.9126	0.991	1.0111
P62906|RL10A_HUMAN	1.3188	1.0659	1.1405	1.072	1.2832	0.9815	1.0671	0.9605	1.321	1.0732	1.1852	1.1027	1.13097
P51888|PRELP_HUMAN	0.8518	1.3022	1.1816	1.2543	0.8377	1.3708	1.2291	1.3541	0.8552	1.3617	1.305	1.4416	1.19542
P00450|CERU_HUMAN	1.296	1.8776	1.8587	1.6771	1.1425	1.5771	1.4713	1.4843	1.2442	1.7519	1.6232	1.5164	1.54336
P62701|RS4X_HUMAN	0.9939	1.0167	1.0674	1.0244	1.0761	1.0168	1.1446	1.1351	1.0941	1.0324	1.1783	1.1313	1.07592
O60763|USO1_HUMAN	0.9863	0.8589	0.8517	0.8023	0.9863	0.8884	0.8779	0.8389	0.9944	0.8476	0.9039	0.8431	0.889975
P21980|TGM2_HUMAN	1.0726	1.4246	1.4779	1.5607	1.0607	1.3611	1.4291	1.5226	1.1525	1.4517	1.5722	1.653	1.39489
P30086|PEBP1_HUMAN	1.1255	0.9721	0.8899	1.0302	1.1133	0.9716	0.8738	0.983	1.152	1.0272	0.9022	0.9986	1.00328
P80404|GABT_HUMAN	0.9789	1.0113	0.9853	0.8783	0.9253	1.0395	0.9328	0.8796	0.9702	1.0089	0.901	0.8456	0.946392
Q92616|GCN1L_HUMAN	1.0775	0.9402	0.9973	0.9261	1.128	0.914	0.9473	0.9202	1.1327	0.8794	0.9242	0.8897	0.97305
P02790|HEMO_HUMAN	0.9173	1.3215	1.4072	1.4156	0.8575	1.1985	1.2518	1.2816	0.8291	1.2732	1.3688	1.4813	1.21695
P01876|IGHA1_HUMAN	1.0205	1.3711	1.3865	1.4705	0.977	1.2671	1.3346	1.45	1.0845	1.3651	1.499	1.581	1.31724
P24752|THIL_HUMAN	0.9745	0.9838	1.045	0.9705	1.0729	1.195	1.2717	1.1354	0.9547	0.9957	1.0359	0.9332	1.04736
P46777|RL5_HUMAN	0.9735	0.9497	1.0718	0.989	1.0037	0.9175	0.9819	0.9463	0.9587	0.9909	1.1231	1.0767	0.998567
P01871|IGHM_HUMAN	1.2455	1.646	1.8272	1.9669	1.3321	1.7732	1.8785	2.0489	1.42	1.7548	1.848	1.9706	1.72598
P37802|TAGL2_HUMAN	0.8355	0.8553	1.1174	1.1499	0.9113	0.8641	1.0493	1.1505	0.9245	0.9306	1.1031	1.1894	1.00674
P06702|S10A9_HUMAN	1.1254	1.1081	0.9793	1.2034	1.1787	1.1918	1.0443	1.3116	1.2142	1.2124	1.0506	1.2372	1.15475
Q99832|TCPH_HUMAN	1.2336	1.1856	1.235	1.2119	1.3065	1.1884	1.191	1.1549	1.3114	1.1564	1.2069	1.1707	1.21269
P08123|CO1A2_HUMAN	0.9704	1.704	1.2101	1.3915	0.9198	1.8733	1.1867	1.484	0.9145	1.4159	0.9334	1.1824	1.2655
P01008|ANT3_HUMAN	0.9294	1.45	1.5182	1.4594	0.9753	1.5123	1.6209	1.6325	0.9711	1.4059	1.5652	1.536	1.38135
P07996|TSP1_HUMAN	0.9769	1.0772	1.098	1.3058	0.9792	1.1566	1.1268	1.4877	0.9274	1.3733	1.3246	1.6136	1.20393
Q9BZQ8|NIBAN_HUMAN	1.0143	1.0347	1.0641	1.0047	1.027	1.0694	1.0018	1.0253	0.987	0.9305	0.9116	0.8688	0.994933
P28838|AMPL_HUMAN	0.8436	0.9702	1.1502	1.0938	0.8459	1.0192	1.1433	1.1026	0.8182	0.9149	1.1593	1.037	1.00818
Q02878|RL6_HUMAN	0.9174	0.9178	1.1977	1.1099	0.9573	0.9641	1.1662	1.0527	1.049	1.0303	1.2411	1.2572	1.07172
Q06830|PRDX1_HUMAN	1.0676	1.1452	1.4429	1.4664	1.0359	1.1842	1.3543	1.3773	1.1116	1.1374	1.3942	1.5363	1.27111
Q8IVF2|AHNK2_HUMAN	0.9841	1.1821	1.1038	1.079	0.996	1.1463	1.0672	1.0229	0.9143	1.0821	0.9827	0.9947	1.04627
Q06210|GFPT1_HUMAN	1.116	1.1311	1.1021	0.978	1.0199	1.0275	0.9802	0.876	1.1865	1.173	1.1325	1.0957	1.06821
P80303|NUCB2_HUMAN	0.9322	1.0951	1.1314	0.8935	1.0247	1.0445	1.1471	0.8989	0.9969	1.1001	1.2188	0.9218	1.03375
O15144|ARPC2_HUMAN	0.9878	1.1314	1.1998	1.2192	1.0269	1.1104	1.3713	1.3197	0.99	1.0625	1.1983	1.2744	1.15764
P21399|ACOC_HUMAN	1.0498	1.1739	1.1982	1.1251	1.1328	1.2331	1.3102	1.189	1.1062	1.0993	1.188	1.1118	1.15978
P30050|RL12_HUMAN	0.9539	0.8646	0.8874	0.7922	0.8257	0.7904	0.7764	0.741	0.8701	0.8828	0.864	0.7787	0.8356
P0CG05|LAC2_HUMAN	1.6655	2.2539	2.1819	2.0217	1.7544	2.5353	2.5859	2.4716	1.7972	2.5823	2.5012	2.3727	2.22697
Q13423|NNTM_HUMAN	0.8769	0.8842	0.9248	0.8802	0.8826	0.9245	0.9383	0.918	0.8641	0.8178	0.8585	0.8048	0.881225
P13611|CSPG2_HUMAN	0.8529	1.197	1.2657	1.4657	0.8464	1.1141	1.1605	1.3863	0.8205	1.1639	1.1906	1.3118	1.14795
P00738|HPT_HUMAN	1.0034	1.913	1.8935	1.7922	0.9809	1.7701	1.8584	1.7294	1.0006	1.6979	1.6906	1.6463	1.58136
P04899|GNAI2_HUMAN	0.9836	1.1788	1.2419	1.2205	1.0187	1.1829	1.1786	1.1819	1.0059	1.1902	1.2465	1.2618	1.15761
P40429|RL13A_HUMAN	1.081	1.0461	1.1064	1.0725	1.0282	1.0765	1.1631	1.1557	1.101	1.0273	1.1032	1.0914	1.0877
P18621|RL17_HUMAN	0.9951	0.9019	0.8921	0.7346	1.0153	0.901	0.8782	0.7389	1.0239	0.9216	0.8759	0.7423	0.885067
O75083|WDR1_HUMAN	0.9475	1.06	1.1562	1.2539	0.8749	0.9159	1.0023	1.0942	1.0129	1.0287	1.0788	1.1542	1.04829
P07478|TRY2_HUMAN	1.1095	0.7556	0.7944	0.7842	1.1095	0.746	0.7827	0.7497	1.1157	0.8005	0.894	0.8544	0.874683
P39023|RL3_HUMAN	0.978	0.9205	0.9736	0.8902	1.043	0.9871	1.0516	0.9238	1.0336	0.9612	0.9868	0.878	0.96895
P08865|RSSA_HUMAN	0.8578	0.8345	0.91	0.8322	0.8778	0.9328	0.9514	0.9425	0.9321	0.9749	0.9849	0.9153	0.912183
Q9NQW7|XPP1_HUMAN	1.048	1.0334	1.0154	0.9285	1.0073	0.936	0.9102	0.8226	0.9651	0.9223	0.9409	0.8803	0.950833
P07099|HYEP_HUMAN	1.2488	1.3746	1.3284	1.353	1.2503	1.5087	1.3023	1.3941	1.3196	1.443	1.3133	1.3869	1.35192
Q9P2J5|SYLC_HUMAN	1.0446	1.0312	1.0045	0.9596	1.0382	1.034	1.0205	0.9384	1.0238	1.0687	1.1193	1.0058	1.02405
P01861|IGHG4_HUMAN	1.2665	1.3799	1.4073	1.7507	1.2577	1.4504	1.5232	1.9621	1.2852	1.6119	1.6912	2.1956	1.56514
P54317|LIPR2_HUMAN	0.9895	0.92	0.8838	0.7574	1.05	0.9595	0.9064	0.7279	1.0084	0.9556	0.9319	0.7809	0.905942
P02788|TRFL_HUMAN	0.9916	1.1182	1.1157	1.1798	0.8805	1.059	1.0406	1.0728	0.9942	1.0544	1.1032	1.128	1.0615
P46782|RS5_HUMAN	1.3679	1.2307	1.2255	1.1507	1.4222	1.25	1.1677	1.0893	1.3136	1.2534	1.2498	1.1993	1.24334
P63244|GBLP_HUMAN	0.8678	0.8888	0.8437	0.8784	0.8433	0.9348	0.8897	0.9072	0.8847	0.9215	0.8654	0.8784	0.883642
P02774|VTDB_HUMAN	1.0879	1.7422	1.991	1.9773	1.2964	2.0717	2.1979	2.1836	1.2238	1.9562	2.223	2.1598	1.84257
Q96DN0|ERP27_HUMAN	1.1297	1.0466	0.8796	0.9137	1.0518	1.0529	0.942	0.9639	1.1924	1.1019	0.9878	0.9799	1.02018
P19823|ITIH2_HUMAN	0.9159	1.2756	1.2746	1.2924	0.8804	1.2536	1.3097	1.2929	0.9231	1.2068	1.2214	1.2455	1.17432
P54577|SYYC_HUMAN	0.9666	0.9007	0.9347	0.8478	0.9335	0.9453	0.957	0.8717	0.9618	0.9488	0.9987	0.9025	0.930758
P30040|ERP29_HUMAN	0.8796	0.8844	0.8083	0.7973	0.9483	0.9639	0.8964	0.8777	0.9483	0.8827	0.8322	0.7996	0.876558
P35237|SPB6_HUMAN	0.9297	0.8774	0.9044	0.8852	0.8746	0.8406	0.8052	0.8135	0.9205	0.8603	0.8722	0.8132	0.8664
P50914|RL14_HUMAN	1.2046	1.2479	1.2495	1.1906	1.0867	1.1614	1.1139	1.0883	1.2167	1.2666	1.2035	1.1461	1.18132
P35442|TSP2_HUMAN	0.8719	0.9485	0.8711	0.9943	0.8544	0.9922	0.959	1.096	0.8112	0.909	0.8323	0.9249	0.922067
P62277|RS13_HUMAN	1.5707	1.4758	1.7299	1.5108	1.499	1.4166	1.6056	1.4686	1.5282	1.7068	1.8966	1.6746	1.59027
P13797|PLST_HUMAN	1.0291	1.1134	1.2563	1.266	0.9182	1.1169	1.2399	1.2579	0.9849	1.0724	1.1839	1.1316	1.13087
P39019|RS19_HUMAN	1.3515	1.1565	1.4177	1.405	1.1798	1.097	1.4421	1.4218	1.3602	1.2765	1.3761	1.315	1.3166
P62424|RL7A_HUMAN	0.9119	0.9576	1.1393	1.0972	0.8516	0.8873	1.0178	0.9582	0.8731	0.9428	1.0763	1.0763	0.98245
P05109|S10A8_HUMAN	0.7005	0.7399	0.7427	0.8686	0.7682	0.8315	0.8355	0.9972	0.7341	0.781	0.7941	0.921	0.809525
P02763|A1AG1_HUMAN	0.9478	1.3292	1.362	1.2494	1.0241	1.5625	1.5301	1.4261	0.981	1.2982	1.3141	1.1966	1.26842
P46781|RS9_HUMAN	1.1043	1.04	1.1624	1.183	1.0928	0.9834	1.059	1.0089	0.9741	0.916	0.9234	0.9268	1.03117
P49257|LMAN1_HUMAN	1.2391	1.1986	1.2329	1.2005	1.1735	1.1642	1.2397	1.2188	1.2168	1.0534	1.1046	1.0452	1.17394
P31949|S10AB_HUMAN	1.1137	1.2321	1.5556	1.6569	1.1613	1.3302	1.7146	1.824	1.1501	1.222	1.6248	1.8343	1.45163
P49748|ACADV_HUMAN	1.1839	1.1171	1.237	1.2249	1.116	1.1008	1.227	1.3158	1.116	0.981	1.1245	1.1244	1.1557
Q53EL6|PDCD4_HUMAN	1.0981	0.6718	0.6657	0.6765	1.0981	0.6986	0.7265	0.708	1.1186	0.7402	0.788	0.7854	0.814625
O43175|SERA_HUMAN	1.1207	1.0979	1.01	0.9105	0.9948	0.9585	0.9427	0.7847	0.9889	0.9641	0.9566	0.7985	0.960658
P01860|IGHG3_HUMAN	0.8739	1.1607	1.1459	1.1359	0.8739	1.2694	1.2828	1.3303	0.912	1.3868	1.3264	1.2859	1.16532
Q5JPE7|NOMO2_HUMAN	1.0198	1.0031	0.948	0.8532	1.0156	1.1149	1.0366	0.9667	1.0531	1.0399	1.0358	0.9515	1.00318
Q9HC35|EMAL4_HUMAN	1.2175	1.1332	1.143	1.1712	1.0898	1.021	0.9996	1.0102	1.1274	1.0403	1.0342	1.0136	1.08342
P41252|SYIC_HUMAN	1.0649	1.054	1.0837	0.9899	1.0649	1.0287	0.9959	0.9692	1.0266	1.0629	1.0559	1.0144	1.03425
P62081|RS7_HUMAN	1.1814	1.0191	1.1753	1.083	1.2755	1.1593	1.3166	1.2466	1.2099	1.0794	1.1812	1.1743	1.17513
Q9BXN1|ASPN_HUMAN	1.206	1.8398	1.5121	1.5737	1.1511	1.5231	1.2781	1.3455	1.1553	1.6551	1.3929	1.4629	1.42463
P39656|OST48_HUMAN	1.0854	1.0284	0.9948	1.0404	0.9765	0.8848	0.8218	0.8171	0.8997	0.951	0.8845	0.8754	0.938317
Q14195|DPYL3_HUMAN	1.1733	1.362	1.2958	1.3904	1.183	1.5582	1.428	1.5911	1.1057	1.4393	1.2972	1.4892	1.35943
Q9UL12|SARDH_HUMAN	0.8998	1.0742	0.9641	0.864	0.957	1.1113	0.9673	0.8137	0.9624	0.9913	0.8873	0.7763	0.939058
Q9UHB9|SRP68_HUMAN	1.0477	0.9583	0.9115	0.8586	1.0516	0.8859	0.8606	0.7493	1.0516	0.8666	0.8177	0.7242	0.898633
P36955|PEDF_HUMAN	1.1282	1.5662	1.6072	1.731	1.2194	1.4166	1.4471	1.5221	1.1775	1.5786	1.6093	1.79	1.48277
P08240|SRPR_HUMAN	1.1561	1.0579	1.091	1.046	1.2028	1.1594	1.1666	1.1348	1.061	1.0935	1.0939	1.0646	1.11063
P27635|RL10_HUMAN	1.0358	1.1197	1.3916	1.203	1.0318	0.9897	1.1989	1.085	0.9617	0.973	1.1197	1.0789	1.09907
O95831|AIFM1_HUMAN	1.0438	1.0555	0.9468	0.888	0.9421	1.0482	1.0577	0.926	0.8882	1.0133	0.9837	0.8907	0.973667
P07954|FUMH_HUMAN	0.993	0.9025	1.017	0.922	1.0029	0.9674	1.1067	1.0755	1.0015	1.0711	1.2081	1.1501	1.03482
P26639|SYTC_HUMAN	1.0671	1.14	1.1558	1.0791	1.0543	1.1029	1.0946	1.0426	1.0542	1.0408	1.0303	0.9605	1.06852
P00751|CFAB_HUMAN	1.0285	1.571	1.5356	1.5429	0.9803	1.5718	1.5693	1.5533	0.9956	1.7306	1.6394	1.6759	1.44952
P21266|GSTM3_HUMAN	1.0226	0.8724	1.0726	0.9793	0.9845	0.8149	0.9515	0.8904	1.0152	0.9241	1.0143	0.9835	0.960442
P43307|SSRA_HUMAN	1	0.9859	0.8576	0.8204	1	0.9506	0.8343	0.7568	1	0.9973	0.8252	0.829	0.904758
Q02252|MMSA_HUMAN	0.998	1.0448	1.0354	0.939	0.9649	0.9769	1.0188	0.955	1.0615	1.0924	1.0798	0.9806	1.01226
Q9Y617|SERC_HUMAN	1.2786	1.4317	1.2429	0.9896	1.2228	1.2837	1.1288	0.8719	1.2257	1.3685	1.3211	1.0405	1.20048
P55259|GP2_HUMAN	0.9108	0.829	0.6044	0.7011	0.9434	0.871	0.6775	0.7888	0.8526	0.7269	0.5637	0.6085	0.756475
Q16666|IF16_HUMAN	1.0958	1.1903	1.3504	1.3759	0.9975	1.1258	1.1651	1.2951	0.9784	1.1796	1.2932	1.3404	1.19896
P35555|FBN1_HUMAN	1.1036	1.3896	1.2503	1.1834	1.0379	1.5669	1.4705	1.4132	1.0679	1.452	1.2867	1.3059	1.29399
Q96AG4|LRC59_HUMAN	0.9211	0.9454	1.0863	1.0418	0.9197	1.0601	1.165	1.0746	0.9421	0.9728	1.1614	1.0208	1.02592
P26373|RL13_HUMAN	1.0619	1.1252	1.0989	1.2631	0.9871	1.1204	0.9924	1.1298	0.9998	1.0544	0.9909	1.0493	1.07277
P49591|SYSC_HUMAN	1.0765	1.0218	1.0341	0.9587	1.0412	1.0224	1.0402	0.9653	1.1289	1.0467	1.061	0.9838	1.03172
P67936|TPM4_HUMAN	0.9424	1.1766	1.5886	1.6748	1.0145	1.3512	1.7891	2.0845	0.9509	1.3118	1.6379	1.6932	1.43463
Q06278|AOXA_HUMAN	1.0454	0.8794	0.9184	0.8984	1.0454	0.8232	0.876	0.8233	1.0317	0.8348	0.9386	0.9308	0.92045
Q16822|PCKGM_HUMAN	1.1679	1.1411	1.2449	1.0816	1.1941	1.2094	1.3997	1.1905	1.2215	1.1158	1.1986	1.0318	1.18308
O76094|SRP72_HUMAN	1.1595	1.2056	1.1162	1.0099	1.1061	1.0956	1.0354	0.9338	1.1323	1.1069	1.0431	0.9925	1.07808
Q12907|LMAN2_HUMAN	0.9478	0.9021	0.8684	0.8631	0.8863	0.9354	0.8767	0.9206	0.9315	0.8916	0.8763	0.9042	0.900333
P15144|AMPN_HUMAN	0.9676	0.9047	0.847	0.7775	0.9873	0.9931	0.9092	0.9161	1.0053	0.9951	0.8647	0.8524	0.918333
Q9NR45|SIAS_HUMAN	0.8762	0.7971	0.8802	0.7896	0.8775	0.8346	0.8157	0.7698	0.8699	0.8984	0.9694	0.8932	0.855967
P62241|RS8_HUMAN	0.9613	0.8707	0.9325	0.8798	0.9701	0.8595	0.849	0.8212	0.9613	0.7937	0.8662	0.8196	0.882075
Q13217|DNJC3_HUMAN	1.1764	1.1632	1.0438	1.0257	1.0971	1.1674	1.1279	1.0323	1.0971	1.1385	1.1042	1.0605	1.10284
Q13724|MOGS_HUMAN	0.8671	0.8345	0.7912	0.7314	0.8625	0.7946	0.7579	0.7699	0.8663	0.7987	0.7731	0.754	0.8001
Q15942|ZYX_HUMAN	1.0356	1.1247	1.0279	1.1978	0.9462	1.1079	1.0553	1.1681	0.9583	1.0314	0.9176	1.0073	1.04817
Q8IUX7|AEBP1_HUMAN	0.9057	1.1224	1.1767	1.2565	0.973	1.1218	1.177	1.3118	0.8772	1.0579	1.0292	1.059	1.08902
Q6NVY1|HIBCH_HUMAN	1.0716	1.1102	1.1543	1.0428	1.126	1.0745	1.1135	1.0621	1.1122	1.0544	1.1109	1.0098	1.08686
P05387|RLA2_HUMAN	0.9754	0.8463	0.9205	0.8161	0.9754	0.8127	0.8657	0.804	0.9754	0.8677	0.8966	0.8126	0.8807
Q13162|PRDX4_HUMAN	0.8853	0.9723	0.9866	0.9741	0.7984	0.9302	0.8995	0.8633	0.8906	0.9494	0.9283	0.8408	0.9099
P46977|STT3A_HUMAN	0.9862	0.8841	0.9811	0.8919	0.9602	0.8479	0.8535	0.8044	1.0697	0.907	0.9418	0.8864	0.91785
P62750|RL23A_HUMAN	0.8796	0.8757	1.0611	0.9458	0.9075	0.7998	0.9497	0.8465	0.9835	0.8877	0.9962	0.8862	0.918275
Q8WVM8|SCFD1_HUMAN	0.7724	0.6978	0.7093	0.6522	0.8442	0.7255	0.752	0.6817	0.8601	0.7355	0.7515	0.706	0.740683
P16401|H15_HUMAN	0.8176	1.1802	1.5901	1.8282	0.8186	1.0623	1.4099	1.5403	0.8385	1.1522	1.4798	1.6215	1.27827
Q96I99|SUCB2_HUMAN	1.2766	1.3865	1.4762	1.3241	1.2299	1.1987	1.2699	1.1086	1.1852	1.2444	1.3649	1.287	1.27933
P01859|IGHG2_HUMAN	0.9008	1.5371	1.4162	1.435	0.8098	1.5814	1.3723	1.4075	0.8586	1.4079	1.2743	1.3399	1.2784
P61011|SRP54_HUMAN	0.9839	0.8751	0.9009	0.7676	0.9839	0.8647	0.8453	0.7743	0.9839	0.8825	0.8999	0.7988	0.880067
P18124|RL7_HUMAN	1.0178	1.0693	1.1184	1.1103	0.9643	1.0085	1.1079	1.0073	0.9412	1.0567	1.1722	1.059	1.05274
P31146|COR1A_HUMAN	1.2521	1.335	1.6161	1.7859	1.2786	1.5676	1.8703	2.0663	1.2739	1.6847	1.9308	2.1903	1.6543
Q9BWS9|CHID1_HUMAN	0.9472	0.8399	0.738	0.6903	0.8596	0.8545	0.8287	0.7744	1.0055	0.8891	0.77	0.7337	0.827575
P62249|RS16_HUMAN	1.389	1.2871	1.3073	1.3138	1.2614	1.1415	1.0712	1.0406	1.3307	1.4174	1.3471	1.3907	1.27482
P05155|IC1_HUMAN	1.0348	1.3481	1.3702	1.3551	1.0344	1.3151	1.2919	1.2595	1.0013	1.3487	1.4211	1.3576	1.26148
P62753|RS6_HUMAN	0.8659	0.8931	0.9078	0.8271	0.9131	0.8499	0.9232	0.8663	0.9129	0.915	0.9043	0.8382	0.884733
P62269|RS18_HUMAN	1.0481	1.1856	1.2307	1.2405	1.0045	1.0269	1.0192	1.1217	1.1176	1.0685	1.1628	1.1945	1.11838
P32969|RL9_HUMAN	0.9941	0.9946	1.0387	0.9392	1.0071	0.9576	0.8653	0.8129	0.9643	0.8724	0.8548	0.7904	0.924283
P23142|FBLN1_HUMAN	1.313	1.7023	1.6116	1.8329	1.3186	1.634	1.7073	1.9042	1.2061	1.5555	1.5278	1.6264	1.57831
O95994|AGR2_HUMAN	0.9305	1.0669	1.0256	0.9744	0.9302	1.0852	1.0498	1.0195	0.916	1.1832	1.0579	1.0807	1.02666
P54886|P5CS_HUMAN	1.0719	1.0224	1.0158	0.9826	1.0784	1.1566	1.1806	1.0873	1.036	1.0382	0.987	0.9402	1.04975
Q12797|ASPH_HUMAN	1.1996	1.2443	1.2496	1.2717	1.1388	1.2946	1.3481	1.3458	1.1489	1.2875	1.3514	1.4072	1.27396
P08861|CEL3B_HUMAN	0.9394	0.9871	0.8758	0.9307	1.0172	1.0808	0.9883	1.0716	1.0172	1.0045	0.8959	0.8933	0.97515
P61353|RL27_HUMAN	0.8095	0.8409	0.9639	0.8801	0.837	0.8331	0.8935	0.8457	0.8331	0.7827	0.8458	0.7717	0.84475
Q96JB5|CK5P3_HUMAN	1.0651	1.0244	0.9901	0.9169	1.111	1.0314	1.0749	0.9894	1.111	1.0112	0.9843	0.9406	1.02086
P56192|SYMC_HUMAN	1.1144	1.1801	1.1569	1.1479	1.1547	1.1713	1.142	1.1407	1.1858	1.1534	1.1864	1.1491	1.15689
P08603|CFAH_HUMAN	0.9728	1.3853	1.2925	1.4462	1.0119	1.4341	1.3083	1.4438	1.0159	1.4228	1.4604	1.5855	1.31496
P54315|LIPR1_HUMAN	0.9296	0.815	0.9833	1.0564	0.9953	0.8323	1.0105	1.0504	0.999	0.8373	0.9333	1.0147	0.954758
Q15293|RCN1_HUMAN	1.0463	1.081	1.2486	1.165	0.8605	0.9751	1.1045	1.0948	0.9292	0.929	1.0731	1.0016	1.04239
O00299|CLIC1_HUMAN	1.0493	1.1503	1.27	1.2594	1.1212	1.2517	1.4201	1.4593	1.0801	1.062	1.2309	1.2224	1.21473
P11310|ACADM_HUMAN	0.9616	0.9195	0.9366	0.9346	0.9616	0.9692	0.9621	0.946	0.9887	1.0164	0.9686	0.9932	0.963175
P32119|PRDX2_HUMAN	0.9673	1.0263	1.2151	1.1737	0.9545	1.147	1.4037	1.4575	0.9727	1.0138	1.1719	1.1627	1.13885
P52566|GDIR2_HUMAN	1.0234	1.0883	1.4787	1.4717	1.0214	1.1316	1.5384	1.4337	1.0369	1.0355	1.4516	1.4346	1.26215
Q9NR99|MXRA5_HUMAN	1.0087	1.0096	0.9469	1.0181	1.0087	1.0092	1.0395	1.0571	1.0087	1.0591	1.0116	1.0498	1.01892
O75830|SPI2_HUMAN	1.0417	0.8903	0.9154	0.8384	1.0417	0.9065	0.8291	0.788	1.0127	0.8577	0.924	0.819	0.905375
O94760|DDAH1_HUMAN	0.95	0.948	1.1393	1.0096	0.9482	0.937	1.0202	0.9807	0.9201	0.914	1.0091	0.9718	0.979
P83731|RL24_HUMAN	0.9758	0.9596	1.0959	1.0766	1.1158	1.0375	1.2228	1.1572	1.0934	1.069	1.25	1.2395	1.10776
P02461|CO3A1_HUMAN	0.8524	2.0928	1.3231	1.655	0.9203	1.7412	1.2112	1.3068	0.8361	1.656	1.0711	1.259	1.32708
P62847|RS24_HUMAN	1.1468	1.1317	1.2244	1.1977	1.198	1.1565	1.2301	1.2465	1.1998	1.0972	1.0651	1.0669	1.16339
Q96A33|CCD47_HUMAN	1.2283	1.1944	1.1979	1.1833	1.2559	1.1912	1.1908	1.1559	1.2559	1.2044	1.1945	1.0748	1.19394
P09455|RET1_HUMAN	0.8187	0.7802	0.7928	0.8123	0.8762	0.8761	0.9472	0.9706	0.8065	0.8412	0.8569	0.8553	0.852833
Q9UHD8|SEPT9_HUMAN	0.8813	0.9559	1.0364	1.1422	0.8917	0.9144	1.0453	1.1097	0.8675	0.9529	1.0203	1.0805	0.991508
P84098|RL19_HUMAN	1.0003	1.1836	1.4047	1.3383	1.0183	1.0854	1.1867	1.1301	1.1176	1.2873	1.4119	1.3707	1.21124
Q9ULV4|COR1C_HUMAN	0.9808	1.235	1.2643	1.3476	1.0144	1.1626	1.2014	1.2485	1.0657	1.2072	1.1852	1.299	1.18431
P60903|S10AA_HUMAN	1.3068	1.4358	1.8451	1.8809	1.4023	1.4773	2.169	2.1557	1.3989	1.3891	2.1735	2.2601	1.74121
P04118|COL_HUMAN	0.9475	1.518	1.5232	1.5157	1.0781	1.5281	1.5372	1.4231	1.0853	1.6111	1.5389	1.5086	1.40123
P21291|CSRP1_HUMAN	1.0553	1.3781	1.1301	1.2573	1.0499	1.4115	1.1488	1.2283	1.0637	1.5427	1.188	1.2931	1.2289
P31947|1433S_HUMAN	1.1106	1.2485	1.1584	1.1774	1.1564	1.3063	1.2855	1.2306	1.0225	1.1744	1.1352	1.107	1.17607
P60866|RS20_HUMAN	1.0171	1.0849	1.089	1.0417	1.0518	1.0673	1.0138	0.8833	0.9981	1.1386	1.052	0.9988	1.03637
P62829|RL23_HUMAN	1.0533	1.0933	1.1369	1.1485	1.0644	1.1408	1.2167	1.1497	0.9792	1.0267	1.0322	1.0137	1.08795
P62899|RL31_HUMAN	1.0543	0.9715	1.1279	1.0325	1.1883	1.0174	1.1037	1.0649	1.0727	1.0603	1.196	1.1605	1.0875
P62910|RL32_HUMAN	0.9789	0.9401	0.937	0.8763	0.961	0.9623	1.0138	0.9611	0.9623	0.9725	1.0133	0.9652	0.961983
Q07020|RL18_HUMAN	1.0809	1.157	1.2352	1.3035	1.0261	1.0761	1.3533	1.3353	1.0732	1.0617	1.1461	1.0858	1.16118
Q969V3|NCLN_HUMAN	0.9727	1.0045	0.993	0.9254	1.0021	1.067	0.9782	0.9237	1.0077	0.9926	1.0496	0.9578	0.989525
P02652|APOA2_HUMAN	0.7922	1.4569	1.5135	1.284	0.8652	1.5095	1.6505	1.4486	0.8135	1.5524	1.5971	1.4071	1.32421
P61313|RL15_HUMAN	0.9601	0.9378	0.9329	0.8949	0.958	0.9779	1.008	0.9565	0.9628	1.013	1.0934	1.0479	0.9786
P40121|CAPG_HUMAN	0.8833	1.1377	1.308	1.4524	0.8677	1.0463	1.1919	1.3658	0.8872	0.9941	1.1955	1.3679	1.14148
Q13884|SNTB1_HUMAN	1.072	0.9924	1.0531	0.9774	1.0143	0.8667	0.9248	0.8308	1.0143	0.8679	0.9128	0.7844	0.942575
P06756|ITAV_HUMAN	1.1306	1.2538	1.3154	1.3831	1.2524	1.3927	1.3795	1.5544	1.1975	1.3022	1.3175	1.4159	1.32458
Q8WWI1|LMO7_HUMAN	1.1398	1.1863	1.0639	1.1492	1.227	1.2899	1.225	1.3257	1.1135	1.1491	1.0678	1.1705	1.17564
P41218|MNDA_HUMAN	1.1237	1.0723	1.2381	1.3163	1.1237	1.1372	1.377	1.46	1.1463	1.1253	1.4622	1.5047	1.25723
P43155|CACP_HUMAN	0.9945	0.9593	1.0934	0.9164	1.0266	1.002	1.1166	0.8843	1.0216	0.978	1.166	0.9886	1.01228
Q14019|COTL1_HUMAN	1.0737	1.2277	1.1914	1.2673	1.0951	1.3894	1.3312	1.4294	1.0533	1.3127	1.3127	1.4776	1.26346
Q08257|QOR_HUMAN	1.1114	1.0502	1.1636	1.0602	1.1114	1.0031	1.0744	0.9774	1.0566	0.9628	1.0722	0.9817	1.05208
Q8WX93|PALLD_HUMAN	0.9998	1.1731	1.0317	1.2538	0.9971	1.0595	0.9993	1.1621	1.0001	1.1369	1.1504	1.3719	1.11131
P80723|BASP1_HUMAN	0.9111	1.1625	1.2893	1.2212	0.9014	1.1629	1.3186	1.2354	0.8925	1.1078	1.2884	1.1906	1.14014
[truncated: 352 more rows]

## Sheet: Table S5
Supplementary Tables S5：Differentially expressed proteins across all stages of PDAC tissues.
[truncated: 38 more rows]

[truncated: 1 more sheets: Table S6]
